# Supplementary material for: Identification and development of novel salt-responsive candidate gene based SSRs (cg-SSRs) and MIR gene based SSRs (mir-SSRs) in bread wheat (Triticum aestivum)
Source: Sci Rep. 2021 Jan 26;11:2210. doi: 10.1038/s41598-021-81698-3 (PMC7838269; doi:10.1038/s41598-021-81698-3)
Supplement: Supplementary file 4 — Supplementary Table S5. [file 41598_2021_81698_MOESM4_ESM.xlsx]

## Sheet: ST-4 MiRNA target
Identification and development of novel salt-responsive candidate gene based SSRs (cg-SSRs) and MIR gene based SSRs (mir-SSRs) in bread wheat (Triticum aestivum) Geetika Mehta1, #, Senthilkumar K Muthusamy1, 2, #, G. P. Singh1, Pradeep Sharma1, * 1Division of Crop Improvement, ICAR-Indian Institute of Wheat and Barley Research, Karnal, India 2Division of Crop Improvement, ICAR-Central Tuber Crops…
Supplementary Table S5 TaMIR genes and their gene targets
miRNA_Acc.	Wheat gene target ID	Target_start	Target_end	miRNA_aligned_fragment	Target_aligned_fragment	Inhibition
Tamir160a	TraesCS1A02G180200.1	1189	1210	GAUGGCGUGCGAGGAGCCAAGC	GCUUGGCUCCCCGUACGCCAUC	Cleavage
Tamir160a	TraesCS1D02G178400.1	1160	1181	GAUGGCGUGCGAGGAGCCAAGC	GCUUGGCUCCCCGUACGCCAUC	Cleavage
Tamir160a	TraesCS1B02G200300.1	1138	1159	GAUGGCGUGCGAGGAGCCAAGC	GCCUGGCUCCCCGUACGCCAUC	Cleavage
Tamir160a	TraesCS3D02G038300.1	1863	1884	GAUGGCGUGCGAGGAGCCAAGC	GUAUGGCUUCUCGCAGGCCAUC	Cleavage
Tamir160a	TraesCS3A02G042100.1	1820	1841	GAUGGCGUGCGAGGAGCCAAGC	GUAUGGCUUCUCGCAGGCCAUC	Cleavage
Tamir160a	TraesCS3B02G041700.1	1855	1876	GAUGGCGUGCGAGGAGCCAAGC	GUAUGGCUUCUCGCAGGCCAUC	Cleavage
Tamir160a	TraesCS3D02G166700.1	1224	1245	GAUGGCGUGCGAGGAGCCAAGC	UGAUGGCUCCUCGCCUGCCAUC	Cleavage
Tamir160a	TraesCS1B02G122700.1	847	868	GAUGGCGUGCGAGGAGCCAAGC	AGAUGGCUUCUCGUAUGCCAUA	Cleavage
Tamir160a	TraesCS1D02G103400.1	666	687	GAUGGCGUGCGAGGAGCCAAGC	AGAUGGCUUCUCGUAUGCCAUA	Cleavage
Tamir160a	TraesCS1A02G094800.1	688	709	GAUGGCGUGCGAGGAGCCAAGC	AGAUGGCUUCUCGUAUGCCAUA	Cleavage
Tamir160a	TraesCS3D02G160400.1	1148	1169	GAUGGCGUGCGAGGAGCCAAGC	CGGUGGCUCCGUGCACGUCAUC	Cleavage
Tamir160a	TraesCS2D02G250900.1	324	345	GAUGGCGUGCGAGGAGCCAAGC	UCCUGGCCCCUCGCGCGUCGUC	Cleavage
Tamir160a	TraesCS2A02G249400.1	262	283	GAUGGCGUGCGAGGAGCCAAGC	UCCUGGCCCCUCGCGCGUCGUC	Cleavage
Tamir160a	TraesCS1D02G192500.2	2537	2558	GAUGGCGUGCGAGGAGCCAAGC	UUGUGGAUCCUUGCACGUCAUU	Cleavage
Tamir160a	TraesCS1D02G192500.1	2063	2084	GAUGGCGUGCGAGGAGCCAAGC	UUGUGGAUCCUUGCACGUCAUU	Cleavage
Tamir160a	TraesCS3D02G480900.1	849	870	GAUGGCGUGCGAGGAGCCAAGC	GUAUGGUUCCGCGUGCGCCAUC	Cleavage
Tamir160a	TraesCS7B02G484300.3	3616	3637	GAUGGCGUGCGAGGAGCCAAGC	UCGAGGCUUCUUGCGCGCCGUC	Cleavage
Tamir160a	TraesCS7B02G484300.1	3608	3629	GAUGGCGUGCGAGGAGCCAAGC	UCGAGGCUUCUUGCGCGCCGUC	Cleavage
Tamir160a	TraesCS7B02G484300.5	3473	3494	GAUGGCGUGCGAGGAGCCAAGC	UCGAGGCUUCUUGCGCGCCGUC	Cleavage
Tamir160a	TraesCS7B02G484300.4	3358	3379	GAUGGCGUGCGAGGAGCCAAGC	UCGAGGCUUCUUGCGCGCCGUC	Cleavage
Tamir160a	TraesCS7B02G484300.2	3175	3196	GAUGGCGUGCGAGGAGCCAAGC	UCGAGGCUUCUUGCGCGCCGUC	Cleavage
Tamir160a	TraesCS2B02G531900.1	314	335	GAUGGCGUGCGAGGAGCCAAGC	CCCUGGCUUCUCGGACGCCGUU	Cleavage
Tamir160a	TraesCS4A02G301800.1	669	690	GAUGGCGUGCGAGGAGCCAAGC	CAACGGCUUCUCGCUCGCCAUC	Cleavage
Tamir160a	TraesCS4B02G012500.1	195	216	GAUGGCGUGCGAGGAGCCAAGC	CAACGGCUUCUCGCUCGCCAUC	Cleavage
Tamir160a	TraesCS4B02G011800.1	195	216	GAUGGCGUGCGAGGAGCCAAGC	CAACGGCUUCUCGCUCGCCAUC	Cleavage
Tamir160a	TraesCS7B02G166200.1	1710	1731	GAUGGCGUGCGAGGAGCCAAGC	GUCUGAUUCCUCGCACGCCACC	Cleavage
Tamir160a	TraesCS5B02G154600.2	1426	1447	GAUGGCGUGCGAGGAGCCAAGC	UAGUGGUUCCUGGCAUGCCAUU	Translation
Tamir160a	TraesCS5B02G154600.3	1426	1447	GAUGGCGUGCGAGGAGCCAAGC	UAGUGGUUCCUGGCAUGCCAUU	Translation
Tamir160a	TraesCS5B02G154600.1	1426	1447	GAUGGCGUGCGAGGAGCCAAGC	UAGUGGUUCCUGGCAUGCCAUU	Translation
Tamir160a	TraesCS5D02G161800.1	1417	1438	GAUGGCGUGCGAGGAGCCAAGC	UAGUGGUUCCUGGCAUGCCAUU	Translation
Tamir160a	TraesCS5A02G156400.2	1410	1431	GAUGGCGUGCGAGGAGCCAAGC	UAGUGGUUCCUGGCAUGCCAUU	Translation
Tamir160a	TraesCS5A02G156400.1	1410	1431	GAUGGCGUGCGAGGAGCCAAGC	UAGUGGUUCCUGGCAUGCCAUU	Translation
Tamir160a	TraesCS7B02G166200.2	816	837	GAUGGCGUGCGAGGAGCCAAGC	GUCUGAUUCCUCGCACGCCACC	Cleavage
Tamir160a	TraesCS5D02G161800.2	558	579	GAUGGCGUGCGAGGAGCCAAGC	UAGUGGUUCCUGGCAUGCCAUU	Translation
Tamir160a	TraesCS6B02G334900.1	632	653	GAUGGCGUGCGAGGAGCCAAGC	AUCUGGCUCCUCGCUCUCCAUC	Cleavage
Tamir160a	TraesCS3B02G321400.1	1744	1765	GAUGGCGUGCGAGGAGCCAAGC	GUAUGGUUGCUCGCGCGCCGUU	Cleavage
Tamir160a	TraesCS6A02G306500.1	617	638	GAUGGCGUGCGAGGAGCCAAGC	AUCUGGCUCCUCGCUCUCCAUC	Cleavage
Tamir160a	TraesCS6D02G285600.1	488	509	GAUGGCGUGCGAGGAGCCAAGC	AUCUGGCUCCUCGCUCUCCAUC	Cleavage
Tamir160a	TraesCS3A02G265400.1	273	293	GAUGGCGUGCGAGGAGCCAAGC	CUGUGGCUCCUC-CACGCCAUC	Translation
Tamir160a	TraesCS2B02G494600.1	617	638	GAUGGCGUGCGAGGAGCCAAGC	UGUUGGCCGCUCGCACGCCGUU	Cleavage
Tamir160a	TraesCS3D02G265700.1	215	235	GAUGGCGUGCGAGGAGCCAAGC	CUGUGGCUCCUC-CACGCCAUC	Translation
Tamir160a	TraesCS3B02G298800.1	127	147	GAUGGCGUGCGAGGAGCCAAGC	CUGUGGCUCCUC-CACGCCAUC	Translation
Tamir160a	TraesCS5A02G094200.1	1133	1154	GAUGGCGUGCGAGGAGCCAAGC	CAACGGCGCCUCGUACGCCGUC	Cleavage
Tamir160a	TraesCS2B02G271500.1	65	86	GAUGGCGUGCGAGGAGCCAAGC	UCCUGGCCCCUCGCACGGCGUC	Cleavage
Tamir160a	TraesCS2A02G417200.1	884	905	GAUGGCGUGCGAGGAGCCAAGC	GAGGGUUUCCUCGCACGCCGUC	Cleavage
Tamir160a	TraesCS4D02G361100.1	99	120	GAUGGCGUGCGAGGAGCCAAGC	GCUCGGCUCCUCGCUCGCUGUC	Cleavage
Tamir160a	TraesCS3A02G252500.1	1866	1887	GAUGGCGUGCGAGGAGCCAAGC	GUUUGGCUUCUCGCACUUUGUC	Cleavage
Tamir160a	TraesCS3B02G284100.1	1854	1875	GAUGGCGUGCGAGGAGCCAAGC	GUUUGGCUUCUCGCACUUUGUC	Cleavage
Tamir160a	TraesCS3D02G253100.1	1854	1875	GAUGGCGUGCGAGGAGCCAAGC	GUUUGGCUUCUCGCACUUUGUC	Cleavage
Tamir160a	TraesCS5B02G412900.1	67	88	GAUGGCGUGCGAGGAGCCAAGC	UCUUGGCUUCUUGCAUGCCGCC	Cleavage
Tamir160a	TraesCS7B02G034700.1	678	699	GAUGGCGUGCGAGGAGCCAAGC	GCUGGACUUUUUGCACGCCAUC	Cleavage
Tamir160a	TraesCS1D02G372600.1	261	282	GAUGGCGUGCGAGGAGCCAAGC	CCUGCGCUCCUCGCGCGUCGUC	Cleavage
Tamir160a	TraesCS7A02G133600.1	554	575	GAUGGCGUGCGAGGAGCCAAGC	ACUGGACUUUUUGCACGCCAUC	Cleavage
Tamir160a	TraesCS5B02G319300.2	1357	1378	GAUGGCGUGCGAGGAGCCAAGC	GAUUGGAUCCUUCCACGCCGUC	Translation
Tamir160a	TraesCS5B02G319300.1	1357	1378	GAUGGCGUGCGAGGAGCCAAGC	GAUUGGAUCCUUCCACGCCGUC	Translation
Tamir160a	TraesCS5B02G319300.3	414	435	GAUGGCGUGCGAGGAGCCAAGC	GAUUGGAUCCUUCCACGCCGUC	Translation
Tamir160a	TraesCS7B02G441100.1	383	404	GAUGGCGUGCGAGGAGCCAAGC	GCCGCUCUCCUCGCACGCCGUC	Cleavage
Tamir160a	TraesCS2A02G252700.3	1049	1070	GAUGGCGUGCGAGGAGCCAAGC	AAUUGGGUUCUCGGACGUCAUC	Cleavage
Tamir160a	TraesCS2B02G272400.1	807	828	GAUGGCGUGCGAGGAGCCAAGC	AAUUGGGUUCUCGGACGUCAUC	Cleavage
Tamir160a	TraesCS2D02G253300.2	837	858	GAUGGCGUGCGAGGAGCCAAGC	AAUUGGGUUCUCGGACGUCAUC	Cleavage
Tamir160a	TraesCS2A02G043000.1	2458	2479	GAUGGCGUGCGAGGAGCCAAGC	UUUCUGCUCUUCGCAUGCCAUU	Cleavage
Tamir160a	TraesCS5A02G080400.1	224	245	GAUGGCGUGCGAGGAGCCAAGC	GUGCCGCUCCUGGCACGCCAUC	Translation
Tamir160a	TraesCS5D02G092100.1	90	111	GAUGGCGUGCGAGGAGCCAAGC	GUGCCGCUCCUGGCACGCCAUC	Translation
Tamir160a	TraesCS3D02G363800.1	892	913	GAUGGCGUGCGAGGAGCCAAGC	CAUUUGCUCCCCGUACGCCAUU	Cleavage
Tamir160a	TraesCS3B02G564600.1	226	247	GAUGGCGUGCGAGGAGCCAAGC	CGCAUGCUCUUCGCGCGCCAUU	Cleavage
Tamir160a	TraesCS5A02G389000.3	3113	3134	GAUGGCGUGCGAGGAGCCAAGC	CGGCGGCUUCUCGUACGCGAUC	Cleavage
Tamir160a	TraesCS5A02G389000.1	1678	1699	GAUGGCGUGCGAGGAGCCAAGC	CGGCGGCUUCUCGUACGCGAUC	Cleavage
Tamir160a	TraesCS5A02G389000.2	1662	1683	GAUGGCGUGCGAGGAGCCAAGC	CGGCGGCUUCUCGUACGCGAUC	Cleavage
Tamir160a	TraesCS5A02G389100.1	1588	1609	GAUGGCGUGCGAGGAGCCAAGC	GGGCGGCUUCUCCUACGCCAUC	Translation
Tamir160a	TraesCS6B02G239400.2	433	454	GAUGGCGUGCGAGGAGCCAAGC	CGGGGGCUCCUCGGGCGUCAUC	Cleavage
Tamir160a	TraesCS6B02G239400.1	433	454	GAUGGCGUGCGAGGAGCCAAGC	CGGGGGCUCCUCGGGCGUCAUC	Cleavage
Tamir160a	TraesCS6A02G210500.1	394	415	GAUGGCGUGCGAGGAGCCAAGC	CGGGGGCUCCUCGGGCGUCAUC	Cleavage
Tamir160a	TraesCS3D02G145300.1	49	70	GAUGGCGUGCGAGGAGCCAAGC	AGAUGGCUUCUUCCACGCCAUA	Translation
Tamir160a	TraesCS2D02G308000.1	400	421	GAUGGCGUGCGAGGAGCCAAGC	CGCCGGCUCCUUCCACGUCAUC	Translation
Tamir160a	TraesCS6A02G288900.1	200	221	GAUGGCGUGCGAGGAGCCAAGC	UCAUGGUUCCUCGGGCGUCGUC	Cleavage
Tamir160a	TraesCS3A02G324400.1	303	324	GAUGGCGUGCGAGGAGCCAAGC	CCGCGGCUCCUCGCGCGUCCUC	Cleavage
Tamir160a	TraesCS2A02G309700.1	102	123	GAUGGCGUGCGAGGAGCCAAGC	CGCCGGCUCCUUCCACGUCAUC	Translation
Tamir160a	TraesCS5A02G384700.1	137	158	GAUGGCGUGCGAGGAGCCAAGC	CUUUUGCUGCUCGCGCGCCGUU	Cleavage
Tamir160a	TraesCS1D02G088500.1	3382	3403	GAUGGCGUGCGAGGAGCCAAGC	GCUUUGUUCCUCGCAUGUCUUC	Cleavage
Tamir160a	TraesCS5A02G533200.2	853	874	GAUGGCGUGCGAGGAGCCAAGC	GCUUGGCAUCUUGCACAUCAUC	Cleavage
Tamir160a	TraesCS5A02G064200.1	231	252	GAUGGCGUGCGAGGAGCCAAGC	UCUUGGUUCCUACCACGCCGUC	Translation
Tamir160a	TraesCS4B02G361100.1	508	529	GAUGGCGUGCGAGGAGCCAAGC	GCUCGGCGUCUCGCGCGCCAUG	Cleavage
Tamir160a	TraesCS2A02G571700.1	1172	1193	GAUGGCGUGCGAGGAGCCAAGC	GCAUGGCUUCGUGUAUGUCAUC	Cleavage
Tamir160a	TraesCS6B02G063700.1	561	582	GAUGGCGUGCGAGGAGCCAAGC	CAUUGGCUUCUCGCACUGCGUC	Cleavage
Tamir160a	TraesCS6B02G239400.2	1157	1178	GAUGGCGUGCGAGGAGCCAAGC	UUCUGGCUCCUCGCGUCCCACC	Cleavage
Tamir160a	TraesCS6B02G239400.1	1157	1178	GAUGGCGUGCGAGGAGCCAAGC	UUCUGGCUCCUCGCGUCCCACC	Cleavage
Tamir160a	TraesCS2B02G112100.1	492	513	GAUGGCGUGCGAGGAGCCAAGC	GCAUGGCACCUUGCACGGCAUG	Cleavage
Tamir160a	TraesCS2D02G095300.1	492	513	GAUGGCGUGCGAGGAGCCAAGC	GCAUGGCACCUUGCACGGCAUG	Cleavage
Tamir160a	TraesCS5B02G457300.1	952	973	GAUGGCGUGCGAGGAGCCAAGC	CCUGGGCGCGUCGCGCGCCAUC	Cleavage
Tamir160a	TraesCS5D02G456100.1	824	845	GAUGGCGUGCGAGGAGCCAAGC	CCUGGGCGCGUCGCGCGCCAUC	Cleavage
Tamir160a	TraesCS4A02G496100.1	670	691	GAUGGCGUGCGAGGAGCCAAGC	UCUCGGCUACUCGCGCGCCAGC	Cleavage
Tamir160a	TraesCS2B02G239800.1	258	280	GAUGGCGUGCGA-GGAGCCAAGC	UGCUGGCUGCGUCGCACGCCAUC	Cleavage
Tamir160a	TraesCS2B02G029900.1	1167	1188	GAUGGCGUGCGAGGAGCCAAGC	GCUUGGCUUCUUGUGCGCCACA	Cleavage
Tamir160a	TraesCS2A02G021600.1	996	1017	GAUGGCGUGCGAGGAGCCAAGC	GCUUGGCUUCUUGUGCGCCACA	Cleavage
Tamir160a	TraesCS5A02G311500.1	301	323	GAUGGCGU-GCGAGGAGCCAAGC	GCUUGGCUCCUCGCCGUGCCGUC	Cleavage
Tamir160a	TraesCS4D02G309500.1	4993	5014	GAUGGCGUGCGAGGAGCCAAGC	GCUUGGUUAGUUGCAUGCUAUC	Cleavage
Tamir160a	TraesCS4D02G309500.2	4945	4966	GAUGGCGUGCGAGGAGCCAAGC	GCUUGGUUAGUUGCAUGCUAUC	Cleavage
Tamir160a	TraesCS4A02G411600.1	4925	4946	GAUGGCGUGCGAGGAGCCAAGC	GCUUGGUUAGUUGCAUGCUAUC	Cleavage
Tamir160a	TraesCS4A02G411600.2	4658	4679	GAUGGCGUGCGAGGAGCCAAGC	GCUUGGUUAGUUGCAUGCUAUC	Cleavage
Tamir160a	TraesCS2A02G354000.1	229	250	GAUGGCGUGCGAGGAGCCAAGC	UCUUGGCUGCUCGCGCGCCGCG	Cleavage
Tamir160a	TraesCS2B02G375300.1	294	315	GAUGGCGUGCGAGGAGCCAAGC	UCUUGGCUGCUCGCGCGCCGCG	Cleavage
Tamir160a	TraesCS3B02G273600.2	201	222	GAUGGCGUGCGAGGAGCCAAGC	GCUUUGUUCCUCGCCCGCCCUC	Cleavage
Tamir160a	TraesCS3B02G273600.3	192	213	GAUGGCGUGCGAGGAGCCAAGC	GCUUUGUUCCUCGCCCGCCCUC	Cleavage
Tamir160a	TraesCS3B02G396900.1	188	209	GAUGGCGUGCGAGGAGCCAAGC	GCUUAGCUUCUCGGGUGCCGUC	Cleavage
Tamir160a	TraesCS3B02G273600.1	201	222	GAUGGCGUGCGAGGAGCCAAGC	GCUUUGUUCCUCGCCCGCCCUC	Cleavage
Tamir160a	TraesCS4B02G358200.1	162	183	GAUGGCGUGCGAGGAGCCAAGC	GCUGGGCUCCUCGGGCGCCAGC	Cleavage
Tamir160a	TraesCS6A02G139700.1	59	80	GAUGGCGUGCGAGGAGCCAAGC	GCUUGCCUUCUUGCUCGUCGUC	Cleavage
Tamir160a	TraesCSU02G118100.1	71	92	GAUGGCGUGCGAGGAGCCAAGC	GCUCGGCUUCUUGCGCCCCGUC	Cleavage
Tamir160a	TraesCS1A02G119500.1	176	197	GAUGGCGUGCGAGGAGCCAAGC	CCUUGGUUCCUCGCGCCCGAUU	Cleavage
Tamir160a	TraesCS1D02G120300.1	184	205	GAUGGCGUGCGAGGAGCCAAGC	CCUUGGUUCCUCGCGCCCGAUU	Cleavage
Tamir160a	TraesCS4B02G370500.1	938	959	GAUGGCGUGCGAGGAGCCAAGC	ACUUGGCUCCUCACAUCUCAUU	Translation
Tamir160a	TraesCS5B02G312100.1	407	429	GAUGGCG-UGCGAGGAGCCAAGC	GCCUGGCUCCUCGCGGUGCCGUC	Cleavage
Tamir160a	TraesCS5D02G318400.1	301	323	GAUGGCG-UGCGAGGAGCCAAGC	GCCUGGCUCCUCGCGGUGCCGUC	Cleavage
Tamir160a	TraesCS3B02G429900.1	641	662	GAUGGCGUGCGAGGAGCCAAGC	GCUCGCCUCCUCUCGCGCCGUC	Translation
Tamir160a	TraesCS1B02G321800.1	391	412	GAUGGCGUGCGAGGAGCCAAGC	GUUCGGCUCCUCGCUCACCGUC	Cleavage
Tamir160a	TraesCS1A02G310500.1	422	443	GAUGGCGUGCGAGGAGCCAAGC	GUUCGGCUCCUCGCUCACCGUC	Cleavage
Tamir160a	TraesCS1D02G310000.1	392	413	GAUGGCGUGCGAGGAGCCAAGC	GUUCGGCUCCUCGCUCACCGUC	Cleavage
Tamir160a	TraesCS6B02G248100.1	557	578	GAUGGCGUGCGAGGAGCCAAGC	GCUUCGCGCCUCGCACGAUGUC	Cleavage
Tamir160a	TraesCS6D02G201700.1	571	592	GAUGGCGUGCGAGGAGCCAAGC	GCUUCGCGCCUCGCACGAUGUC	Cleavage
Tamir160a	TraesCS6A02G218500.1	465	486	GAUGGCGUGCGAGGAGCCAAGC	GCUUCGCGCCUCGCACGAUGUC	Cleavage
Tamir160a	TraesCS3B02G024900.1	2203	2224	GAUGGCGUGCGAGGAGCCAAGC	GUUUUGCUGCUUGCAUGUCAUG	Cleavage
Tamir160a	TraesCS3A02G021300.1	2180	2201	GAUGGCGUGCGAGGAGCCAAGC	GUUUUGCUGCUUGCAUGUCAUG	Cleavage
Tamir160a	TraesCS3D02G025600.1	2213	2234	GAUGGCGUGCGAGGAGCCAAGC	GUUUUGCUGCUUGCAUGUCAUG	Cleavage
Tamir160a	TraesCS3B02G379500.5	1015	1036	GAUGGCGUGCGAGGAGCCAAGC	CCUUGGUCCCUUGCAUGGCAUU	Cleavage
Tamir160a	TraesCS3B02G379500.4	1009	1030	GAUGGCGUGCGAGGAGCCAAGC	CCUUGGUCCCUUGCAUGGCAUU	Cleavage
Tamir160a	TraesCS3B02G379500.3	1009	1030	GAUGGCGUGCGAGGAGCCAAGC	CCUUGGUCCCUUGCAUGGCAUU	Cleavage
Tamir160a	TraesCS3B02G379500.7	907	928	GAUGGCGUGCGAGGAGCCAAGC	CCUUGGUCCCUUGCAUGGCAUU	Cleavage
Tamir160a	TraesCS3B02G379500.2	907	928	GAUGGCGUGCGAGGAGCCAAGC	CCUUGGUCCCUUGCAUGGCAUU	Cleavage
Tamir160a	TraesCS1B02G415100.1	73	94	GAUGGCGUGCGAGGAGCCAAGC	CCUUGACUCCACGCCCGCCGUC	Cleavage
Tamir160a	TraesCS3B02G379500.6	799	820	GAUGGCGUGCGAGGAGCCAAGC	CCUUGGUCCCUUGCAUGGCAUU	Cleavage
Tamir160a	TraesCS3B02G379500.1	799	820	GAUGGCGUGCGAGGAGCCAAGC	CCUUGGUCCCUUGCAUGGCAUU	Cleavage
Tamir160a	TraesCS4B02G287800.1	1155	1176	GAUGGCGUGCGAGGAGCCAAGC	ACUUGCCUCCUGGAAUGCCAUC	Translation
Tamir160a	TraesCS1A02G059200.1	39	60	GAUGGCGUGCGAGGAGCCAAGC	UCUUGGCCCCUCGCACCUCAGC	Cleavage
Tamir160a	TraesCS2B02G036200.1	1351	1372	GAUGGCGUGCGAGGAGCCAAGC	CCUUGGCGUGUCACACGCCAUC	Translation
Tamir160a	TraesCS2A02G024300.1	1039	1060	GAUGGCGUGCGAGGAGCCAAGC	CCUUGGUGUGUCGCGCGCCAUU	Cleavage
Tamir160a	TraesCS5A02G353800.2	1142	1163	GAUGGCGUGCGAGGAGCCAAGC	CCUUGGGUCAUCGCAUGGCAUC	Cleavage
Tamir160a	TraesCS5A02G353800.1	1139	1160	GAUGGCGUGCGAGGAGCCAAGC	CCUUGGGUCAUCGCAUGGCAUC	Cleavage
Tamir160a	TraesCS2A02G300300.1	582	603	GAUGGCGUGCGAGGAGCCAAGC	CCUCGGCUCCUUCCUCGCCAUC	Translation
Tamir160a	TraesCS2D02G298200.1	582	603	GAUGGCGUGCGAGGAGCCAAGC	CCUCGGCUCCUUCCUCGCCAUC	Translation
Tamir160a	TraesCS2B02G239800.1	499	520	GAUGGCGUGCGAGGAGCCAAGC	CCUUUGUUUCGUGCACGCCGUC	Cleavage
Tamir160a	TraesCS1D02G126000.1	1441	1462	GAUGGCGUGCGAGGAGCCAAGC	GUUUAGUUCCUCGCAUGCUAGU	Cleavage
Tamir160a	TraesCS4B02G068200.1	42	63	GAUGGCGUGCGAGGAGCCAAGC	GUUUGGUUCCUGGUUCGUUAUC	Translation
Tamir160a	TraesCS7D02G438200.1	1295	1316	GAUGGCGUGCGAGGAGCCAAGC	GCUUAGCUCCUCCUUCGCCGUC	Translation
Tamir160a	TraesCS7A02G259600.1	1205	1226	GAUGGCGUGCGAGGAGCCAAGC	GCUCGGCUUCGCGGACGCCGUC	Cleavage
Tamir160a	TraesCS7A02G259600.1	182	203	GAUGGCGUGCGAGGAGCCAAGC	GGUUGGCCCGUCGCGCGUCAAC	Cleavage
Tamir160a	TraesCS7D02G260600.1	943	964	GAUGGCGUGCGAGGAGCCAAGC	GCUCGGCUUCGCGGACGCCGUC	Cleavage
Tamir160a	TraesCS7B02G157600.1	977	998	GAUGGCGUGCGAGGAGCCAAGC	GCUCGGCUUCGCGGACGCCGUC	Cleavage
Tamir160a	TraesCS3A02G085700.1	1005	1026	GAUGGCGUGCGAGGAGCCAAGC	ACUUGCCUCCUUGUGCGCCACU	Cleavage
Tamir160a	TraesCS3D02G085800.1	1098	1119	GAUGGCGUGCGAGGAGCCAAGC	ACUUGCCUCCUUGUGCGCCACU	Cleavage
Tamir160a	TraesCS6D02G129400.1	116	137	GAUGGCGUGCGAGGAGCCAAGC	GCUUGCCUUCUUGUUCGUCGUC	Cleavage
Tamir160a	TraesCS2D02G482000.1	311	332	GAUGGCGUGCGAGGAGCCAAGC	GCUUGGCCCCUUGGAGGUCAUC	Cleavage
Tamir160a	TraesCS2D02G482000.2	259	280	GAUGGCGUGCGAGGAGCCAAGC	GCUUGGCCCCUUGGAGGUCAUC	Cleavage
Tamir160a	TraesCS2A02G482200.1	295	316	GAUGGCGUGCGAGGAGCCAAGC	GCUUGGCCCCUUGGAGGUCAUC	Cleavage
Tamir160a	TraesCS2A02G481500.1	244	265	GAUGGCGUGCGAGGAGCCAAGC	GCUUGGCCCCUUGGACAUCAUC	Cleavage
Tamir160a	TraesCS2D02G481800.1	150	171	GAUGGCGUGCGAGGAGCCAAGC	GCUUGGCCCCUUGGACAUCAUC	Cleavage
Tamir160a	TraesCS2B02G508300.1	165	186	GAUGGCGUGCGAGGAGCCAAGC	GCUUGGCCCCUUGGAGGUCAUC	Cleavage
Tamir160a	TraesCS2A02G481800.1	36	57	GAUGGCGUGCGAGGAGCCAAGC	GCUUGGCCCCUUGGACAUCAUC	Cleavage
Tamir160a	TraesCS2A02G431500.2	109	131	GAUGGCGUGCG-AGGAGCCAAGC	CCUUGGCCCCUUCGCGCGCCAUU	Translation
Tamir160a	TraesCS4B02G306600.1	690	711	GAUGGCGUGCGAGGAGCCAAGC	CCUUGGCUCUUUACGUGCUAUA	Translation
Tamir160a	TraesCS7A02G524300.1	2178	2199	GAUGGCGUGCGAGGAGCCAAGC	GCUUAGCUACUUGCACACCAUA	Cleavage
Tamir160a	TraesCS1D02G310900.1	463	485	GAUGGCGUGCGAGGAGC-CAAGC	GCUUCUGCUCCUCGCUCGCCGUC	Cleavage
Tamir160a	TraesCS4A02G286400.1	630	651	GAUGGCGUGCGAGGAGCCAAGC	CCUUGGUUCCUUGCGAGCAAUU	Cleavage
Tamir160a	TraesCS4D02G025300.1	636	657	GAUGGCGUGCGAGGAGCCAAGC	CCUUGGUUCCUUGCGAGCAAUU	Cleavage
Tamir160a	TraesCS4B02G027800.1	606	627	GAUGGCGUGCGAGGAGCCAAGC	CCUUGGUUCCUUGCGAGCAAUU	Cleavage
Tamir160a	TraesCS4D02G025300.2	375	396	GAUGGCGUGCGAGGAGCCAAGC	CCUUGGUUCCUUGCGAGCAAUU	Cleavage
Tamir160a	TraesCS4D02G360800.1	803	824	GAUGGCGUGCGAGGAGCCAAGC	ACUUGGCUCCUCACAUCUUAUU	Translation
Tamir160a	TraesCS4D02G360800.2	800	821	GAUGGCGUGCGAGGAGCCAAGC	ACUUGGCUCCUCACAUCUUAUU	Translation
Tamir160a	TraesCS7B02G341800.1	248	269	GAUGGCGUGCGAGGAGCCAAGC	GCUGGCCUCCCCGCACGCCGUG	Cleavage
Tamir169a	TraesCS2B02G588200.1	2199	2220	ACAGGCAAGUCAUCCUUGGCUA	UAGCCAAGAAUGACUUGCCUGU	Cleavage
Tamir169a	TraesCS2D02G177300.1	183	204	ACAGGCAAGUCAUCCUUGGCUA	CUUCCAAGGAUGACUUGGCUGU	Cleavage
Tamir169a	TraesCS2A02G169800.2	225	246	ACAGGCAAGUCAUCCUUGGCUA	CUUCCAAGGAUGACUUGGCUGU	Cleavage
Tamir169a	TraesCS2A02G169800.1	225	246	ACAGGCAAGUCAUCCUUGGCUA	CUUCCAAGGAUGACUUGGCUGU	Cleavage
Tamir169a	TraesCS2B02G196100.1	328	349	ACAGGCAAGUCAUCCUUGGCUA	CUUCCAAGGAUGACUUGGCUGU	Cleavage
Tamir169a	TraesCS5A02G188100.1	1201	1222	ACAGGCAAGUCAUCCUUGGCUA	UUGUCGGGGAUGAUUUGCUUGU	Cleavage
Tamir169a	TraesCS5D02G202900.1	1230	1251	ACAGGCAAGUCAUCCUUGGCUA	UUGUCGGGGAUGAUUUGCUUGU	Cleavage
Tamir169a	TraesCS5A02G427900.1	1762	1783	ACAGGCAAGUCAUCCUUGGCUA	UUGCCAACGAUGACUUGCCUAU	Cleavage
Tamir169a	TraesCS4A02G314200.1	29	50	ACAGGCAAGUCAUCCUUGGCUA	GACCCAAGGAUGACUUUUUUGU	Cleavage
Tamir169a	TraesCS1B02G262900.1	165	186	ACAGGCAAGUCAUCCUUGGCUA	AAGUCAAGGAUGACUUCUUUGU	Cleavage
Tamir169a	TraesCS4D02G351900.1	1097	1118	ACAGGCAAGUCAUCCUUGGCUA	UAACCGAGGAUGACUUGGCUGA	Cleavage
Tamir169a	TraesCS6D02G165100.1	1093	1114	ACAGGCAAGUCAUCCUUGGCUA	UGACCGAGGAUGACUUGGCUGG	Cleavage
Tamir169a	TraesCS5A02G005800.1	953	974	ACAGGCAAGUCAUCCUUGGCUA	GGAUGAAGGGUGGCUUGCCUGU	Cleavage
Tamir169a	TraesCS5D02G006800.1	1508	1529	ACAGGCAAGUCAUCCUUGGCUA	GGAUGAAGGGUGGCUUGCCUGU	Cleavage
Tamir169a	TraesCS3B02G256400.1	957	978	ACAGGCAAGUCAUCCUUGGCUA	GCACCAAGGACGACUUGCUUGG	Cleavage
Tamir169a	TraesCS5A02G125200.3	1820	1841	ACAGGCAAGUCAUCCUUGGCUA	UAGUCAAGGAUGAGUUGGCUGU	Cleavage
Tamir169a	TraesCS5A02G125200.2	1820	1841	ACAGGCAAGUCAUCCUUGGCUA	UAGUCAAGGAUGAGUUGGCUGU	Cleavage
Tamir169a	TraesCS5A02G125200.1	1820	1841	ACAGGCAAGUCAUCCUUGGCUA	UAGUCAAGGAUGAGUUGGCUGU	Cleavage
Tamir169a	TraesCS5D02G132900.6	2364	2385	ACAGGCAAGUCAUCCUUGGCUA	UAGUCAAGGAUGAGUUGGCUGU	Cleavage
Tamir169a	TraesCS5D02G132900.5	2364	2385	ACAGGCAAGUCAUCCUUGGCUA	UAGUCAAGGAUGAGUUGGCUGU	Cleavage
Tamir169a	TraesCS5B02G124700.3	2248	2269	ACAGGCAAGUCAUCCUUGGCUA	UAGUCAAGGAUGAGUUGGCUGU	Cleavage
Tamir169a	TraesCS5B02G124700.1	2254	2275	ACAGGCAAGUCAUCCUUGGCUA	UAGUCAAGGAUGAGUUGGCUGU	Cleavage
Tamir169a	TraesCS5B02G124700.4	2335	2356	ACAGGCAAGUCAUCCUUGGCUA	UAGUCAAGGAUGAGUUGGCUGU	Cleavage
Tamir169a	TraesCS5B02G124700.2	2359	2380	ACAGGCAAGUCAUCCUUGGCUA	UAGUCAAGGAUGAGUUGGCUGU	Cleavage
Tamir169a	TraesCS5D02G132900.3	2277	2298	ACAGGCAAGUCAUCCUUGGCUA	UAGUCAAGGAUGAGUUGGCUGU	Cleavage
Tamir169a	TraesCS5D02G132900.2	2364	2385	ACAGGCAAGUCAUCCUUGGCUA	UAGUCAAGGAUGAGUUGGCUGU	Cleavage
Tamir169a	TraesCS5D02G132900.4	2388	2409	ACAGGCAAGUCAUCCUUGGCUA	UAGUCAAGGAUGAGUUGGCUGU	Cleavage
Tamir169a	TraesCS5D02G132900.1	2364	2385	ACAGGCAAGUCAUCCUUGGCUA	UAGUCAAGGAUGAGUUGGCUGU	Cleavage
Tamir169a	TraesCS2B02G546200.1	59	80	ACAGGCAAGUCAUCCUUGGCUA	UGGCUGAGGAUGAUAUGCUUGU	Cleavage
Tamir169a	TraesCS7B02G014400.1	467	488	ACAGGCAAGUCAUCCUUGGCUA	CCGCCAGGGAUGGCUUGCCUCC	Cleavage
Tamir169a	TraesCS7D02G112900.1	589	610	ACAGGCAAGUCAUCCUUGGCUA	CCGCCAGGGAUGGCUUGCCUCC	Cleavage
Tamir169a	TraesCS7A02G117000.1	580	601	ACAGGCAAGUCAUCCUUGGCUA	CCGCCAGGGAUGGCUUGCCUCC	Cleavage
Tamir169a	TraesCS5A02G023300.1	2084	2106	ACA-GGCAAGUCAUCCUUGGCUA	UACCCAAGGAUGGCUUGCCAUGU	Cleavage
Tamir169a	TraesCS2A02G517700.1	62	83	ACAGGCAAGUCAUCCUUGGCUA	CGGCUGAGGAUGAUAUGCUUGU	Cleavage
Tamir169a	TraesCS5B02G271900.1	575	596	ACAGGCAAGUCAUCCUUGGCUA	UUGCUGAGGAUGAAUUGCCUGC	Cleavage
Tamir169a	TraesCS1A02G059900.1	941	962	ACAGGCAAGUCAUCCUUGGCUA	UACCCAAGGAUGGAAUGCCUGU	Cleavage
Tamir169a	TraesCS2A02G264900.1	427	448	ACAGGCAAGUCAUCCUUGGCUA	AUGCCAAGGAUGGCUUCUCUGG	Cleavage
Tamir169a	TraesCS5D02G368800.1	599	620	ACAGGCAAGUCAUCCUUGGCUA	UGGGGAAGGAUGACCUGCCUGU	Cleavage
Tamir169a	TraesCS5B02G361900.1	722	743	ACAGGCAAGUCAUCCUUGGCUA	UGGGGAAGGAUGACCUGCCUGU	Cleavage
Tamir169a	TraesCS7A02G010800.1	2093	2114	ACAGGCAAGUCAUCCUUGGCUA	UACCCAAGGAUCUUUUGCCUGU	Translation
Tamir169a	TraesCS4A02G484300.1	2018	2039	ACAGGCAAGUCAUCCUUGGCUA	UACCCAAGGAUCUUUUGCCUGU	Translation
Tamir169a	TraesCS7D02G010500.1	2121	2142	ACAGGCAAGUCAUCCUUGGCUA	UACCCAAGGAUCUUUUGCCUGU	Translation
Tamir169a	TraesCS4A02G484300.2	2191	2212	ACAGGCAAGUCAUCCUUGGCUA	UACCCAAGGAUCUUUUGCCUGU	Translation
Tamir169a	TraesCS1D02G030041.1	2817	2838	ACAGGCAAGUCAUCCUUGGCUA	UACCCAAGGAGGGCUUCCCUGU	Cleavage
Tamir169a	TraesCS4D02G233400.1	1006	1027	ACAGGCAAGUCAUCCUUGGCUA	AUGCCAAGGGUGACUUUUCUGC	Cleavage
Tamir169a	TraesCS4D02G233400.2	1144	1165	ACAGGCAAGUCAUCCUUGGCUA	AUGCCAAGGGUGACUUUUCUGC	Cleavage
Tamir169a	TraesCS3A02G131100.1	482	503	ACAGGCAAGUCAUCCUUGGCUA	CUGUCGGGGAUGACCUGUCUGU	Cleavage
Tamir169a	TraesCS2B02G118400.1	601	622	ACAGGCAAGUCAUCCUUGGCUA	CCGCCAAGGAUGAUUGGGCUGU	Cleavage
Tamir169a	TraesCS6D02G133000.1	1038	1059	ACAGGCAAGUCAUCCUUGGCUA	UGACUGAGGAUGACUUGGCUGA	Cleavage
Tamir169a	TraesCS2D02G189600.1	1604	1625	ACAGGCAAGUCAUCCUUGGCUA	UUGUCAGUGAUGAUUUGCCUGA	Cleavage
Tamir169a	TraesCS2B02G208400.1	1604	1625	ACAGGCAAGUCAUCCUUGGCUA	UUGUCAGUGAUGAUUUGCCUGA	Cleavage
Tamir169a	TraesCS2D02G189600.2	2847	2868	ACAGGCAAGUCAUCCUUGGCUA	UUGUCAGUGAUGAUUUGCCUGA	Cleavage
Tamir169a	TraesCS2B02G208400.3	2886	2907	ACAGGCAAGUCAUCCUUGGCUA	UUGUCAGUGAUGAUUUGCCUGA	Cleavage
Tamir169a	TraesCS2B02G208400.2	2940	2961	ACAGGCAAGUCAUCCUUGGCUA	UUGUCAGUGAUGAUUUGCCUGA	Cleavage
Tamir169a	TraesCS3D02G120100.1	914	935	ACAGGCAAGUCAUCCUUGGCUA	UGCCCAAGGAUGGAAUGCCUGU	Cleavage
Tamir169a	TraesCS3A02G199200.1	950	971	ACAGGCAAGUCAUCCUUGGCUA	UGCCCAAGGAUGGAAUGCCUGU	Cleavage
Tamir169a	TraesCS5B02G195500.1	1242	1263	ACAGGCAAGUCAUCCUUGGCUA	UUGUCGGCGAUGAUUUGCUUGU	Cleavage
Tamir169a	TraesCS4D02G253000.1	647	668	ACAGGCAAGUCAUCCUUGGCUA	CUGCUUGGGAUGAGUUGCCUGU	Cleavage
Tamir169a	TraesCS4A02G051500.1	715	736	ACAGGCAAGUCAUCCUUGGCUA	CUGCUUGGGAUGAGUUGCCUGU	Cleavage
Tamir169a	TraesCS4B02G252900.1	730	751	ACAGGCAAGUCAUCCUUGGCUA	CUGCUUGGGAUGAGUUGCCUGU	Cleavage
Tamir169a	TraesCS7B02G100500.1	623	644	ACAGGCAAGUCAUCCUUGGCUA	UUCAAAAGGAUGACUUUCCUGU	Cleavage
Tamir169a	TraesCS7D02G112700.1	1365	1386	ACAGGCAAGUCAUCCUUGGCUA	CAACCAAGGACGGCUUCCCUGU	Cleavage
Tamir169a	TraesCS4D02G331900.1	719	740	ACAGGCAAGUCAUCCUUGGCUA	AUACCAAGGAUGAUUUUUCUGC	Cleavage
Tamir169a	TraesCS5A02G505700.1	744	765	ACAGGCAAGUCAUCCUUGGCUA	AUACCAAGGAUGAUUUUUCUGC	Cleavage
Tamir169a	TraesCS1B02G017500.1	221	242	ACAGGCAAGUCAUCCUUGGCUA	AGGCUCACGAUGAUUUGUCUGU	Cleavage
Tamir169a	TraesCS4B02G336100.1	704	725	ACAGGCAAGUCAUCCUUGGCUA	AUACCAAGGAUGAUUUUUCUGC	Cleavage
Tamir169a	TraesCS3A02G177900.1	76	97	ACAGGCAAGUCAUCCUUGGCUA	CAGCCAAGGAUGACUUGCCGAU	Cleavage
Tamir169a	TraesCS3A02G147800.1	764	785	ACAGGCAAGUCAUCCUUGGCUA	CAGUCAUGGAUGACUUCCCUGA	Cleavage
Tamir169a	TraesCS4A02G004400.1	508	529	ACAGGCAAGUCAUCCUUGGCUA	AAGCCGGUGAUGAUCUGCCUGU	Cleavage
Tamir169a	TraesCS5D02G305000.1	1443	1464	ACAGGCAAGUCAUCCUUGGCUA	AAGCCAAGAAUGAUUUUUUUGU	Cleavage
Tamir169a	TraesCS5A02G298200.1	1460	1481	ACAGGCAAGUCAUCCUUGGCUA	AAGCCAAGAAUGAUUUUUUUGU	Cleavage
Tamir169a	TraesCS5B02G297300.1	1447	1468	ACAGGCAAGUCAUCCUUGGCUA	AAGCCAAGAAUGAUUUUUUUGU	Cleavage
Tamir169a	TraesCS5B02G572700.1	767	788	ACAGGCAAGUCAUCCUUGGCUA	UAACCGAGGAUGGCGUGCCUAU	Cleavage
Tamir169a	TraesCS7B02G000100.1	652	673	ACAGGCAAGUCAUCCUUGGCUA	UAACCGAGGAUGGCGUGCCUAU	Cleavage
Tamir169a	TraesCS5B02G572700.2	767	788	ACAGGCAAGUCAUCCUUGGCUA	UAACCGAGGAUGGCGUGCCUAU	Cleavage
Tamir169a	TraesCS7B02G000100.2	652	673	ACAGGCAAGUCAUCCUUGGCUA	UAACCGAGGAUGGCGUGCCUAU	Cleavage
Tamir169a	TraesCS3A02G277400.1	459	480	ACAGGCAAGUCAUCCUUGGCUA	GCGUCGAGGAUGAUUUGCCCGA	Cleavage
Tamir169a	TraesCS3D02G277700.1	440	461	ACAGGCAAGUCAUCCUUGGCUA	GCGUCGAGGAUGAUUUGCCCGA	Cleavage
Tamir169a	TraesCS3B02G311600.2	268	289	ACAGGCAAGUCAUCCUUGGCUA	GCGUCGAGGAUGAUUUGCCCGA	Cleavage
Tamir169a	TraesCS3B02G311600.1	415	436	ACAGGCAAGUCAUCCUUGGCUA	GCGUCGAGGAUGAUUUGCCCGA	Cleavage
Tamir169a	TraesCS7A02G078200.1	1375	1396	ACAGGCAAGUCAUCCUUGGCUA	CAGUCAAGGAUGAUUUGUUUAA	Cleavage
Tamir169a	TraesCS6A02G033500.1	437	458	ACAGGCAAGUCAUCCUUGGCUA	UGGCCAAGGGAGACGUGUUUGU	Cleavage
Tamir169a	TraesCS7D02G272300.1	972	993	ACAGGCAAGUCAUCCUUGGCUA	UGGCCGAGGGUGGUUUAUUUGU	Cleavage
Tamir169a	TraesCSU02G115300.4	1363	1384	ACAGGCAAGUCAUCCUUGGCUA	CAGUCAAGGAUGAUUUCUUUGA	Cleavage
Tamir169a	TraesCS5A02G556400.2	1742	1763	ACAGGCAAGUCAUCCUUGGCUA	CAGUCAAGGAUGAUUUCUUUGA	Cleavage
Tamir169a	TraesCS5A02G556400.4	2063	2084	ACAGGCAAGUCAUCCUUGGCUA	CAGUCAAGGAUGAUUUCUUUGA	Cleavage
Tamir169a	TraesCS5A02G556400.7	2093	2114	ACAGGCAAGUCAUCCUUGGCUA	CAGUCAAGGAUGAUUUCUUUGA	Cleavage
Tamir169a	TraesCS5A02G556400.6	2108	2129	ACAGGCAAGUCAUCCUUGGCUA	CAGUCAAGGAUGAUUUCUUUGA	Cleavage
Tamir169a	TraesCS5A02G556400.3	2171	2192	ACAGGCAAGUCAUCCUUGGCUA	CAGUCAAGGAUGAUUUCUUUGA	Cleavage
Tamir169a	TraesCS5A02G556400.1	2180	2201	ACAGGCAAGUCAUCCUUGGCUA	CAGUCAAGGAUGAUUUCUUUGA	Cleavage
Tamir169a	TraesCS5A02G556400.5	2219	2240	ACAGGCAAGUCAUCCUUGGCUA	CAGUCAAGGAUGAUUUCUUUGA	Cleavage
Tamir169a	TraesCSU02G115300.2	2182	2203	ACAGGCAAGUCAUCCUUGGCUA	CAGUCAAGGAUGAUUUCUUUGA	Cleavage
Tamir169a	TraesCSU02G115300.3	2245	2266	ACAGGCAAGUCAUCCUUGGCUA	CAGUCAAGGAUGAUUUCUUUGA	Cleavage
Tamir169a	TraesCSU02G115300.1	2254	2275	ACAGGCAAGUCAUCCUUGGCUA	CAGUCAAGGAUGAUUUCUUUGA	Cleavage
Tamir169a	TraesCS7D02G222700.1	590	611	ACAGGCAAGUCAUCCUUGGCUA	CAGUCAAGGAUAAUUUGCUAGU	Translation
Tamir169a	TraesCS7A02G219400.1	728	749	ACAGGCAAGUCAUCCUUGGCUA	CAGUCAAGGAUAAUUUGCUAGU	Translation
Tamir169a	TraesCS7B02G127900.1	799	820	ACAGGCAAGUCAUCCUUGGCUA	CAGUCAAGGAUAAUUUGCUAGU	Translation
Tamir169a	TraesCS7D02G386900.1	2916	2937	ACAGGCAAGUCAUCCUUGGCUA	UAGCCUAGAAUGAUUUCCUUGU	Cleavage
Tamir169a	TraesCS6A02G298600.1	634	655	ACAGGCAAGUCAUCCUUGGCUA	GAGGCGAGGAUGGCAUGCCUGC	Cleavage
Tamir169a	TraesCS2D02G027200.1	61	82	ACAGGCAAGUCAUCCUUGGCUA	CAGCUAAGCAUGGCUUGGCUGC	Cleavage
Tamir169a	TraesCS1A02G104500.1	1244	1265	ACAGGCAAGUCAUCCUUGGCUA	GAGCUAUGGUUGACUUGCUUGG	Cleavage
Tamir169a	TraesCS5B02G130700.1	3127	3149	ACAGGCAAGUCAUCC-UUGGCUA	AAGCUAAUGGAUGAUUGGCCUGU	Cleavage
Tamir169a	TraesCS5D02G138300.1	3364	3386	ACAGGCAAGUCAUCC-UUGGCUA	AAGCUAAUGGAUGAUUGGCCUGU	Cleavage
Tamir169a	TraesCS5A02G130800.1	3568	3590	ACAGGCAAGUCAUCC-UUGGCUA	AAGCUAAUGGAUGAUUGGCCUGU	Cleavage
Tamir169a	TraesCS5B02G130700.2	3127	3149	ACAGGCAAGUCAUCC-UUGGCUA	AAGCUAAUGGAUGAUUGGCCUGU	Cleavage
Tamir169a	TraesCS5B02G130700.3	3127	3149	ACAGGCAAGUCAUCC-UUGGCUA	AAGCUAAUGGAUGAUUGGCCUGU	Cleavage
Tamir169a	TraesCS5D02G138300.2	3364	3386	ACAGGCAAGUCAUCC-UUGGCUA	AAGCUAAUGGAUGAUUGGCCUGU	Cleavage
Tamir169a	TraesCS5A02G130800.2	3568	3590	ACAGGCAAGUCAUCC-UUGGCUA	AAGCUAAUGGAUGAUUGGCCUGU	Cleavage
Tamir169a	TraesCS5A02G550400.1	496	517	ACAGGCAAGUCAUCCUUGGCUA	UGGCCAACCAUGACCUGCCUGC	Cleavage
Tamir169a	TraesCS2B02G584800.1	998	1019	ACAGGCAAGUCAUCCUUGGCUA	GAGCGGGGGAUGAUUUGCUGGU	Cleavage
Tamir169a	TraesCS4B02G235100.2	1043	1064	ACAGGCAAGUCAUCCUUGGCUA	UACCCAAGGUUGGCUUGGCUGG	Cleavage
Tamir169a	TraesCS6A02G011000.1	1180	1201	ACAGGCAAGUCAUCCUUGGCUA	UAUUUGAGGUUGACUUGUCUGA	Cleavage
Tamir169a	TraesCS4D02G236500.2	1347	1368	ACAGGCAAGUCAUCCUUGGCUA	UACCCAAGGUUGGCUUGGCUGG	Cleavage
Tamir169a	TraesCS4A02G059500.2	1380	1401	ACAGGCAAGUCAUCCUUGGCUA	UACCCAAGGUUGGCUUGGCUGG	Cleavage
Tamir169a	TraesCS5D02G439300.1	390	411	ACAGGCAAGUCAUCCUUGGCUA	CGGCCGGGGAUGGCGUGCCGGU	Cleavage
Tamir169a	TraesCS6B02G290900.1	700	721	ACAGGCAAGUCAUCCUUGGCUA	UUGUCAAGGAUGGUUUGCUGGA	Cleavage
Tamir169a	TraesCS6D02G251000.1	769	790	ACAGGCAAGUCAUCCUUGGCUA	UUGUCAAGGAUGGUUUGCUGGA	Cleavage
Tamir169a	TraesCS4A02G059500.1	1449	1470	ACAGGCAAGUCAUCCUUGGCUA	UACCCAAGGUUGGCUUGGCUGG	Cleavage
Tamir169a	TraesCS1B02G356800.1	2759	2780	ACAGGCAAGUCAUCCUUGGCUA	UGGUGGUGGAUGACUUGUCUGC	Cleavage
Tamir169a	TraesCS2B02G118400.1	703	724	ACAGGCAAGUCAUCCUUGGCUA	UCAACAAUGAUGACUUGCUUAA	Cleavage
Tamir169a	TraesCS4B02G069700.1	754	775	ACAGGCAAGUCAUCCUUGGCUA	CAGCUAUGGAUGGCUUGCUUAA	Cleavage
Tamir169a	TraesCS4A02G245800.2	733	754	ACAGGCAAGUCAUCCUUGGCUA	CAGCUAUGGAUGGCUUGCUUAA	Cleavage
Tamir169a	TraesCS4A02G245800.1	733	754	ACAGGCAAGUCAUCCUUGGCUA	CAGCUAUGGAUGGCUUGCUUAA	Cleavage
Tamir169a	TraesCS4D02G068400.1	767	788	ACAGGCAAGUCAUCCUUGGCUA	CAGCUAUGGAUGGCUUGCUUAA	Cleavage
Tamir169a	TraesCS1D02G211000.1	2342	2363	ACAGGCAAGUCAUCCUUGGCUA	GGGCCGAGGGUGGUUUGUCUUA	Cleavage
Tamir169a	TraesCS5D02G435900.1	1274	1295	ACAGGCAAGUCAUCCUUGGCUA	UUGCCAACGAUGACUUGCCGAU	Cleavage
Tamir169a	TraesCS5B02G429800.2	1912	1933	ACAGGCAAGUCAUCCUUGGCUA	UUGCCAACGAUGACUUGCCGAU	Cleavage
Tamir169a	TraesCS5B02G429800.1	1912	1933	ACAGGCAAGUCAUCCUUGGCUA	UUGCCAACGAUGACUUGCCGAU	Cleavage
Tamir169a	TraesCS5D02G435900.2	1725	1746	ACAGGCAAGUCAUCCUUGGCUA	UUGCCAACGAUGACUUGCCGAU	Cleavage
Tamir169a	TraesCS6D02G210100.1	73	94	ACAGGCAAGUCAUCCUUGGCUA	CAGCCGAGGGAGACGUGCCUGC	Cleavage
Tamir169a	TraesCS5A02G094400.1	690	711	ACAGGCAAGUCAUCCUUGGCUA	AAGCCAAGGGUGAUAUCCCUGC	Cleavage
Tamir169a	TraesCS5B02G100500.1	946	967	ACAGGCAAGUCAUCCUUGGCUA	AAGCCAAGGGUGAUAUCCCUGC	Cleavage
Tamir169a	TraesCS5D02G106700.1	1094	1115	ACAGGCAAGUCAUCCUUGGCUA	AAGCCAAGGGUGAUAUCCCUGC	Cleavage
Tamir169a	TraesCS6A02G047400.1	462	483	ACAGGCAAGUCAUCCUUGGCUA	CAGCCAGGGAUGGCGUGUUUCU	Cleavage
Tamir169a	TraesCS4A02G372500.1	233	254	ACAGGCAAGUCAUCCUUGGCUA	UGGCUCAGGAUGAUUUGGUUGC	Cleavage
Tamir169a	TraesCS7D02G070000.1	233	254	ACAGGCAAGUCAUCCUUGGCUA	UGGCUCAGGAUGAUUUGGUUGC	Cleavage
Tamir169a	TraesCS7A02G074900.1	353	374	ACAGGCAAGUCAUCCUUGGCUA	UGGCUCAGGAUGAUUUGGUUGC	Cleavage
Tamir169a	TraesCS5A02G122900.3	1127	1148	ACAGGCAAGUCAUCCUUGGCUA	GAACCGAGGAUGAUUUGCCAUG	Cleavage
Tamir169a	TraesCS1D02G186200.1	1184	1205	ACAGGCAAGUCAUCCUUGGCUA	CAGUCGAGGAUGAUUUGGUGGU	Cleavage
Tamir169a	TraesCS5D02G131000.4	1127	1148	ACAGGCAAGUCAUCCUUGGCUA	GAACCGAGGAUGAUUUGCCAUG	Cleavage
Tamir169a	TraesCS6B02G471000.1	1539	1560	ACAGGCAAGUCAUCCUUGGCUA	AUGUCAAGGAUGAGUUGUCUCA	Cleavage
Tamir169a	TraesCS5A02G122900.2	2162	2183	ACAGGCAAGUCAUCCUUGGCUA	GAACCGAGGAUGAUUUGCCAUG	Cleavage
Tamir169a	TraesCS5D02G131000.2	2152	2173	ACAGGCAAGUCAUCCUUGGCUA	GAACCGAGGAUGAUUUGCCAUG	Cleavage
Tamir169a	TraesCS5A02G122900.1	2162	2183	ACAGGCAAGUCAUCCUUGGCUA	GAACCGAGGAUGAUUUGCCAUG	Cleavage
Tamir169a	TraesCS5D02G131000.3	2272	2293	ACAGGCAAGUCAUCCUUGGCUA	GAACCGAGGAUGAUUUGCCAUG	Cleavage
Tamir169e	TraesCS2B02G334600.1	24	45	CUUGGCUACCAGAAGAAGCCCU	AUUGCUUCUUUUGGUAGCCACG	Cleavage
Tamir169e	TraesCS4A02G276700.1	869	890	CUUGGCUACCAGAAGAAGCCCU	CAGGCUGCUUCUGGUGGCCGGG	Cleavage
Tamir169e	TraesCS2B02G095200.1	1068	1089	CUUGGCUACCAGAAGAAGCCCU	UCUGUUUCUUCUGGUAGCUGAA	Cleavage
Tamir169e	TraesCS4A02G194500.1	2161	2182	CUUGGCUACCAGAAGAAGCCCU	UUUUCUUUUUUUGGUAGUCAAG	Cleavage
Tamir169e	TraesCS2D02G314400.1	24	45	CUUGGCUACCAGAAGAAGCCCU	GUUGCUUCUUUUGGUAGCUACG	Cleavage
Tamir169e	TraesCS2A02G316500.1	24	45	CUUGGCUACCAGAAGAAGCCCU	GUUGCUUCUUUUGGUAGCUACG	Cleavage
Tamir169e	TraesCS3B02G024500.1	1294	1315	CUUGGCUACCAGAAGAAGCCCU	UGAGCUACUGCUGGUAGCCAAG	Cleavage
Tamir169e	TraesCS7A02G567400.1	1099	1120	CUUGGCUACCAGAAGAAGCCCU	GUUGCUGCUUCAGGUAGCCAAG	Translation
Tamir169e	TraesCS7A02G121000.1	1105	1126	CUUGGCUACCAGAAGAAGCCCU	CGUGCUUCUUCUGCUAGCUAAA	Cleavage
Tamir169e	TraesCS3B02G439500.1	1764	1785	CUUGGCUACCAGAAGAAGCCCU	UGAUCUUCUUCUGUUGGCCAAG	Cleavage
Tamir169e	TraesCS3B02G439500.3	1641	1662	CUUGGCUACCAGAAGAAGCCCU	UGAUCUUCUUCUGUUGGCCAAG	Cleavage
Tamir169e	TraesCS3B02G439500.2	1764	1785	CUUGGCUACCAGAAGAAGCCCU	UGAUCUUCUUCUGUUGGCCAAG	Cleavage
Tamir169e	TraesCS3B02G439500.4	1764	1785	CUUGGCUACCAGAAGAAGCCCU	UGAUCUUCUUCUGUUGGCCAAG	Cleavage
Tamir169e	TraesCS5D02G505500.1	502	523	CUUGGCUACCAGAAGAAGCCCU	CCGUUUGCUUCUGGUAGCCAGG	Cleavage
Tamir169e	TraesCS3D02G364400.1	613	634	CUUGGCUACCAGAAGAAGCCCU	CCAUCUUCGUCUGGUAGCCAAA	Cleavage
Tamir169e	TraesCS3A02G371300.1	659	680	CUUGGCUACCAGAAGAAGCCCU	CCAUCUUCGUCUGGUAGCCAAA	Cleavage
Tamir169e	TraesCS3B02G403500.1	667	688	CUUGGCUACCAGAAGAAGCCCU	CCAUCUUCAUCUGGUAGCCAAA	Cleavage
Tamir169e	TraesCS2B02G241800.2	1254	1275	CUUGGCUACCAGAAGAAGCCCU	UGAGCUUGUUUUGGUCGCCAAG	Cleavage
Tamir169e	TraesCS2D02G222300.4	1188	1209	CUUGGCUACCAGAAGAAGCCCU	UGAGCUUGUUUUGGUCGCCAAG	Cleavage
Tamir169e	TraesCS2D02G222300.3	1188	1209	CUUGGCUACCAGAAGAAGCCCU	UGAGCUUGUUUUGGUCGCCAAG	Cleavage
Tamir169e	TraesCS4D02G118800.2	2145	2166	CUUGGCUACCAGAAGAAGCCCU	UUUUCUUGUUUUGGUAGUCAAG	Cleavage
Tamir169e	TraesCS2D02G222300.1	1185	1206	CUUGGCUACCAGAAGAAGCCCU	UGAGCUUGUUUUGGUCGCCAAG	Cleavage
Tamir169e	TraesCS2D02G222300.2	1188	1209	CUUGGCUACCAGAAGAAGCCCU	UGAGCUUGUUUUGGUCGCCAAG	Cleavage
Tamir169e	TraesCS2B02G241800.1	1254	1275	CUUGGCUACCAGAAGAAGCCCU	UGAGCUUGUUUUGGUCGCCAAG	Cleavage
Tamir169e	TraesCS4D02G118800.3	2107	2128	CUUGGCUACCAGAAGAAGCCCU	UUUUCUUGUUUUGGUAGUCAAG	Cleavage
Tamir169e	TraesCS2A02G216500.1	1609	1630	CUUGGCUACCAGAAGAAGCCCU	UGAGCUUGUUUUGGUCGCCAAG	Cleavage
Tamir169e	TraesCS3B02G367200.1	375	396	CUUGGCUACCAGAAGAAGCCCU	CCUGCCUCUUCUGGUGGCCAGC	Cleavage
Tamir169e	TraesCS3B02G366900.1	407	428	CUUGGCUACCAGAAGAAGCCCU	CCUGCCUCUUCUGGUGGCCAGC	Cleavage
Tamir169e	TraesCS6B02G013000.1	1026	1047	CUUGGCUACCAGAAGAAGCCCU	GCCGCUUCAUCUGGCGGCCAAG	Cleavage
Tamir169e	TraesCS6A02G260100.1	214	235	CUUGGCUACCAGAAGAAGCCCU	ACGGCUUCUUCUGGAAGUCGAC	Cleavage
Tamir169e	TraesCS5D02G465000.1	1697	1718	CUUGGCUACCAGAAGAAGCCCU	CGCGCUUCUUCUGGUGGCUAUU	Cleavage
Tamir169e	TraesCS2B02G616600.1	82	103	CUUGGCUACCAGAAGAAGCCCU	UUGGCUUCUUCUCGUGGCCAUG	Translation
Tamir169e	TraesCS5A02G065700.1	1731	1752	CUUGGCUACCAGAAGAAGCCCU	UCUGCUUCUUUUGGUAGCCGCC	Cleavage
Tamir169e	TraesCS2D02G072700.1	1691	1712	CUUGGCUACCAGAAGAAGCCCU	UCUGCUUCUUUUGGUAGCCGCC	Cleavage
Tamir169e	TraesCS3B02G232000.1	28	49	CUUGGCUACCAGAAGAAGCCCU	CCUGUUUCUUCUGGUAGCUAUA	Cleavage
Tamir169e	TraesCS7D02G118400.1	1077	1098	CUUGGCUACCAGAAGAAGCCCU	UGUGUUUCUUCUGUUAGCUAAA	Cleavage
Tamir169e	TraesCS7D02G118800.1	1092	1113	CUUGGCUACCAGAAGAAGCCCU	UGUGUUUCUUCUGCUAGCUAAA	Cleavage
Tamir169e	TraesCS7B02G018900.1	1078	1099	CUUGGCUACCAGAAGAAGCCCU	UGUGUUUCUUCUGCUAGCUAAA	Cleavage
Tamir169e	TraesCS7D02G071000.1	1164	1185	CUUGGCUACCAGAAGAAGCCCU	CGUGUUUCUUCUGCUAGCUAAA	Cleavage
Tamir169e	TraesCS7B02G031100.1	1432	1453	CUUGGCUACCAGAAGAAGCCCU	UGUGUUUCUUCUGCUAGCUAAA	Cleavage
Tamir169e	TraesCS6D02G098800.1	1945	1966	CUUGGCUACCAGAAGAAGCCCU	GAGGUUCCUUCUGGUGGCUGGG	Cleavage
Tamir169e	TraesCS6B02G138500.1	1810	1831	CUUGGCUACCAGAAGAAGCCCU	GAGGUUCCUUCUGGUGGCUGGG	Cleavage
Tamir169e	TraesCS7B02G031300.1	2558	2579	CUUGGCUACCAGAAGAAGCCCU	UGUGUUUCUUCUGCUAGCUAAA	Cleavage
Tamir169e	TraesCS6D02G098600.2	2024	2045	CUUGGCUACCAGAAGAAGCCCU	GAGGUUCCUUCUGGUGGCUGGG	Cleavage
Tamir169e	TraesCS6D02G098600.1	2273	2294	CUUGGCUACCAGAAGAAGCCCU	GAGGUUCCUUCUGGUGGCUGGG	Cleavage
Tamir169e	TraesCS6A02G003800.1	152	173	CUUGGCUACCAGAAGAAGCCCU	GUCGCUUCUUCUGGUGCUCAAU	Cleavage
Tamir169e	TraesCS7A02G121300.1	2267	2288	CUUGGCUACCAGAAGAAGCCCU	CAAGUUUCUUCUGCUAGCUAAA	Cleavage
Tamir169e	TraesCS3D02G182000.1	229	250	CUUGGCUACCAGAAGAAGCCCU	UUUGCUUCUCCUGGUAGCCUGG	Cleavage
Tamir169e	TraesCS1B02G249400.1	1006	1027	CUUGGCUACCAGAAGAAGCCCU	GAAGCUUCUGCUGGUAGUGAAG	Cleavage
Tamir169e	TraesCS1D02G237900.1	1132	1153	CUUGGCUACCAGAAGAAGCCCU	GAAGCUUCUGCUGGUAGUGAAG	Cleavage
Tamir169e	TraesCS3D02G236500.2	1135	1156	CUUGGCUACCAGAAGAAGCCCU	UCUGCUUCUUCUUGUAGCUCAG	Translation
Tamir169e	TraesCS3A02G236100.1	1729	1750	CUUGGCUACCAGAAGAAGCCCU	UCUGCUUCUUCUUGUAGCUCAG	Translation
Tamir169e	TraesCS3D02G236500.1	1795	1816	CUUGGCUACCAGAAGAAGCCCU	UCUGCUUCUUCUUGUAGCUCAG	Translation
Tamir169e	TraesCS3B02G263800.2	1716	1737	CUUGGCUACCAGAAGAAGCCCU	UCUGCUUCUUCUUGUAGCUCAG	Translation
Tamir169e	TraesCS3B02G263800.1	1740	1761	CUUGGCUACCAGAAGAAGCCCU	UCUGCUUCUUCUUGUAGCUCAG	Translation
Tamir169e	TraesCS3D02G236500.3	1764	1785	CUUGGCUACCAGAAGAAGCCCU	UCUGCUUCUUCUUGUAGCUCAG	Translation
Tamir169e	TraesCS2B02G434200.1	1229	1250	CUUGGCUACCAGAAGAAGCCCU	GGGUUUUUUUCUGGUAGCUAGU	Cleavage
Tamir169e	TraesCS2A02G450200.1	316	337	CUUGGCUACCAGAAGAAGCCCU	AGGGAUUGUUUUGGGAGCCAAG	Cleavage
Tamir169e	TraesCS7B02G364500.1	1271	1292	CUUGGCUACCAGAAGAAGCCCU	UUGGUUUCUUCUGGUCGCCGGC	Cleavage
Tamir169e	TraesCS6D02G169200.1	3331	3352	CUUGGCUACCAGAAGAAGCCCU	GGGGCAUAUUUUGGUAUCCAAG	Cleavage
Tamir169e	TraesCS1A02G122200.1	1706	1727	CUUGGCUACCAGAAGAAGCCCU	ACGCCUUCUUUUGGCAGCCAAA	Cleavage
Tamir169e	TraesCS6A02G337100.2	2195	2216	CUUGGCUACCAGAAGAAGCCCU	AGUGUUAUUUCUGGUGGUCAAU	Cleavage
Tamir169e	TraesCS6A02G337100.3	2198	2219	CUUGGCUACCAGAAGAAGCCCU	AGUGUUAUUUCUGGUGGUCAAU	Cleavage
Tamir169e	TraesCS6A02G337100.4	2297	2318	CUUGGCUACCAGAAGAAGCCCU	AGUGUUAUUUCUGGUGGUCAAU	Cleavage
Tamir169e	TraesCS1B02G141400.1	1976	1997	CUUGGCUACCAGAAGAAGCCCU	ACGCCUUCUUUUGGCAGCCAAA	Cleavage
Tamir169e	TraesCS1D02G123200.1	2571	2592	CUUGGCUACCAGAAGAAGCCCU	ACGCCUUCUUUUGGCAGCCAAA	Cleavage
Tamir169e	TraesCS7A02G416600.1	1079	1100	CUUGGCUACCAGAAGAAGCCCU	AGUGCUUCAUGUGGUGGUCGAG	Cleavage
Tamir169e	TraesCS1D02G099000.1	4774	4795	CUUGGCUACCAGAAGAAGCCCU	AGAGCUUAUUCUGGCUGCCAAG	Cleavage
Tamir169e	TraesCS7A02G279100.1	345	366	CUUGGCUACCAGAAGAAGCCCU	UGUGUUUCUUGUGGUGGCCGAA	Cleavage
Tamir169e	TraesCS1D02G362500.1	1088	1109	CUUGGCUACCAGAAGAAGCCCU	GCGGCCUCUUCUCGUCGCCAAG	Translation
Tamir169e	TraesCS7B02G181100.1	455	476	CUUGGCUACCAGAAGAAGCCCU	UGUGUUUCUUGUGGUGGCCGAA	Cleavage
Tamir169e	TraesCS1A02G357800.1	1227	1248	CUUGGCUACCAGAAGAAGCCCU	GCGGCCUCUUCUCGUCGCCAAG	Translation
Tamir169e	TraesCS4A02G373600.1	1150	1171	CUUGGCUACCAGAAGAAGCCCU	CGUGUUUCUUCUGCUAGUUAAA	Cleavage
Tamir169e	TraesCS4A02G113800.1	1274	1295	CUUGGCUACCAGAAGAAGCCCU	UUGUGUUUUUCUGGAAGCCAAG	Cleavage
Tamir169e	TraesCS4B02G190300.1	1284	1305	CUUGGCUACCAGAAGAAGCCCU	UAGUGUUUUUCUGGAAGCCAAG	Cleavage
Tamir169e	TraesCS4D02G191700.1	1287	1308	CUUGGCUACCAGAAGAAGCCCU	UUGUGUUUUUCUGGAAGCCAAG	Cleavage
Tamir169e	TraesCS7A02G065700.1	1097	1118	CUUGGCUACCAGAAGAAGCCCU	AGGCCUUCUUCUGGAAGCGGAG	Cleavage
Tamir169e	TraesCS5B02G031900.1	822	843	CUUGGCUACCAGAAGAAGCCCU	AGGGAAUCUGUUGGUGGCCAAG	Cleavage
Tamir169e	TraesCS5D02G040000.1	856	877	CUUGGCUACCAGAAGAAGCCCU	AGGGAAUCUGUUGGUGGCCAAG	Cleavage
Tamir169e	TraesCS3D02G316700.1	1663	1684	CUUGGCUACCAGAAGAAGCCCU	GGUGCUUCUUCUGGGGGCCAUU	Cleavage
Tamir169e	TraesCS3D02G316700.2	1663	1684	CUUGGCUACCAGAAGAAGCCCU	GGUGCUUCUUCUGGGGGCCAUU	Cleavage
Tamir169e	TraesCS7A02G534400.1	770	791	CUUGGCUACCAGAAGAAGCCCU	CGGACUUCUUGUUGUAGCUAAG	Translation
Tamir169e	TraesCS7D02G521700.1	769	790	CUUGGCUACCAGAAGAAGCCCU	CGGACUUCUUGUUGUAGCUAAG	Translation
Tamir169e	TraesCS2D02G190300.1	1142	1163	CUUGGCUACCAGAAGAAGCCCU	UGGGCCUUUUCUGGUGGCUGUG	Cleavage
Tamir169e	TraesCS3B02G367200.1	414	435	CUUGGCUACCAGAAGAAGCCCU	CCUGCCUCUUCUCGUCGCCAGG	Translation
Tamir169e	TraesCS3B02G366900.1	446	467	CUUGGCUACCAGAAGAAGCCCU	CCUGCCUCUUCUCGUCGCCAGG	Translation
Tamir169e	TraesCS6A02G094300.1	193	214	CUUGGCUACCAGAAGAAGCCCU	CAGGUUUCUUCUGGCAGCCCAU	Cleavage
Tamir169e	TraesCS7D02G451600.1	961	982	CUUGGCUACCAGAAGAAGCCCU	UUGGUUUCUUCUGGUCGCUGGC	Cleavage
Tamir169e	TraesCS4B02G195000.2	351	372	CUUGGCUACCAGAAGAAGCCCU	GCGGCUUCUUCAGGCAGCCAGC	Translation
Tamir169e	TraesCS4A02G109200.1	348	369	CUUGGCUACCAGAAGAAGCCCU	GCGGCUUCUUCAGGCAGCCAGC	Translation
Tamir169e	TraesCS4B02G195000.1	351	372	CUUGGCUACCAGAAGAAGCCCU	GCGGCUUCUUCAGGCAGCCAGC	Translation
Tamir169e	TraesCS4D02G195700.1	351	372	CUUGGCUACCAGAAGAAGCCCU	GCGGCUUCUUCAGGCAGCCAGC	Translation
Tamir169e	TraesCS3B02G352700.2	1482	1503	CUUGGCUACCAGAAGAAGCCCU	CGCGCUUCUUCUGGCAGCCGCU	Cleavage
Tamir169e	TraesCS3B02G352700.3	1482	1503	CUUGGCUACCAGAAGAAGCCCU	CGCGCUUCUUCUGGCAGCCGCU	Cleavage
Tamir169e	TraesCS1B02G389300.1	576	597	CUUGGCUACCAGAAGAAGCCCU	GGGGCUGGUUCUGGUGUCCAGG	Cleavage
Tamir169e	TraesCS3A02G323500.2	1465	1486	CUUGGCUACCAGAAGAAGCCCU	CGCGCUUCUUCUGGCAGCCGCU	Cleavage
Tamir169e	TraesCS3A02G323500.3	1471	1492	CUUGGCUACCAGAAGAAGCCCU	CGCGCUUCUUCUGGCAGCCGCU	Cleavage
Tamir169e	TraesCS3A02G323500.1	1471	1492	CUUGGCUACCAGAAGAAGCCCU	CGCGCUUCUUCUGGCAGCCGCU	Cleavage
Tamir169e	TraesCS3D02G317000.1	1492	1513	CUUGGCUACCAGAAGAAGCCCU	CGUGCUUCUUCUGGCAGCCGCU	Cleavage
Tamir169e	TraesCS3B02G352700.4	1482	1503	CUUGGCUACCAGAAGAAGCCCU	CGCGCUUCUUCUGGCAGCCGCU	Cleavage
Tamir169e	TraesCS3B02G352700.1	1488	1509	CUUGGCUACCAGAAGAAGCCCU	CGCGCUUCUUCUGGCAGCCGCU	Cleavage
Tamir169e	TraesCS1A02G370300.1	601	622	CUUGGCUACCAGAAGAAGCCCU	GGGGCUGGUUCUGGUGUCCAGG	Cleavage
Tamir169e	TraesCS5B02G472400.1	620	641	CUUGGCUACCAGAAGAAGCCCU	CCGGCUUUUACUAGUGGCCGAG	Translation
Tamir169e	TraesCS7A02G026100.1	134	156	CUUGGCUACCA-GAAGAAGCCCU	UGGGCUUCUUCCUGGUGGUCAAC	Translation
Tamir169e	TraesCS3A02G054700.1	896	917	CUUGGCUACCAGAAGAAGCCCU	AGGUCUUCUUUUGGUGGCGGAU	Cleavage
Tamir169e	TraesCS3D02G054200.1	1011	1032	CUUGGCUACCAGAAGAAGCCCU	AGGUCUUCUUUUGGUGGCAGAU	Cleavage
Tamir169e	TraesCS3B02G066200.1	971	992	CUUGGCUACCAGAAGAAGCCCU	AGGUCUUCUUUUGGUGGCGGAU	Cleavage
Tamir169e	TraesCS6A02G293200.2	66	87	CUUGGCUACCAGAAGAAGCCCU	AGGACUUUUUCAGCUAGCCAGG	Translation
Tamir169e	TraesCS6A02G293200.1	66	87	CUUGGCUACCAGAAGAAGCCCU	AGGACUUUUUCAGCUAGCCAGG	Translation
Tamir169e	TraesCS4B02G194100.1	774	797	CUUGGCUACCAGAAGAA--GCCCU	GGGGCCCUUCUUCCGGUAGCCAAC	Translation
Tamir169e	TraesCS4D02G195000.1	750	773	CUUGGCUACCAGAAGAA--GCCCU	GGGGCCCUUCUUCCGGUAGCCAAC	Translation
Tamir169e	TraesCS1A02G167200.1	244	265	CUUGGCUACCAGAAGAAGCCCU	CGGGCUUUUCCUGGGAGCUGGG	Cleavage
Tamir169e	TraesCS1B02G183600.1	308	329	CUUGGCUACCAGAAGAAGCCCU	CGGGCUUUUCCUGGGAGCUGGG	Cleavage
Tamir169e	TraesCS3A02G322900.1	1096	1117	CUUGGCUACCAGAAGAAGCCCU	GGGGCCUCUUCUGGUUGUUGAA	Cleavage
Tamir169e	TraesCS6D02G231000.1	570	591	CUUGGCUACCAGAAGAAGCCCU	GUUGUUUGUUCUGGGAGUCACG	Cleavage
Tamir169e	TraesCS3A02G322900.2	1242	1263	CUUGGCUACCAGAAGAAGCCCU	GGGGCCUCUUCUGGUUGUUGAA	Cleavage
Tamir169e	TraesCS1B02G169800.1	367	388	CUUGGCUACCAGAAGAAGCCCU	GGGGAUUCUUCUGUUAGCAAAU	Cleavage
Tamir169e	TraesCS1A02G152300.1	3447	3468	CUUGGCUACCAGAAGAAGCCCU	GGGGAUUCUUCUGUUAGCAAAU	Cleavage
Tamir169e	TraesCS4B02G109900.1	755	776	CUUGGCUACCAGAAGAAGCCCU	AGGGCAUCCUCUUGAAGCCAAG	Translation
Tamir169e	TraesCS1D02G301900.4	895	916	CUUGGCUACCAGAAGAAGCCCU	AGGGCAUGUUCUGGUACCCCAG	Cleavage
Tamir169e	TraesCS1D02G301900.3	909	930	CUUGGCUACCAGAAGAAGCCCU	AGGGCAUGUUCUGGUACCCCAG	Cleavage
Tamir169e	TraesCS1B02G312700.3	884	905	CUUGGCUACCAGAAGAAGCCCU	AGGGCAUGUUCUGGUACCCCAG	Cleavage
Tamir169e	TraesCS1B02G312700.1	935	956	CUUGGCUACCAGAAGAAGCCCU	AGGGCAUGUUCUGGUACCCCAG	Cleavage
Tamir169e	TraesCS1D02G301900.2	946	967	CUUGGCUACCAGAAGAAGCCCU	AGGGCAUGUUCUGGUACCCCAG	Cleavage
Tamir169e	TraesCS1D02G301900.1	973	994	CUUGGCUACCAGAAGAAGCCCU	AGGGCAUGUUCUGGUACCCCAG	Cleavage
Tamir169e	TraesCS1A02G302500.3	915	936	CUUGGCUACCAGAAGAAGCCCU	AGGGCAUGUUCUGGUACCCCAG	Cleavage
Tamir169e	TraesCS1A02G302500.2	929	950	CUUGGCUACCAGAAGAAGCCCU	AGGGCAUGUUCUGGUACCCCAG	Cleavage
Tamir169e	TraesCS1A02G302500.1	966	987	CUUGGCUACCAGAAGAAGCCCU	AGGGCAUGUUCUGGUACCCCAG	Cleavage
Tamir169e	TraesCS5B02G496300.1	1272	1294	CUUGGCUACCAGAAG-AAGCCCU	UGGGUUUGCUUUUGGUGGUCAAU	Cleavage
Tamir169e	TraesCS6D02G041000.1	1331	1352	CUUGGCUACCAGAAGAAGCCCU	GGGGCUGCUCUGGGUAGCCAGG	Translation
Tamir169e	TraesCS2A02G053100.1	121	142	CUUGGCUACCAGAAGAAGCCCU	GGGGCUUCAUCUGCUGCUCAAG	Cleavage
Tamir169e	TraesCS2D02G142700.1	463	484	CUUGGCUACCAGAAGAAGCCCU	GGCGUUUCUUUUGGUGGUUACA	Cleavage
Tamir169e	TraesCS1B02G290700.1	443	464	CUUGGCUACCAGAAGAAGCCCU	UGGGUUUCCUUUGGAAGCCAGU	Cleavage
Tamir169e	TraesCS1A02G281600.1	466	487	CUUGGCUACCAGAAGAAGCCCU	UGGGUUUCCUUUGGAAGCCAGU	Cleavage
Tamir169e	TraesCS2B02G164000.1	411	432	CUUGGCUACCAGAAGAAGCCCU	GGCGUUUCUUUUGGUGGUUACA	Cleavage
Tamir169e	TraesCS1D02G280800.1	461	482	CUUGGCUACCAGAAGAAGCCCU	UGGGUUUCCUUUGGAAGCCAGU	Cleavage
Tamir169e	TraesCS2B02G164000.2	411	432	CUUGGCUACCAGAAGAAGCCCU	GGCGUUUCUUUUGGUGGUUACA	Cleavage
TamiR-169k	TraesCS2D02G572700.1	1620	1641	AUGUACAACAGGCAGUCUCCUU	CAGGAGGCUGCCUGUUCUGCAU	Cleavage
TamiR-169k	TraesCS2A02G562500.1	1734	1755	AUGUACAACAGGCAGUCUCCUU	CAGGAGGCUGCCUGUUCUGCAU	Cleavage
TamiR-169k	TraesCS3B02G488600.1	399	420	AUGUACAACAGGCAGUCUCCUU	AGUGAGGCUGCUUCUUGUACAU	Cleavage
TamiR-169k	TraesCS3A02G451200.1	393	414	AUGUACAACAGGCAGUCUCCUU	AGUGAGGCUGCUUCUUGUACAU	Cleavage
TamiR-169k	TraesCS3D02G444100.1	431	452	AUGUACAACAGGCAGUCUCCUU	AGUGAGGCUGCUUCUUGUACAU	Cleavage
TamiR-169k	TraesCS4B02G170400.1	3711	3732	AUGUACAACAGGCAGUCUCCUU	GAAGAGAUUGCUUCUUGUACAU	Cleavage
TamiR-169k	TraesCS4B02G170400.2	3711	3732	AUGUACAACAGGCAGUCUCCUU	GAAGAGAUUGCUUCUUGUACAU	Cleavage
TamiR-169k	TraesCS4A02G134800.2	3696	3717	AUGUACAACAGGCAGUCUCCUU	GAAGAGAUUGCUUCUUGUACAU	Cleavage
TamiR-169k	TraesCS4D02G172400.1	3721	3742	AUGUACAACAGGCAGUCUCCUU	GAAGAGAUUGCUUCUUGUACAU	Cleavage
TamiR-169k	TraesCS3A02G174200.1	279	300	AUGUACAACAGGCAGUCUCCUU	UAAGAGACUGCUUGUUGGGCAU	Cleavage
TamiR-169k	TraesCS3A02G415300.1	718	739	AUGUACAACAGGCAGUCUCCUU	UAUGAGAUUGCCUGGUGUGCAU	Cleavage
TamiR-169k	TraesCS7A02G351600.1	2431	2452	AUGUACAACAGGCAGUCUCCUU	CGAGAGGCUGCCUGUUGUGAAU	Cleavage
TamiR-169k	TraesCS5A02G340400.1	3092	3113	AUGUACAACAGGCAGUCUCCUU	AGGCAGGCUGGCUGUUGUACAU	Cleavage
TamiR-169k	TraesCS5D02G344400.1	3106	3127	AUGUACAACAGGCAGUCUCCUU	AGGCAGGCUGGCUGUUGUACAU	Cleavage
TamiR-169k	TraesCS3B02G597900.1	1882	1903	AUGUACAACAGGCAGUCUCCUU	GAAAGGAUUGUUUGUUGUACAU	Cleavage
TamiR-169k	TraesCS7D02G362300.2	3016	3037	AUGUACAACAGGCAGUCUCCUU	UGAGCGACUUCUUGUUGUACAU	Cleavage
TamiR-169k	TraesCS7B02G267000.3	3198	3219	AUGUACAACAGGCAGUCUCCUU	UGAGCGACUUCUUGUUGUACAU	Cleavage
TamiR-169k	TraesCS7B02G267000.4	2760	2781	AUGUACAACAGGCAGUCUCCUU	UGAGCGACUUCUUGUUGUACAU	Cleavage
TamiR-169k	TraesCS7A02G360700.1	3032	3053	AUGUACAACAGGCAGUCUCCUU	UGAGCGACUUCUUGUUGUACAU	Cleavage
TamiR-169k	TraesCS7D02G362300.1	3016	3037	AUGUACAACAGGCAGUCUCCUU	UGAGCGACUUCUUGUUGUACAU	Cleavage
TamiR-169k	TraesCS7A02G360700.2	3155	3176	AUGUACAACAGGCAGUCUCCUU	UGAGCGACUUCUUGUUGUACAU	Cleavage
TamiR-169k	TraesCS7B02G267000.1	3198	3219	AUGUACAACAGGCAGUCUCCUU	UGAGCGACUUCUUGUUGUACAU	Cleavage
TamiR-169k	TraesCS7B02G267000.2	3312	3333	AUGUACAACAGGCAGUCUCCUU	UGAGCGACUUCUUGUUGUACAU	Cleavage
TamiR-169k	TraesCS2B02G254000.1	206	227	AUGUACAACAGGCAGUCUCCUU	AAGGAUACUGCUUGUGGUGCAU	Cleavage
TamiR-169k	TraesCS2B02G254000.2	253	274	AUGUACAACAGGCAGUCUCCUU	AAGGAUACUGCUUGUGGUGCAU	Cleavage
TamiR-169k	TraesCS2B02G624100.2	1442	1463	AUGUACAACAGGCAGUCUCCUU	CAGGAAGCUGCCUGUUCUGCAU	Cleavage
TamiR-169k	TraesCS2B02G624100.1	1730	1751	AUGUACAACAGGCAGUCUCCUU	CAGGAAGCUGCCUGUUCUGCAU	Cleavage
TamiR-169k	TraesCS2B02G172600.1	1137	1158	AUGUACAACAGGCAGUCUCCUU	UGGGAUAUUGCCUGUUGUAUGA	Cleavage
TamiR-169k	TraesCS3B02G029500.1	2618	2639	AUGUACAACAGGCAGUCUCCUU	GUGGGGACUGCCAGAUGUACAU	Translation
TamiR-169k	TraesCS3A02G019300.1	2730	2751	AUGUACAACAGGCAGUCUCCUU	GUGGGGACUGCCAGAUGUACAU	Translation
TamiR-169k	TraesCS3D02G015100.1	2609	2630	AUGUACAACAGGCAGUCUCCUU	GUGGGGACUGCCAGAUGUACAU	Translation
TamiR-169k	TraesCS2A02G054000.1	268	289	AUGUACAACAGGCAGUCUCCUU	AAUGAAGCUGCUUGUUGUAGAU	Cleavage
TamiR-169k	TraesCS6B02G445500.1	1398	1418	AUGUACAACAGGCAGUCUCCUU	CAGGAG-CUGCUUGUUGUACAG	Cleavage
TamiR-169k	TraesCS7A02G473400.1	804	825	AUGUACAACAGGCAGUCUCCUU	AAUAAGAUUGUUUGUUGUAUGU	Cleavage
TamiR-169k	TraesCS7D02G460500.1	807	828	AUGUACAACAGGCAGUCUCCUU	AAUAAGAUUGUUUGUUGUAUGU	Cleavage
TamiR-169k	TraesCS7A02G473600.1	807	828	AUGUACAACAGGCAGUCUCCUU	AAUAAGAUUGUUUGUUGUAUGU	Cleavage
TamiR-169k	TraesCS7B02G374800.1	807	828	AUGUACAACAGGCAGUCUCCUU	AAUAAGAUUGUUUGUUGUAUGU	Cleavage
TamiR-169k	TraesCS6B02G450800.1	107	128	AUGUACAACAGGCAGUCUCCUU	UCGGCGACUGCCUGUUGUCCAA	Cleavage
TamiR-169k	TraesCS1D02G434700.1	1335	1356	AUGUACAACAGGCAGUCUCCUU	AGUGGGUUUUCCUGUUGUACAU	Cleavage
TamiR-169k	TraesCS7B02G209200.1	1337	1358	AUGUACAACAGGCAGUCUCCUU	UCAGAGGCUGCUUGUUGUUUGU	Cleavage
TamiR-169k	TraesCS1B02G017500.1	766	788	AUGUACAACAGGCA-GUCUCCUU	CUGAAGACCUGCUUGUUGUACAU	Cleavage
TamiR-169k	TraesCS7A02G346600.4	115	136	AUGUACAACAGGCAGUCUCCUU	GGCGAGGCUGCCUGUUGAACCU	Cleavage
TamiR-169k	TraesCS7A02G346600.1	115	136	AUGUACAACAGGCAGUCUCCUU	GGCGAGGCUGCCUGUUGAACCU	Cleavage
TamiR-169k	TraesCS7A02G346600.2	115	136	AUGUACAACAGGCAGUCUCCUU	GGCGAGGCUGCCUGUUGAACCU	Cleavage
TamiR-169k	TraesCS7A02G346600.3	115	136	AUGUACAACAGGCAGUCUCCUU	GGCGAGGCUGCCUGUUGAACCU	Cleavage
TamiR-169k	TraesCSU02G184300.1	279	300	AUGUACAACAGGCAGUCUCCUU	CAAGAGUCUGCUUGUUGGGCAU	Cleavage
TamiR-169k	TraesCS1D02G035004.1	214	235	AUGUACAACAGGCAGUCUCCUU	UAAGAAGUUGCCUGUUAUACAU	Cleavage
TamiR-169k	TraesCS3B02G021900.1	170	191	AUGUACAACAGGCAGUCUCCUU	GAGAGGAUUGCCUGUUGUGUAC	Cleavage
TamiR-169k	TraesCS5A02G235900.2	1436	1457	AUGUACAACAGGCAGUCUCCUU	CUGGAGAUUAUUUGUUGUAUGU	Cleavage
TamiR-169k	TraesCS3D02G072500.1	1290	1311	AUGUACAACAGGCAGUCUCCUU	UGGGAAACUGCUUGGUGUAUGU	Cleavage
TamiR-169k	TraesCS7D02G290400.1	521	542	AUGUACAACAGGCAGUCUCCUU	AUGGAGAGUUCCUGUUCUACAU	Cleavage
TamiR-169k	TraesCS3B02G565200.1	1652	1673	AUGUACAACAGGCAGUCUCCUU	AAUGAGUCUGUCUGUGGUGUAU	Cleavage
TamiR-169k	TraesCS4A02G356300.1	569	590	AUGUACAACAGGCAGUCUCCUU	AAAGUGGCUGUCUGAUGUAUAU	Cleavage
TamiR-169k	TraesCS5D02G516000.2	607	628	AUGUACAACAGGCAGUCUCCUU	AAAGUGGCUGUCUGAUGUAUAU	Cleavage
TamiR-169k	TraesCS5D02G516000.1	634	655	AUGUACAACAGGCAGUCUCCUU	AAAGUGGCUGUCUGAUGUAUAU	Cleavage
TamiR-169k	TraesCS5B02G515900.1	678	699	AUGUACAACAGGCAGUCUCCUU	AAAGUGGCUGUCUGAUGUAUAU	Cleavage
TamiR-169k	TraesCS6D02G386400.1	1883	1903	AUGUACAACAGGCAGUCUCCUU	CAGGAG-CUGCUUGUUGUACCU	Cleavage
TamiR-169k	TraesCS1B02G433800.1	352	373	AUGUACAACAGGCAGUCUCCUU	GCUUGGGCUGCUUGUUGUGCAC	Cleavage
TamiR-169k	TraesCS3A02G530000.1	3611	3632	AUGUACAACAGGCAGUCUCCUU	AACCCGACUGAUUGUUGUACAU	Cleavage
TamiR-169k	TraesCS2B02G201400.1	1501	1522	AUGUACAACAGGCAGUCUCCUU	UAAGGGACUGUCUAUUUUACAU	Cleavage
TamiR-169k	TraesCS3D02G023100.1	182	203	AUGUACAACAGGCAGUCUCCUU	GAGAGGAUUGCUUGUUGUGUAC	Cleavage
TamiR-169k	TraesCS4B02G213900.1	995	1016	AUGUACAACAGGCAGUCUCCUU	GAGGGAACUGUCAGUUGUGUAU	Translation
TamiR-169k	TraesCS5B02G423800.2	1242	1263	AUGUACAACAGGCAGUCUCCUU	GAGGAUAUUGUUUGUUGAAUAU	Cleavage
TamiR-169k	TraesCS5B02G423800.1	1248	1269	AUGUACAACAGGCAGUCUCCUU	GAGGAUAUUGUUUGUUGAAUAU	Cleavage
TamiR-169k	TraesCS6D02G168500.1	1871	1894	AUGUACAACAGGCA--GUCUCCUU	AGGAAGACAGUGCUUGUUGUGCAU	Cleavage
TamiR-169k	TraesCS6D02G168500.2	1982	2005	AUGUACAACAGGCA--GUCUCCUU	AGGAAGACAGUGCUUGUUGUGCAU	Cleavage
TamiR-169k	TraesCS6D02G168500.3	2033	2056	AUGUACAACAGGCA--GUCUCCUU	AGGAAGACAGUGCUUGUUGUGCAU	Cleavage
TamiR-169k	TraesCS7B02G252000.2	1563	1584	AUGUACAACAGGCAGUCUCCUU	AAUGACACUGCUUGUUGUGCUA	Cleavage
TamiR-169k	TraesCS7B02G252000.4	1969	1990	AUGUACAACAGGCAGUCUCCUU	AAUGACACUGCUUGUUGUGCUA	Cleavage
TamiR-169k	TraesCS7B02G252000.3	1969	1990	AUGUACAACAGGCAGUCUCCUU	AAUGACACUGCUUGUUGUGCUA	Cleavage
TamiR-169k	TraesCS7B02G252000.1	1969	1990	AUGUACAACAGGCAGUCUCCUU	AAUGACACUGCUUGUUGUGCUA	Cleavage
TamiR-169k	TraesCS7A02G540400.1	221	242	AUGUACAACAGGCAGUCUCCUU	AAGUUGACAGCCUGUUGAACAU	Cleavage
TamiR-169k	TraesCS7A02G540400.2	221	242	AUGUACAACAGGCAGUCUCCUU	AAGUUGACAGCCUGUUGAACAU	Cleavage
TamiR-169k	TraesCS7A02G540900.1	248	269	AUGUACAACAGGCAGUCUCCUU	AAGUUGACAGCCUGUUGAACAU	Cleavage
TamiR-169k	TraesCS7A02G540700.1	386	407	AUGUACAACAGGCAGUCUCCUU	AAGUUGACAGCCUGUUGAACAU	Cleavage
TamiR-169k	TraesCS7D02G526400.1	221	242	AUGUACAACAGGCAGUCUCCUU	AAGUUGACAGCCUGUUGAACAU	Cleavage
TamiR-169k	TraesCS6A02G041800.1	431	452	AUGUACAACAGGCAGUCUCCUU	GGGAGGACUACCUGUUGCACAU	Cleavage
TamiR-169k	TraesCS7A02G540300.1	221	242	AUGUACAACAGGCAGUCUCCUU	AAGUUGACAGCCUGUUGAACAU	Cleavage
TamiR-169k	TraesCS7B02G460600.2	634	655	AUGUACAACAGGCAGUCUCCUU	AAGUUGACAGCCUGUUGAACAU	Cleavage
TamiR-169k	TraesCSU02G211600.1	1488	1509	AUGUACAACAGGCAGUCUCCUU	AAGUCGACAGCCUGUUGAACAU	Cleavage
TamiR-169k	TraesCS7B02G460400.2	513	534	AUGUACAACAGGCAGUCUCCUU	AAGUUGACAGCCUGUUGAACAU	Cleavage
TamiR-169k	TraesCS7A02G539900.1	279	300	AUGUACAACAGGCAGUCUCCUU	AAGUUGACAGCCUGUUGAACAU	Cleavage
TamiR-169k	TraesCS7B02G460600.1	634	655	AUGUACAACAGGCAGUCUCCUU	AAGUUGACAGCCUGUUGAACAU	Cleavage
TamiR-169k	TraesCS7B02G460100.1	412	433	AUGUACAACAGGCAGUCUCCUU	AAGUUGACAGCCUGUUGAACAU	Cleavage
TamiR-169k	TraesCS7B02G460400.1	513	534	AUGUACAACAGGCAGUCUCCUU	AAGUUGACAGCCUGUUGAACAU	Cleavage
TamiR-169k	TraesCS7B02G459900.1	221	242	AUGUACAACAGGCAGUCUCCUU	AAGUUGACAGCCUGUUGAACAU	Cleavage
TamiR-169k	TraesCS7B02G460100.2	437	458	AUGUACAACAGGCAGUCUCCUU	AAGUUGACAGCCUGUUGAACAU	Cleavage
TamiR-169k	TraesCS7B02G462600.1	515	536	AUGUACAACAGGCAGUCUCCUU	AAGUUGACAGCCUGUUGAACAU	Cleavage
TamiR-169k	TraesCS2A02G225600.1	1185	1206	AUGUACAACAGGCAGUCUCCUU	UUGGGGGCUGCCUUUUGUGCGC	Cleavage
TamiR-169k	TraesCS7B02G461000.1	599	620	AUGUACAACAGGCAGUCUCCUU	AAGUUGACAGCCUGUUGAACAU	Cleavage
TamiR-169k	TraesCS7B02G461000.3	599	620	AUGUACAACAGGCAGUCUCCUU	AAGUUGACAGCCUGUUGAACAU	Cleavage
TamiR-169k	TraesCS7B02G461000.4	599	620	AUGUACAACAGGCAGUCUCCUU	AAGUUGACAGCCUGUUGAACAU	Cleavage
TamiR-169k	TraesCS7B02G461000.2	599	620	AUGUACAACAGGCAGUCUCCUU	AAGUUGACAGCCUGUUGAACAU	Cleavage
TamiR-169k	TraesCS2A02G147100.1	1178	1199	AUGUACAACAGGCAGUCUCCUU	UGGGAUACUGCCUAUUGUAUGA	Cleavage
TamiR-169k	TraesCS3B02G249000.1	896	917	AUGUACAACAGGCAGUCUCCUU	ACGUGGACUGCCUGUUGAAUAA	Cleavage
TamiR-169k	TraesCS3D02G234100.1	896	917	AUGUACAACAGGCAGUCUCCUU	ACGUGGACUGCCUGUUGAAUAA	Cleavage
TamiR-169k	TraesCS3A02G218100.1	908	929	AUGUACAACAGGCAGUCUCCUU	ACGUGGACUGCCUGUUGAAUAA	Cleavage
TamiR-169k	TraesCS7B02G327900.1	1018	1039	AUGUACAACAGGCAGUCUCCUU	UGGGAGACGAGCUGUUGUACGU	Cleavage
TamiR-169k	TraesCS3A02G254500.2	1570	1591	AUGUACAACAGGCAGUCUCCUU	UGGAAGAUUGUGUGUUGUGUAU	Translation
TamiR-169k	TraesCS3D02G255400.1	1544	1565	AUGUACAACAGGCAGUCUCCUU	UGGAAGAUUGUGUGUUGUGUAU	Translation
TamiR-169k	TraesCS3A02G254500.1	1669	1690	AUGUACAACAGGCAGUCUCCUU	UGGAAGAUUGUGUGUUGUGUAU	Translation
TamiR-169k	TraesCS1B02G110100.1	334	355	AUGUACAACAGGCAGUCUCCUU	AGUGAGGCUGCUGAUUGUGCAU	Translation
TamiR-169k	TraesCS5B02G368137.1	2751	2773	AUGUACAAC-AGGCAGUCUCCUU	AAGGAGACGGCCUUGUUGUACAC	Cleavage
TamiR-169k	TraesCS3B02G029500.1	2669	2690	AUGUACAACAGGCAGUCUCCUU	GUGGGGCCUGCCAGAUGUGCAU	Translation
TamiR-169k	TraesCS6D02G000300.1	1315	1336	AUGUACAACAGGCAGUCUCCUU	AAGGUGGCUGUCUGUGGUGCAG	Cleavage
TamiR-169k	TraesCS7D02G475900.1	1904	1925	AUGUACAACAGGCAGUCUCCUU	AAGGAAACUGCUAGUUGUAUUU	Translation
TamiR-169k	TraesCS2A02G229400.4	187	208	AUGUACAACAGGCAGUCUCCUU	AAGGAUACUGCUUGUGGCGCAU	Cleavage
TamiR-169k	TraesCS2D02G237300.3	187	208	AUGUACAACAGGCAGUCUCCUU	AAGGAUACUGCUUGUGGCGCAU	Cleavage
TamiR-169k	TraesCS2A02G229400.3	848	869	AUGUACAACAGGCAGUCUCCUU	AAGGAUACUGCUUGUGGCGCAU	Cleavage
TamiR-169k	TraesCS2D02G237300.5	483	504	AUGUACAACAGGCAGUCUCCUU	AAGGAUACUGCUUGUGGCGCAU	Cleavage
TamiR-169k	TraesCS2D02G237300.2	805	826	AUGUACAACAGGCAGUCUCCUU	AAGGAUACUGCUUGUGGCGCAU	Cleavage
TamiR-169k	TraesCS2A02G229400.1	848	869	AUGUACAACAGGCAGUCUCCUU	AAGGAUACUGCUUGUGGCGCAU	Cleavage
TamiR-169k	TraesCS2D02G237300.4	824	845	AUGUACAACAGGCAGUCUCCUU	AAGGAUACUGCUUGUGGCGCAU	Cleavage
TamiR-169k	TraesCS2D02G237300.1	805	826	AUGUACAACAGGCAGUCUCCUU	AAGGAUACUGCUUGUGGCGCAU	Cleavage
TamiR-169k	TraesCS3D02G190100.2	658	679	AUGUACAACAGGCAGUCUCCUU	AGGGAAACUGUCUCUUGUAUGA	Cleavage
TamiR-169k	TraesCS3B02G215700.2	659	680	AUGUACAACAGGCAGUCUCCUU	AGGGAAACUGUCUCUUGUAUGA	Cleavage
TamiR-169k	TraesCS3D02G190100.1	996	1017	AUGUACAACAGGCAGUCUCCUU	AGGGAAACUGUCUCUUGUAUGA	Cleavage
TamiR-169k	TraesCS3B02G215700.1	1037	1058	AUGUACAACAGGCAGUCUCCUU	AGGGAAACUGUCUCUUGUAUGA	Cleavage
TamiR-169k	TraesCS1A02G226800.1	5	26	AUGUACAACAGGCAGUCUCCUU	AGGGGGGCAGCAUGGUGUACAU	Translation
TamiR-169k	TraesCS1B02G311600.1	85	106	AUGUACAACAGGCAGUCUCCUU	AGGGGGGCAGCGUGGUGUACAU	Translation
TamiR-169k	TraesCS4D02G086000.1	923	944	AUGUACAACAGGCAGUCUCCUU	AAGGAAGCAGCCUGUUGUGUGG	Cleavage
TamiR-169k	TraesCS4D02G086000.2	923	944	AUGUACAACAGGCAGUCUCCUU	AAGGAAGCAGCCUGUUGUGUGG	Cleavage
TamiR-169k	TraesCS4A02G226500.1	1382	1403	AUGUACAACAGGCAGUCUCCUU	AAGGAAGCAGCCUGUUGUGUGG	Cleavage
TamiR-169k	TraesCS7A02G203300.1	227	248	AUGUACAACAGGCAGUCUCCUU	AGGGCGGCUGCCCGUGGUGCAU	Translation
TamiR-169k	TraesCS4A02G447200.2	1515	1536	AUGUACAACAGGCAGUCUCCUU	GAGGAGGAUGGUUGUUGUGUGU	Cleavage
TamiR-169k	TraesCS4A02G447200.1	1515	1536	AUGUACAACAGGCAGUCUCCUU	GAGGAGGAUGGUUGUUGUGUGU	Cleavage
TamiR-169k	TraesCS2B02G585900.1	978	999	AUGUACAACAGGCAGUCUCCUU	CAGAGGACUGCUUGUUGGACGG	Cleavage
TamiR-169k	TraesCS4D02G253200.1	47	68	AUGUACAACAGGCAGUCUCCUU	UAGUGGACUGGCUGGUGUACGU	Cleavage
TamiR-169k	TraesCS1A02G202300.1	724	745	AUGUACAACAGGCAGUCUCCUU	CAGGACAUUGCUUGUUGCAAAU	Cleavage
TamiR-169k	TraesCS1D02G205700.1	810	831	AUGUACAACAGGCAGUCUCCUU	CAGGACAUUGCUUGUUGCAAAU	Cleavage
TamiR-169k	TraesCS1B02G216500.1	793	814	AUGUACAACAGGCAGUCUCCUU	CAGGACAUUGCUUGUUGCAAAU	Cleavage
Tamir169m	TraesCS3A02G054700.1	893	914	GGCUACCAGAAGAAGCCCUUAC	GAAAGGUCUUCUUUUGGUGGCG	Cleavage
Tamir169m	TraesCS3D02G054200.1	1008	1029	GGCUACCAGAAGAAGCCCUUAC	GAAAGGUCUUCUUUUGGUGGCA	Cleavage
Tamir169m	TraesCS3B02G066200.1	968	989	GGCUACCAGAAGAAGCCCUUAC	GAAAGGUCUUCUUUUGGUGGCG	Cleavage
Tamir169m	TraesCS2B02G434200.1	1226	1247	GGCUACCAGAAGAAGCCCUUAC	GCAGGGUUUUUUUCUGGUAGCU	Cleavage
Tamir169m	TraesCS4D02G363800.1	293	314	GGCUACCAGAAGAAGCCCUUAC	ACAAGGGCCUCUUCUGAUGGCC	Cleavage
Tamir169m	TraesCS5D02G066300.1	2002	2023	GGCUACCAGAAGAAGCCCUUAC	UCAAGUGCUUCUUCUGGUGACC	Cleavage
Tamir169m	TraesCS5A02G055000.1	2021	2042	GGCUACCAGAAGAAGCCCUUAC	UCAAGUGCUUCUUCUGGUGACC	Cleavage
Tamir169m	TraesCS5D02G465000.1	1694	1715	GGCUACCAGAAGAAGCCCUUAC	GAUCGCGCUUCUUCUGGUGGCU	Cleavage
Tamir169m	TraesCS5A02G065700.1	1728	1749	GGCUACCAGAAGAAGCCCUUAC	GUAUCUGCUUCUUUUGGUAGCC	Cleavage
Tamir169m	TraesCS2D02G072700.1	1688	1709	GGCUACCAGAAGAAGCCCUUAC	GUAUCUGCUUCUUUUGGUAGCC	Cleavage
Tamir169m	TraesCS7A02G487400.1	603	624	GGCUACCAGAAGAAGCCCUUAC	GGAGGCGCUUCUUCUCGUAGUC	Cleavage
Tamir169m	TraesCS2B02G334600.1	21	42	GGCUACCAGAAGAAGCCCUUAC	ACGAUUGCUUCUUUUGGUAGCC	Cleavage
Tamir169m	TraesCS2B02G302300.1	1272	1293	GGCUACCAGAAGAAGCCCUUAC	GAGAGGGCUUCUUAUGUUAGUC	Cleavage
Tamir169m	TraesCS2D02G283800.1	1218	1239	GGCUACCAGAAGAAGCCCUUAC	GAGAGGGCUUCUUAUGUUAGUC	Cleavage
Tamir169m	TraesCS2A02G285200.1	1382	1403	GGCUACCAGAAGAAGCCCUUAC	GAGAGGGCUUCUUAUGUUAGUC	Cleavage
Tamir169m	TraesCS5D02G329600.1	2135	2156	GGCUACCAGAAGAAGCCCUUAC	AUGAGGUAUUUUUUUGGUAGCU	Cleavage
Tamir169m	TraesCS7B02G117700.1	3410	3431	GGCUACCAGAAGAAGCCCUUAC	AUGAGCAUUUUUUCUGGUAGCU	Cleavage
Tamir169m	TraesCS5B02G362300.1	1393	1414	GGCUACCAGAAGAAGCCCUUAC	CAUAGGGUUUGUUCUUGUAGCC	Cleavage
Tamir169m	TraesCS5D02G369200.1	1495	1516	GGCUACCAGAAGAAGCCCUUAC	CAUAGGGUUUGUUCUUGUAGCC	Cleavage
Tamir169m	TraesCS5D02G369200.2	1582	1603	GGCUACCAGAAGAAGCCCUUAC	CAUAGGGUUUGUUCUUGUAGCC	Cleavage
Tamir169m	TraesCS7A02G065700.1	1094	1115	GGCUACCAGAAGAAGCCCUUAC	AUUAGGCCUUCUUCUGGAAGCG	Cleavage
Tamir169m	TraesCS3D02G243900.1	767	788	GGCUACCAGAAGAAGCCCUUAC	CGAAUGACUUCUUUUGGUGGCU	Cleavage
Tamir169m	TraesCS3A02G247500.1	902	923	GGCUACCAGAAGAAGCCCUUAC	CGAAUGACUUCUUUUGGUGGCU	Cleavage
Tamir169m	TraesCS3D02G316700.1	1660	1681	GGCUACCAGAAGAAGCCCUUAC	CGGGGUGCUUCUUCUGGGGGCC	Cleavage
Tamir169m	TraesCS3D02G316700.2	1660	1681	GGCUACCAGAAGAAGCCCUUAC	CGGGGUGCUUCUUCUGGGGGCC	Cleavage
Tamir169m	TraesCS3D02G316900.1	1455	1476	GGCUACCAGAAGAAGCCCUUAC	CGGGGUGCUUCUUCUGGCGGCC	Cleavage
Tamir169m	TraesCS2D02G190300.1	1139	1160	GGCUACCAGAAGAAGCCCUUAC	UCCUGGGCCUUUUCUGGUGGCU	Cleavage
Tamir169m	TraesCS3B02G352700.2	1479	1500	GGCUACCAGAAGAAGCCCUUAC	CGGCGCGCUUCUUCUGGCAGCC	Cleavage
Tamir169m	TraesCS3B02G352700.3	1479	1500	GGCUACCAGAAGAAGCCCUUAC	CGGCGCGCUUCUUCUGGCAGCC	Cleavage
Tamir169m	TraesCS3A02G323500.2	1462	1483	GGCUACCAGAAGAAGCCCUUAC	CGGCGCGCUUCUUCUGGCAGCC	Cleavage
Tamir169m	TraesCS3A02G323500.3	1468	1489	GGCUACCAGAAGAAGCCCUUAC	CGGCGCGCUUCUUCUGGCAGCC	Cleavage
Tamir169m	TraesCS3A02G323500.1	1468	1489	GGCUACCAGAAGAAGCCCUUAC	CGGCGCGCUUCUUCUGGCAGCC	Cleavage
Tamir169m	TraesCS3D02G317000.1	1489	1510	GGCUACCAGAAGAAGCCCUUAC	CGGCGUGCUUCUUCUGGCAGCC	Cleavage
Tamir169m	TraesCS3B02G352700.4	1479	1500	GGCUACCAGAAGAAGCCCUUAC	CGGCGCGCUUCUUCUGGCAGCC	Cleavage
Tamir169m	TraesCS3B02G352700.1	1485	1506	GGCUACCAGAAGAAGCCCUUAC	CGGCGCGCUUCUUCUGGCAGCC	Cleavage
Tamir169m	TraesCS5D02G415200.1	2371	2392	GGCUACCAGAAGAAGCCCUUAC	CUGAGGACUUCUUUUUGUAGCA	Cleavage
Tamir169m	TraesCS2B02G591600.1	881	902	GGCUACCAGAAGAAGCCCUUAC	UUGAAGGCUUCUUCAGGUGGCA	Cleavage
Tamir169m	TraesCS2B02G591600.2	934	955	GGCUACCAGAAGAAGCCCUUAC	UUGAAGGCUUCUUCAGGUGGCA	Cleavage
Tamir169m	TraesCS3A02G322900.1	1093	1114	GGCUACCAGAAGAAGCCCUUAC	AUGGGGGCCUCUUCUGGUUGUU	Cleavage
Tamir169m	TraesCS3A02G322900.2	1239	1260	GGCUACCAGAAGAAGCCCUUAC	AUGGGGGCCUCUUCUGGUUGUU	Cleavage
Tamir169m	TraesCS5D02G481800.1	296	317	GGCUACCAGAAGAAGCCCUUAC	UUAUGCGCUUCUACUGGUAGCU	Translation
Tamir169m	TraesCS2D02G142700.1	460	481	GGCUACCAGAAGAAGCCCUUAC	GAAGGCGUUUCUUUUGGUGGUU	Cleavage
Tamir169m	TraesCS2B02G095200.1	1065	1086	GGCUACCAGAAGAAGCCCUUAC	CUCUCUGUUUCUUCUGGUAGCU	Cleavage
Tamir169m	TraesCS2D02G314400.1	21	42	GGCUACCAGAAGAAGCCCUUAC	ACGGUUGCUUCUUUUGGUAGCU	Cleavage
Tamir169m	TraesCS2B02G164000.1	408	429	GGCUACCAGAAGAAGCCCUUAC	GAAGGCGUUUCUUUUGGUGGUU	Cleavage
Tamir169m	TraesCS2A02G316500.1	21	42	GGCUACCAGAAGAAGCCCUUAC	ACGGUUGCUUCUUUUGGUAGCU	Cleavage
Tamir169m	TraesCS5B02G144500.1	670	691	GGCUACCAGAAGAAGCCCUUAC	UCAAGAGCUUCUUUUGGAAGCA	Cleavage
Tamir169m	TraesCS2B02G164000.2	408	429	GGCUACCAGAAGAAGCCCUUAC	GAAGGCGUUUCUUUUGGUGGUU	Cleavage
Tamir169m	TraesCS5A02G145600.1	579	600	GGCUACCAGAAGAAGCCCUUAC	UCAAGAGCUUCUUUUGGAAGCA	Cleavage
Tamir169m	TraesCS5B02G286000.1	73	94	GGCUACCAGAAGAAGCCCUUAC	GAAAUGGCUUCUGCUAGUAGCC	Translation
Tamir169m	TraesCS5A02G145600.2	1137	1158	GGCUACCAGAAGAAGCCCUUAC	UCAAGAGCUUCUUUUGGAAGCA	Cleavage
Tamir169m	TraesCS3B02G232000.1	25	46	GGCUACCAGAAGAAGCCCUUAC	CCCCCUGUUUCUUCUGGUAGCU	Cleavage
Tamir169m	TraesCS6A02G094300.1	190	211	GGCUACCAGAAGAAGCCCUUAC	AAGCAGGUUUCUUCUGGCAGCC	Cleavage
Tamir169m	TraesCS1D02G301900.4	892	913	GGCUACCAGAAGAAGCCCUUAC	UCAAGGGCAUGUUCUGGUACCC	Cleavage
Tamir169m	TraesCS1D02G301900.3	906	927	GGCUACCAGAAGAAGCCCUUAC	UCAAGGGCAUGUUCUGGUACCC	Cleavage
Tamir169m	TraesCS1B02G312700.3	881	902	GGCUACCAGAAGAAGCCCUUAC	UCAAGGGCAUGUUCUGGUACCC	Cleavage
Tamir169m	TraesCS1B02G312700.1	932	953	GGCUACCAGAAGAAGCCCUUAC	UCAAGGGCAUGUUCUGGUACCC	Cleavage
Tamir169m	TraesCS1D02G301900.2	943	964	GGCUACCAGAAGAAGCCCUUAC	UCAAGGGCAUGUUCUGGUACCC	Cleavage
Tamir169m	TraesCS1D02G301900.1	970	991	GGCUACCAGAAGAAGCCCUUAC	UCAAGGGCAUGUUCUGGUACCC	Cleavage
Tamir169m	TraesCS7B02G364500.1	1268	1289	GGCUACCAGAAGAAGCCCUUAC	UGUUUGGUUUCUUCUGGUCGCC	Cleavage
Tamir169m	TraesCS1A02G302500.3	912	933	GGCUACCAGAAGAAGCCCUUAC	UCAAGGGCAUGUUCUGGUACCC	Cleavage
Tamir169m	TraesCS1A02G302500.2	926	947	GGCUACCAGAAGAAGCCCUUAC	UCAAGGGCAUGUUCUGGUACCC	Cleavage
Tamir169m	TraesCS1A02G302500.1	963	984	GGCUACCAGAAGAAGCCCUUAC	UCAAGGGCAUGUUCUGGUACCC	Cleavage
Tamir169m	TraesCS1D02G090100.1	1289	1310	GGCUACCAGAAGAAGCCCUUAC	ACGAGGGCUUCUCCUCGUGGCU	Translation
Tamir169m	TraesCS2B02G616600.1	79	100	GGCUACCAGAAGAAGCCCUUAC	GCCUUGGCUUCUUCUCGUGGCC	Cleavage
Tamir169m	TraesCS1B02G107700.1	1378	1399	GGCUACCAGAAGAAGCCCUUAC	ACGAGGGCUUCUCCUCGUGGCU	Translation
Tamir169m	TraesCS3B02G256700.1	1663	1684	GGCUACCAGAAGAAGCCCUUAC	AAAAGGGGUUCUUCUGAUAGGC	Cleavage
Tamir169m	TraesCS1D02G071800.4	268	289	GGCUACCAGAAGAAGCCCUUAC	UCGAGGGCUUCUACCGGUGGCU	Translation
Tamir169m	TraesCS1D02G071800.2	440	461	GGCUACCAGAAGAAGCCCUUAC	UCGAGGGCUUCUACCGGUGGCU	Translation
Tamir169m	TraesCS1D02G071800.1	440	461	GGCUACCAGAAGAAGCCCUUAC	UCGAGGGCUUCUACCGGUGGCU	Translation
Tamir169m	TraesCS1D02G071800.3	440	461	GGCUACCAGAAGAAGCCCUUAC	UCGAGGGCUUCUACCGGUGGCU	Translation
Tamir169m	TraesCS3B02G052100.1	81	102	GGCUACCAGAAGAAGCCCUUAC	UCAAUGGUUUCUGCUGGUGGCU	Translation
Tamir169m	TraesCS3D02G225600.1	2119	2140	GGCUACCAGAAGAAGCCCUUAC	AAAAGGGGUUCUUCUGAUAGGC	Cleavage
Tamir169m	TraesCS3A02G228000.1	2112	2133	GGCUACCAGAAGAAGCCCUUAC	AAAAGGGGUUCUUCUGAUAGGC	Cleavage
Tamir169m	TraesCS4A02G276700.1	866	887	GGCUACCAGAAGAAGCCCUUAC	CGUCAGGCUGCUUCUGGUGGCC	Cleavage
Tamir169m	TraesCS6B02G174500.1	3591	3612	GGCUACCAGAAGAAGCCCUUAC	AAAAGGGCACCUUCUGGUUGCC	Cleavage
Tamir169m	TraesCS1A02G028600.1	3775	3796	GGCUACCAGAAGAAGCCCUUAC	GGUGGGGUUACUUCUGGUGGCA	Cleavage
Tamir169m	TraesCS5D02G384700.1	2003	2024	GGCUACCAGAAGAAGCCCUUAC	GUAAGGCCUUCAUUUGGUAGUA	Translation
Tamir169m	TraesCS4A02G168800.2	272	293	GGCUACCAGAAGAAGCCCUUAC	GUAAUGGCGUCUUCAGGUGGUC	Cleavage
Tamir169m	TraesCS6D02G231000.1	947	968	GGCUACCAGAAGAAGCCCUUAC	GAGGGGGCUUCUUCUGGGAGGU	Cleavage
Tamir169m	TraesCS1A02G435800.1	1156	1177	GGCUACCAGAAGAAGCCCUUAC	AUAAGGGAUUCUUUGGGUACCC	Cleavage
Tamir169m	TraesCS1B02G471400.1	1548	1569	GGCUACCAGAAGAAGCCCUUAC	AUAAGGGAUUCUUUGGGUACCC	Cleavage
Tamir169m	TraesCS1D02G444600.1	1533	1554	GGCUACCAGAAGAAGCCCUUAC	AUAAGGGAUUCUUUCGGUACCC	Cleavage
Tamir169m	TraesCS1A02G435700.1	1630	1651	GGCUACCAGAAGAAGCCCUUAC	AUAAGGGAUUCUUUGGGUACCC	Cleavage
Tamir169m	TraesCS5A02G318200.4	3791	3812	GGCUACCAGAAGAAGCCCUUAC	AUGGGGGCUUCUUCUUCUGGUC	Cleavage
Tamir169m	TraesCS5A02G318200.3	5352	5373	GGCUACCAGAAGAAGCCCUUAC	AUGGGGGCUUCUUCUUCUGGUC	Cleavage
Tamir169m	TraesCS5A02G318200.1	5456	5477	GGCUACCAGAAGAAGCCCUUAC	AUGGGGGCUUCUUCUUCUGGUC	Cleavage
Tamir169m	TraesCS2D02G358400.1	341	362	GGCUACCAGAAGAAGCCCUUAC	ACAAGGGCUUCUUCUGCGGGCG	Cleavage
Tamir169m	TraesCS2B02G378800.1	362	383	GGCUACCAGAAGAAGCCCUUAC	ACAAGGGCUUCUUCUGCGGGCG	Cleavage
Tamir169m	TraesCS2A02G359500.1	390	411	GGCUACCAGAAGAAGCCCUUAC	ACAAGGGCUUCUUCUGCGGGCG	Cleavage
Tamir169m	TraesCS1B02G175500.1	661	682	GGCUACCAGAAGAAGCCCUUAC	CUGGGUGUUUCUUCUGGCAGCG	Cleavage
Tamir169m	TraesCS4B02G235600.1	500	521	GGCUACCAGAAGAAGCCCUUAC	CAAGGGGCUUCUUGAGGUGGUC	Cleavage
Tamir169m	TraesCS5D02G264900.1	909	929	GGCUACCAGAAGAAGCCCUUAC	CAAAGGGCUUCU-CUGGUAGUG	Translation
Tamir169m	TraesCS4A02G060100.1	506	527	GGCUACCAGAAGAAGCCCUUAC	CAAGGGGCUUCUUGAGGUGGUC	Cleavage
Tamir169m	TraesCS7B02G110700.1	3641	3662	GGCUACCAGAAGAAGCCCUUAC	AUGAGGAUUUCUUUUGAUAGCA	Cleavage
Tamir169m	TraesCS3B02G304700.1	459	480	GGCUACCAGAAGAAGCCCUUAC	GUUAGGCCUUUUUCUUGUAGUG	Cleavage
Tamir169m	TraesCS7D02G346500.1	545	566	GGCUACCAGAAGAAGCCCUUAC	GGGAGGGCUUUUUCUGCUUGCA	Cleavage
Tamir169m	TraesCS3B02G126300.5	1792	1813	GGCUACCAGAAGAAGCCCUUAC	GUGUGGCCCUCUUCUGGUGGCA	Cleavage
Tamir169m	TraesCS3B02G126300.2	1864	1885	GGCUACCAGAAGAAGCCCUUAC	GUGUGGCCCUCUUCUGGUGGCA	Cleavage
Tamir169m	TraesCS3B02G126300.1	1896	1917	GGCUACCAGAAGAAGCCCUUAC	GUGUGGCCCUCUUCUGGUGGCA	Cleavage
Tamir169m	TraesCS7B02G250500.3	685	706	GGCUACCAGAAGAAGCCCUUAC	GGGAGGGCUUUUUCUGCUUGCA	Cleavage
Tamir169m	TraesCS7B02G250500.1	685	706	GGCUACCAGAAGAAGCCCUUAC	GGGAGGGCUUUUUCUGCUUGCA	Cleavage
Tamir169m	TraesCS7B02G250500.2	685	706	GGCUACCAGAAGAAGCCCUUAC	GGGAGGGCUUUUUCUGCUUGCA	Cleavage
Tamir169m	TraesCS3A02G199000.1	35	56	GGCUACCAGAAGAAGCCCUUAC	CCCCCUGUUUCUUCUGGUAGCA	Cleavage
Tamir169m	TraesCS5A02G485700.1	1528	1549	GGCUACCAGAAGAAGCCCUUAC	GAAAGGUUUUCUUCUGUUGGCG	Cleavage
Tamir169m	TraesCS3A02G199000.2	35	56	GGCUACCAGAAGAAGCCCUUAC	CCCCCUGUUUCUUCUGGUAGCA	Cleavage
Tamir169m	TraesCS3D02G205600.1	90	111	GGCUACCAGAAGAAGCCCUUAC	CCCCCUGUUUCUUCUGGUAGCA	Cleavage
Tamir169m	TraesCS3B02G126300.4	3349	3370	GGCUACCAGAAGAAGCCCUUAC	GUGUGGCCCUCUUCUGGUGGCA	Cleavage
Tamir169m	TraesCS5A02G485700.2	1528	1549	GGCUACCAGAAGAAGCCCUUAC	GAAAGGUUUUCUUCUGUUGGCG	Cleavage
Tamir169m	TraesCS5A02G485700.3	1528	1549	GGCUACCAGAAGAAGCCCUUAC	GAAAGGUUUUCUUCUGUUGGCG	Cleavage
Tamir169m	TraesCS7D02G023600.1	2601	2622	GGCUACCAGAAGAAGCCCUUAC	GUACGGGCUUCGACUGGUAGCG	Translation
Tamir169m	TraesCSU02G256200.1	622	643	GGCUACCAGAAGAAGCCCUUAC	GUGGGGGCUUUGUUUGGUAACU	Translation
Tamir169m	TraesCS6A02G260100.1	208	232	GGCUACCAGAAGAAGCC---CUUAC	GUGAGCACGGCUUCUUCUGGAAGUC	Cleavage
Tamir169m	TraesCS1D02G238300.1	201	222	GGCUACCAGAAGAAGCCCUUAC	GUGGUGGUUCUUUCUGGUAGCA	Cleavage
Tamir169m	TraesCS1A02G233200.1	324	345	GGCUACCAGAAGAAGCCCUUAC	GUGGUGGUUCUUUCUGGUAGCA	Cleavage
Tamir169m	TraesCS1B02G249800.1	295	316	GGCUACCAGAAGAAGCCCUUAC	GUGGUGGUUCUUUCUGGUAGCA	Cleavage
Tamir169m	TraesCS7A02G459500.1	3701	3722	GGCUACCAGAAGAAGCCCUUAC	GGAAGGGCUUUUUCUGGAGGAA	Cleavage
Tamir169m	TraesCS1A02G415500.1	2018	2039	GGCUACCAGAAGAAGCCCUUAC	GUGAGGGUGUAUUUUGGUGGUU	Cleavage
Tamir169m	TraesCS2A02G390600.2	5568	5589	GGCUACCAGAAGAAGCCCUUAC	GUAGCGUCUUCUUCUGCUAGUU	Cleavage
Tamir169m	TraesCS2A02G390600.1	5577	5598	GGCUACCAGAAGAAGCCCUUAC	GUAGCGUCUUCUUCUGCUAGUU	Cleavage
Tamir169m	TraesCS5B02G104000.1	108	129	GGCUACCAGAAGAAGCCCUUAC	ACAAGGGCAUCUUCUGGCAGGA	Cleavage
Tamir169m	TraesCS5A02G083800.1	105	126	GGCUACCAGAAGAAGCCCUUAC	AAAAGGGCAUCUUCUGGCAGGA	Cleavage
Tamir169m	TraesCS5A02G122800.1	105	126	GGCUACCAGAAGAAGCCCUUAC	ACAAGGGCAUCUUCUGGCAGGA	Cleavage
Tamir169m	TraesCS6A02G151900.1	105	126	GGCUACCAGAAGAAGCCCUUAC	ACAAGGGCAUCUUCUGGCAGGA	Cleavage
Tamir169m	TraesCS6A02G201200.1	105	126	GGCUACCAGAAGAAGCCCUUAC	ACAAGGGCAUCUUCUGGCAGGA	Cleavage
Tamir169m	TraesCS2D02G176200.3	1561	1582	GGCUACCAGAAGAAGCCCUUAC	GUUAGGGGUUCAUCUGGUAGGG	Translation
Tamir169m	TraesCS2B02G194900.2	1567	1588	GGCUACCAGAAGAAGCCCUUAC	GUUAGGGGUUCAUCUGGUAGGG	Translation
Tamir169m	TraesCS2D02G176200.4	2139	2160	GGCUACCAGAAGAAGCCCUUAC	GUUAGGGGUUCAUCUGGUAGGG	Translation
Tamir169m	TraesCS2A02G168600.3	1776	1797	GGCUACCAGAAGAAGCCCUUAC	GUUAGGGGUUCAUCUGGUAGGG	Translation
Tamir169m	TraesCS2D02G176200.1	2139	2160	GGCUACCAGAAGAAGCCCUUAC	GUUAGGGGUUCAUCUGGUAGGG	Translation
Tamir169m	TraesCS2D02G176200.2	2145	2166	GGCUACCAGAAGAAGCCCUUAC	GUUAGGGGUUCAUCUGGUAGGG	Translation
Tamir169m	TraesCS2A02G168600.1	2136	2157	GGCUACCAGAAGAAGCCCUUAC	GUUAGGGGUUCAUCUGGUAGGG	Translation
Tamir169m	TraesCS2A02G168600.4	2130	2151	GGCUACCAGAAGAAGCCCUUAC	GUUAGGGGUUCAUCUGGUAGGG	Translation
Tamir169m	TraesCS1A02G271600.1	207	228	GGCUACCAGAAGAAGCCCUUAC	ACAAGGGCAUCUUCUGGCAGGA	Cleavage
Tamir169m	TraesCS2A02G168600.2	2130	2151	GGCUACCAGAAGAAGCCCUUAC	GUUAGGGGUUCAUCUGGUAGGG	Translation
Tamir169m	TraesCS2B02G194900.1	2195	2216	GGCUACCAGAAGAAGCCCUUAC	GUUAGGGGUUCAUCUGGUAGGG	Translation
Tamir169m	TraesCS4A02G227400.1	766	787	GGCUACCAGAAGAAGCCCUUAC	UUAAGGGAUUCUUAUGAUAGUU	Cleavage
Tamir169m	TraesCS4B02G165200.1	511	532	GGCUACCAGAAGAAGCCCUUAC	CUAAGGCCUUCUAUGGGUGGCC	Translation
Tamir169m	TraesCS4A02G166900.1	973	994	GGCUACCAGAAGAAGCCCUUAC	ACAAGGGCAUCUUCUGGCAGGA	Cleavage
Tamir169m	TraesCS4D02G151900.1	1015	1036	GGCUACCAGAAGAAGCCCUUAC	ACAAGGGCAUCUUCUGGCAGGA	Cleavage
Tamir169m	TraesCS4B02G144900.1	990	1011	GGCUACCAGAAGAAGCCCUUAC	ACAAGGGCAUCUUCUGGCAGGA	Cleavage
Tamir169m	TraesCS3B02G333100.1	934	955	GGCUACCAGAAGAAGCCCUUAC	ACAAGGGCAUCUUCUGGCAGGA	Cleavage
Tamir169m	TraesCS1A02G437200.1	1174	1195	GGCUACCAGAAGAAGCCCUUAC	AUAAGGGAUUCUUUGGGUGCCC	Cleavage
Tamir169m	TraesCS4D02G151900.2	1138	1159	GGCUACCAGAAGAAGCCCUUAC	ACAAGGGCAUCUUCUGGCAGGA	Cleavage
Tamir169m	TraesCS5D02G117200.2	304	325	GGCUACCAGAAGAAGCCCUUAC	AUAAGGCCUUCUCUUGCUAGCU	Translation
Tamir169m	TraesCS3D02G298600.1	1073	1094	GGCUACCAGAAGAAGCCCUUAC	ACAAGGGCAUCUUCUGGCAGGA	Cleavage
Tamir169m	TraesCS3A02G303200.1	1068	1089	GGCUACCAGAAGAAGCCCUUAC	ACAAGGGCAUCUUCUGGCAGGA	Cleavage
Tamir169m	TraesCS7A02G245700.1	262	283	GGCUACCAGAAGAAGCCCUUAC	UUAUGGGCUUCUGCUGAUGGUC	Translation
Tamir169m	TraesCS7D02G244200.1	620	641	GGCUACCAGAAGAAGCCCUUAC	UUAUGGGCUUCUGCUGAUGGUC	Translation
Tamir169m	TraesCS7B02G145900.2	659	680	GGCUACCAGAAGAAGCCCUUAC	UUAUGGGCUUCUGCUGAUGGUC	Translation
Tamir169m	TraesCS7B02G145900.1	709	730	GGCUACCAGAAGAAGCCCUUAC	UUAUGGGCUUCUGCUGAUGGUC	Translation
Tamir169m	TraesCS5D02G117200.1	1093	1114	GGCUACCAGAAGAAGCCCUUAC	AUAAGGCCUUCUCUUGCUAGCU	Translation
Tamir169m	TraesCS5B02G111300.1	745	766	GGCUACCAGAAGAAGCCCUUAC	AUAAGGCCUUCUCUUGCUAGCU	Translation
Tamir169m	TraesCS5A02G106300.1	1165	1186	GGCUACCAGAAGAAGCCCUUAC	AUAAGGCCUUCUCUUGCUAGCU	Translation
Tamir169m	TraesCS7A02G245700.2	758	779	GGCUACCAGAAGAAGCCCUUAC	UUAUGGGCUUCUGCUGAUGGUC	Translation
Tamir169m	TraesCS2B02G083100.1	569	590	GGCUACCAGAAGAAGCCCUUAC	AUAUGGGCUUUUUCUGCUAAUC	Cleavage
Tamir169m	TraesCS5B02G111300.2	1209	1230	GGCUACCAGAAGAAGCCCUUAC	AUAAGGCCUUCUCUUGCUAGCU	Translation
Tamir169m	TraesCS1B02G471600.1	1217	1238	GGCUACCAGAAGAAGCCCUUAC	AUAAGGGAUUCUUUGGGUGUCC	Cleavage
Tamir169m	TraesCS4B02G398000.1	736	757	GGCUACCAGAAGAAGCCCUUAC	GUCAGGGCUUUUGUUGGGAGCA	Translation
Tamir169m	TraesCS7B02G364400.1	1696	1717	GGCUACCAGAAGAAGCCCUUAC	UUAAGGGAUUUUUCUCGGAGCU	Cleavage
Tamir169m	TraesCS7B02G364400.2	1703	1724	GGCUACCAGAAGAAGCCCUUAC	UUAAGGGAUUUUUCUCGGAGCU	Cleavage
Tamir169m	TraesCS7D02G451500.1	1821	1842	GGCUACCAGAAGAAGCCCUUAC	UUAAGGGAUUUUUCUCGGAGCU	Cleavage
Tamir169m	TraesCS7A02G463900.1	1769	1790	GGCUACCAGAAGAAGCCCUUAC	UUAAGGGAUUUUUCUCGGAGCU	Cleavage
Tamir169n	TraesCS1B02G110600.1	1717	1738	UAUCAUAGGUGGUCUCCUUGGC	AUAAAUGAGACCAUCUAUGAUA	Cleavage
Tamir169n	TraesCS7B02G378100.1	478	499	UAUCAUAGGUGGUCUCCUUGGC	AACAAGGAUAUUACUUAUGAUA	Cleavage
Tamir169n	TraesCS7D02G463500.1	471	492	UAUCAUAGGUGGUCUCCUUGGC	AACAAGGACAUUACUUAUGAUA	Cleavage
Tamir169n	TraesCS5B02G309300.1	1742	1763	UAUCAUAGGUGGUCUCCUUGGC	GUAAAUGAGACCACGUAUGAUA	Cleavage
Tamir169n	TraesCS3A02G396900.2	764	785	UAUCAUAGGUGGUCUCCUUGGC	GAGAGGGAGACGACUUAUGAUA	Translation
Tamir169n	TraesCS7B02G109500.1	457	478	UAUCAUAGGUGGUCUCCUUGGC	GUGGAGGACGCCAUCUAUGAUA	Cleavage
Tamir169n	TraesCS6B02G093200.1	1077	1098	UAUCAUAGGUGGUCUCCUUGGC	UCCAGGGAGAUUAUCUAUGGUG	Cleavage
Tamir169n	TraesCS5D02G030382.1	172	193	UAUCAUAGGUGGUCUCCUUGGC	AUCAGGGAGAUGGCCUAUGAUA	Translation
Tamir169n	TraesCS7B02G468200.1	1716	1737	UAUCAUAGGUGGUCUCCUUGGC	UCCAUGGAGGCUGCCUAUGAUG	Cleavage
Tamir169n	TraesCS4A02G286800.1	650	671	UAUCAUAGGUGGUCUCCUUGGC	AUCAAGGAGACCACUGGUGAUG	Cleavage
Tamir169n	TraesCS4A02G284800.1	636	657	UAUCAUAGGUGGUCUCCUUGGC	AUCAAGGAGACCACUGGUGAUG	Cleavage
Tamir169n	TraesCS4A02G287600.1	583	604	UAUCAUAGGUGGUCUCCUUGGC	AUCAAGGAGACCACUGGUGAUG	Cleavage
Tamir169n	TraesCS4A02G286900.1	427	448	UAUCAUAGGUGGUCUCCUUGGC	AUCAAGGAGACCACUGGUGAUG	Cleavage
Tamir169n	TraesCS4A02G285000.1	385	406	UAUCAUAGGUGGUCUCCUUGGC	AUCAAGGAGACCACUGGUGAUG	Cleavage
Tamir169n	TraesCS4A02G284900.1	385	406	UAUCAUAGGUGGUCUCCUUGGC	AUCAAGGAGACCACUGGUGAUG	Cleavage
Tamir169n	TraesCS4A02G287000.1	199	220	UAUCAUAGGUGGUCUCCUUGGC	AUCAAGGAGACCACUGGUGAUG	Cleavage
Tamir169n	TraesCS2B02G101400.2	126	147	UAUCAUAGGUGGUCUCCUUGGC	AGCAAGGAGACUAUCUGUCAUA	Cleavage
Tamir169n	TraesCS5A02G453100.1	883	904	UAUCAUAGGUGGUCUCCUUGGC	UUGAAGGAGAUUAUCUCUGAUA	Cleavage
Tamir169n	TraesCS5A02G453100.2	883	904	UAUCAUAGGUGGUCUCCUUGGC	UUGAAGGAGAUUAUCUCUGAUA	Cleavage
Tamir169n	TraesCS2A02G046600.1	1236	1257	UAUCAUAGGUGGUCUCCUUGGC	UGGAAGGAGGCCACUUCUGAUG	Cleavage
Tamir169n	TraesCS2B02G058500.1	1098	1119	UAUCAUAGGUGGUCUCCUUGGC	UGGAAGGAGGCCACUUCUGAUG	Cleavage
Tamir169n	TraesCS2A02G046400.2	1090	1111	UAUCAUAGGUGGUCUCCUUGGC	UGGAAGGAGGCCACUUCUGAUG	Cleavage
Tamir169n	TraesCS2A02G046400.1	1072	1093	UAUCAUAGGUGGUCUCCUUGGC	UGGAAGGAGGCCACUUCUGAUG	Cleavage
Tamir169n	TraesCS2D02G445200.1	436	457	UAUCAUAGGUGGUCUCCUUGGC	GCCGAGGAGAUCGCCCAUGAUG	Cleavage
Tamir169n	TraesCS1D02G408800.1	152	173	UAUCAUAGGUGGUCUCCUUGGC	GCCAGGGCGGCCACCUAGGAUA	Cleavage
Tamir169n	TraesCS4D02G162400.1	463	484	UAUCAUAGGUGGUCUCCUUGGC	GUCGAGGAGAUCAUCAAUGAUG	Cleavage
Tamir169n	TraesCS4D02G258700.1	227	248	UAUCAUAGGUGGUCUCCUUGGC	CCCGAGGAGGCCGCCGAUGAUG	Cleavage
Tamir169n	TraesCS4A02G353300.1	3138	3159	UAUCAUAGGUGGUCUCCUUGGC	ACCAACGAGACCAACUGUGAUG	Cleavage
Tamir169n	TraesCS5A02G485700.3	3580	3601	UAUCAUAGGUGGUCUCCUUGGC	UCUGAGGUGACCACCUGUGGUU	Cleavage
Tamir169n	TraesCS5A02G485700.2	3559	3580	UAUCAUAGGUGGUCUCCUUGGC	UCUGAGGUGACCACCUGUGGUU	Cleavage
Tamir169n	TraesCS6A02G407700.1	788	809	UAUCAUAGGUGGUCUCCUUGGC	CGCAAGGAGGGCGUCUAUGAUG	Cleavage
Tamir169n	TraesCS1A02G024100.1	1479	1500	UAUCAUAGGUGGUCUCCUUGGC	ACCAGAGCGACUACCUAUGGUA	Cleavage
Tamir169n	TraesCS1B02G030400.1	1477	1498	UAUCAUAGGUGGUCUCCUUGGC	ACCAGAGCGACUACCUAUGGUA	Cleavage
Tamir169n	TraesCS1D02G024200.1	1456	1477	UAUCAUAGGUGGUCUCCUUGGC	ACCAGAGCGACUACCUAUGGUA	Cleavage
Tamir169n	TraesCS1B02G398900.1	1484	1505	UAUCAUAGGUGGUCUCCUUGGC	UUCACGGAGGCCACCUCUGAUG	Cleavage
Tamir169n	TraesCS6D02G034800.1	205	226	UAUCAUAGGUGGUCUCCUUGGC	AUCAGGGAUAUGACCUAUGAUA	Translation
Tamir169n	TraesCS1D02G021751.1	17433	17454	UAUCAUAGGUGGUCUCCUUGGC	GCGAGGGGCACCACCUGUGGUG	Cleavage
Tamir169n	TraesCS7D02G079500.1	1451	1472	UAUCAUAGGUGGUCUCCUUGGC	GCGAGGGACGCCACCUGUGGUG	Cleavage
Tamir169n	TraesCS1D02G353100.5	770	791	UAUCAUAGGUGGUCUCCUUGGC	GACAAUGAGGCCAUCUAUGACA	Cleavage
Tamir169n	TraesCS4D02G057000.1	755	776	UAUCAUAGGUGGUCUCCUUGGC	GACAAUGAGGCCAUCUAUGACA	Cleavage
Tamir169n	TraesCS1D02G353100.1	770	791	UAUCAUAGGUGGUCUCCUUGGC	GACAAUGAGGCCAUCUAUGACA	Cleavage
Tamir169n	TraesCS1D02G353100.3	671	692	UAUCAUAGGUGGUCUCCUUGGC	GACAAUGAGGCCAUCUAUGACA	Cleavage
Tamir169n	TraesCS4A02G257800.1	902	923	UAUCAUAGGUGGUCUCCUUGGC	GACAAUGAGGCCAUCUAUGACA	Cleavage
Tamir169n	TraesCS1D02G353100.4	602	623	UAUCAUAGGUGGUCUCCUUGGC	GACAAUGAGGCCAUCUAUGACA	Cleavage
Tamir169n	TraesCS1A02G350200.1	735	756	UAUCAUAGGUGGUCUCCUUGGC	GACAAUGAGGCCAUCUAUGACA	Cleavage
Tamir169n	TraesCS1B02G364500.3	734	755	UAUCAUAGGUGGUCUCCUUGGC	GACAAUGAGGCCAUCUAUGACA	Cleavage
Tamir169n	TraesCS1B02G364500.4	734	755	UAUCAUAGGUGGUCUCCUUGGC	GACAAUGAGGCCAUCUAUGACA	Cleavage
Tamir169n	TraesCS3D02G519600.1	800	821	UAUCAUAGGUGGUCUCCUUGGC	GUCAAGGGGGCCAUCGAUGAUC	Cleavage
Tamir169n	TraesCS4A02G467800.1	1594	1615	UAUCAUAGGUGGUCUCCUUGGC	GUCAGGGAGAUCUCCUAUGACA	Translation
Tamir169n	TraesCS3D02G489600.2	2182	2203	UAUCAUAGGUGGUCUCCUUGGC	GUCGAGGAGAUCUCCUGUGGUG	Translation
Tamir169n	TraesCS3D02G489600.1	2182	2203	UAUCAUAGGUGGUCUCCUUGGC	GUCGAGGAGAUCUCCUGUGGUG	Translation
Tamir169n	TraesCS3B02G543500.2	2115	2136	UAUCAUAGGUGGUCUCCUUGGC	GUCGAGGAGAUCUCCUGUGGUG	Translation
Tamir169n	TraesCS3B02G543500.1	2115	2136	UAUCAUAGGUGGUCUCCUUGGC	GUCGAGGAGAUCUCCUGUGGUG	Translation
Tamir169n	TraesCS4A02G465900.2	1556	1577	UAUCAUAGGUGGUCUCCUUGGC	GUCAGGGAGAUCUCCUAUGACA	Translation
Tamir169n	TraesCS4A02G465900.1	1553	1574	UAUCAUAGGUGGUCUCCUUGGC	GUCAGGGAGAUCUCCUAUGACA	Translation
Tamir169n	TraesCS7D02G021200.1	1324	1345	UAUCAUAGGUGGUCUCCUUGGC	GUCAGGGAGAUCUCCUAUGACA	Translation
Tamir169n	TraesCS2A02G118900.1	1046	1067	UAUCAUAGGUGGUCUCCUUGGC	GCCAGCGGGCUCACCUAUGAUA	Cleavage
Tamir169n	TraesCS2D02G116400.1	970	991	UAUCAUAGGUGGUCUCCUUGGC	GCCAGCGGGCUCACCUAUGAUA	Cleavage
Tamir169n	TraesCS6B02G043200.1	205	226	UAUCAUAGGUGGUCUCCUUGGC	GUCAGGGAGAUGUCCUAUGAUA	Translation
Tamir169n	TraesCS6A02G032000.1	205	226	UAUCAUAGGUGGUCUCCUUGGC	GUCAGGGAGAUGUCCUAUGAUA	Translation
Tamir169n	TraesCS4D02G003000.2	2287	2308	UAUCAUAGGUGGUCUCCUUGGC	CCCAAGGAGACCAUCGACGAUG	Cleavage
Tamir169n	TraesCS4D02G003000.1	2173	2194	UAUCAUAGGUGGUCUCCUUGGC	CCCAAGGAGACCAUCGACGAUG	Cleavage
Tamir169n	TraesCS4A02G311200.1	2092	2113	UAUCAUAGGUGGUCUCCUUGGC	CCCAAGGAGACCAUCGACGAUG	Cleavage
Tamir169n	TraesCS4B02G003100.1	2011	2032	UAUCAUAGGUGGUCUCCUUGGC	CCCAAGGAGACCAUCGACGAUG	Cleavage
Tamir169n	TraesCS4A02G311200.2	1978	1999	UAUCAUAGGUGGUCUCCUUGGC	CCCAAGGAGACCAUCGACGAUG	Cleavage
Tamir169n	TraesCS2A02G421100.2	4319	4340	UAUCAUAGGUGGUCUCCUUGGC	GCUAAGGUGGCCAUGUAUGAUG	Cleavage
Tamir169n	TraesCS2B02G440200.4	4063	4084	UAUCAUAGGUGGUCUCCUUGGC	GCUAAGGUGGCCAUGUAUGAUG	Cleavage
Tamir169n	TraesCS2B02G440200.1	4063	4084	UAUCAUAGGUGGUCUCCUUGGC	GCUAAGGUGGCCAUGUAUGAUG	Cleavage
Tamir169n	TraesCS2A02G421100.1	4019	4040	UAUCAUAGGUGGUCUCCUUGGC	GCUAAGGUGGCCAUGUAUGAUG	Cleavage
Tamir169n	TraesCS2D02G418200.1	4081	4102	UAUCAUAGGUGGUCUCCUUGGC	GCUAAGGUGGCCAUGUAUGAUG	Cleavage
Tamir169n	TraesCS2B02G440200.3	4063	4084	UAUCAUAGGUGGUCUCCUUGGC	GCUAAGGUGGCCAUGUAUGAUG	Cleavage
Tamir169n	TraesCS2D02G418200.2	4081	4102	UAUCAUAGGUGGUCUCCUUGGC	GCUAAGGUGGCCAUGUAUGAUG	Cleavage
Tamir169n	TraesCS2B02G440200.2	3787	3808	UAUCAUAGGUGGUCUCCUUGGC	GCUAAGGUGGCCAUGUAUGAUG	Cleavage
Tamir169n	TraesCS2A02G421100.3	4077	4098	UAUCAUAGGUGGUCUCCUUGGC	GCUAAGGUGGCCAUGUAUGAUG	Cleavage
Tamir169n	TraesCS6A02G030100.1	230	251	UAUCAUAGGUGGUCUCCUUGGC	GUUAGGGAGAUGUCCUAUGAUA	Translation
Tamir169n	TraesCS5A02G351900.1	745	766	UAUCAUAGGUGGUCUCCUUGGC	GUCCAGGAGAACCCCUAUGAUA	Translation
Tamir169n	TraesCS7D02G205500.1	457	478	UAUCAUAGGUGGUCUCCUUGGC	GUCGAGGACGCCAUCUAUGACA	Cleavage
Tamir169n	TraesCS7B02G109200.1	457	478	UAUCAUAGGUGGUCUCCUUGGC	GUCGAGGACGCCAUCUAUGACA	Cleavage
Tamir169n	TraesCS1D02G014100.1	460	481	UAUCAUAGGUGGUCUCCUUGGC	GUCGAGGAUGCCAUCUAUGACA	Cleavage
Tamir169n	TraesCS6B02G018200.1	460	481	UAUCAUAGGUGGUCUCCUUGGC	GUCGAGGACGCCAUCUAUGACA	Cleavage
Tamir169n	TraesCS7D02G205800.1	457	478	UAUCAUAGGUGGUCUCCUUGGC	GUCGAGGAUGCCAUCUAUGACA	Cleavage
Tamir169n	TraesCS4D02G007400.1	2926	2947	UAUCAUAGGUGGUCUCCUUGGC	ACCAAGGAAACCAACAAUGAUA	Cleavage
Tamir169n	TraesCS7B02G028200.2	2912	2933	UAUCAUAGGUGGUCUCCUUGGC	GGCGAGGAGAUCUUCUAUGAUU	Translation
Tamir169n	TraesCS2A02G376200.3	830	851	UAUCAUAGGUGGUCUCCUUGGC	CCCGAAGAGAUUACUUGUGAUG	Cleavage
Tamir169n	TraesCS2A02G376200.1	830	851	UAUCAUAGGUGGUCUCCUUGGC	CCCGAAGAGAUUACUUGUGAUG	Cleavage
Tamir169n	TraesCS7A02G128300.1	2533	2554	UAUCAUAGGUGGUCUCCUUGGC	GGCGAGGAGAUCUUCUAUGAUU	Translation
Tamir169n	TraesCS2B02G393000.1	651	672	UAUCAUAGGUGGUCUCCUUGGC	CCCGAAGAGAUUACUUGUGAUG	Cleavage
Tamir169n	TraesCS2B02G393000.2	651	672	UAUCAUAGGUGGUCUCCUUGGC	CCCGAAGAGAUUACUUGUGAUG	Cleavage
Tamir169n	TraesCS7B02G028200.1	2047	2068	UAUCAUAGGUGGUCUCCUUGGC	GGCGAGGAGAUCUUCUAUGAUU	Translation
Tamir169n	TraesCS5B02G366600.1	1331	1352	UAUCAUAGGUGGUCUCCUUGGC	ACCAAGGACCCCAGCUAUGAUA	Cleavage
Tamir169n	TraesCS4B02G361600.1	196	217	UAUCAUAGGUGGUCUCCUUGGC	ACCAAGGUGGUCACCAAUGGUA	Cleavage
Tamir169n	TraesCS5A02G156100.1	341	362	UAUCAUAGGUGGUCUCCUUGGC	CCCAAGGGUAUUGUCUAUGGUA	Cleavage
Tamir169n	TraesCS5B02G154300.1	327	348	UAUCAUAGGUGGUCUCCUUGGC	CCCAAGGGUAUUGUCUAUGGUA	Cleavage
Tamir169n	TraesCS4A02G340000.1	462	483	UAUCAUAGGUGGUCUCCUUGGC	UUCAAGGAGGCCAUUGGUGAUG	Cleavage
Tamir169n	TraesCS5D02G161400.1	283	304	UAUCAUAGGUGGUCUCCUUGGC	CCCAAGGGUAUUGUCUAUGGUA	Cleavage
Tamir169n	TraesCS5D02G536600.1	462	483	UAUCAUAGGUGGUCUCCUUGGC	UUCAAGGAGGCCAUUGGUGAUG	Cleavage
Tamir169n	TraesCS4A02G285500.1	511	532	UAUCAUAGGUGGUCUCCUUGGC	AUCAAGGAGACCACGGGUGAUG	Cleavage
Tamir169n	TraesCS5B02G549600.1	400	421	UAUCAUAGGUGGUCUCCUUGGC	UUCAAGGAGGCCAUUGGUGAUG	Cleavage
Tamir169n	TraesCS1D02G148100.2	2797	2818	UAUCAUAGGUGGUCUCCUUGGC	GCGAAGGAGACAAGUUAUGAUG	Translation
Tamir169n	TraesCS1A02G151100.1	1871	1892	UAUCAUAGGUGGUCUCCUUGGC	GCGAAGGAGACAAGUUAUGAUG	Translation
Tamir169n	TraesCS1B02G168700.2	1820	1841	UAUCAUAGGUGGUCUCCUUGGC	GCGAAGGAGACAAGUUAUGAUG	Translation
Tamir169n	TraesCS1B02G168700.3	1861	1882	UAUCAUAGGUGGUCUCCUUGGC	GCGAAGGAGACAAGUUAUGAUG	Translation
Tamir169n	TraesCS1B02G168700.1	1824	1845	UAUCAUAGGUGGUCUCCUUGGC	GCGAAGGAGACAAGUUAUGAUG	Translation
Tamir169n	TraesCS1B02G168700.5	1820	1841	UAUCAUAGGUGGUCUCCUUGGC	GCGAAGGAGACAAGUUAUGAUG	Translation
Tamir169n	TraesCS1B02G168700.4	1824	1845	UAUCAUAGGUGGUCUCCUUGGC	GCGAAGGAGACAAGUUAUGAUG	Translation
Tamir169n	TraesCS1B02G168700.6	1861	1882	UAUCAUAGGUGGUCUCCUUGGC	GCGAAGGAGACAAGUUAUGAUG	Translation
Tamir169n	TraesCS1D02G148100.1	1529	1550	UAUCAUAGGUGGUCUCCUUGGC	GCGAAGGAGACAAGUUAUGAUG	Translation
Tamir169n	TraesCS3B02G455000.1	1719	1740	UAUCAUAGGUGGUCUCCUUGGC	GUUGAGGAUAUCACUUAUCAUA	Cleavage
Tamir169n	TraesCS7B02G403700.1	2647	2668	UAUCAUAGGUGGUCUCCUUGGC	GCCAAGGAGACCGCCCCUGGUG	Cleavage
Tamir169n	TraesCS7A02G306200.1	155	175	UAUCAUAGGUGGUCUCCUUGGC	GCCGAGGAGACCGCC-AUGAUG	Cleavage
Tamir169n	TraesCS7D02G302900.1	10	30	UAUCAUAGGUGGUCUCCUUGGC	GCCGAGGAGACCGCC-AUGAUG	Cleavage
Tamir169n	TraesCS3B02G604900.1	4590	4611	UAUCAUAGGUGGUCUCCUUGGC	GCCAACGAGGCUGUUUAUGAUC	Cleavage
Tamir169n	TraesCS6A02G052300.1	3320	3341	UAUCAUAGGUGGUCUCCUUGGC	GCUAAGGAGAUUAUCUGUGCUU	Cleavage
Tamir169n	TraesCS6A02G052300.3	3316	3337	UAUCAUAGGUGGUCUCCUUGGC	GCUAAGGAGAUUAUCUGUGCUU	Cleavage
Tamir169n	TraesCS6A02G052300.4	3312	3333	UAUCAUAGGUGGUCUCCUUGGC	GCUAAGGAGAUUAUCUGUGCUU	Cleavage
Tamir169n	TraesCS6A02G052300.2	3308	3329	UAUCAUAGGUGGUCUCCUUGGC	GCUAAGGAGAUUAUCUGUGCUU	Cleavage
Tamir169n	TraesCS1B02G202600.1	989	1010	UAUCAUAGGUGGUCUCCUUGGC	GCUACAGAGGCUGUCUAUGAUG	Cleavage
Tamir169n	TraesCS1B02G202600.2	989	1010	UAUCAUAGGUGGUCUCCUUGGC	GCUACAGAGGCUGUCUAUGAUG	Cleavage
Tamir169n	TraesCS1B02G202600.3	989	1010	UAUCAUAGGUGGUCUCCUUGGC	GCUACAGAGGCUGUCUAUGAUG	Cleavage
Tamir169n	TraesCS5B02G565500.1	285	306	UAUCAUAGGUGGUCUCCUUGGC	GUCAGGGAGUUAGCCUAUGAUA	Translation
Tamir169n	TraesCS3D02G513400.1	464	485	UAUCAUAGGUGGUCUCCUUGGC	GUCAGGGAGAUGUCUUAUGAUA	Translation
Tamir169n	TraesCS5D02G557500.1	208	229	UAUCAUAGGUGGUCUCCUUGGC	GUCAGGGAGUUGGCCUAUGAUA	Translation
Tamir169n	TraesCS7B02G104800.1	211	232	UAUCAUAGGUGGUCUCCUUGGC	GUCAGGGAGUUGGCCUAUGAUA	Translation
Tamir169n	TraesCS4B02G222500.1	8	29	UAUCAUAGGUGGUCUCCUUGGC	GUCAGGGGGAUCACCUACCAUA	Cleavage
Tamir169n	TraesCS5B02G462000.1	859	880	UAUCAUAGGUGGUCUCCUUGGC	GUCGGGGAGACCAGCUAUGGGA	Cleavage
Tamir169n	TraesCS2A02G384700.1	506	527	UAUCAUAGGUGGUCUCCUUGGC	GCUGAGGAGGUCGUUGAUGAUA	Cleavage
Tamir169n	TraesCS2D02G381400.1	505	526	UAUCAUAGGUGGUCUCCUUGGC	GCUGAGGAGGUCGUUGAUGAUA	Cleavage
Tamir169n	TraesCS7D02G201200.1	211	232	UAUCAUAGGUGGUCUCCUUGGC	GUCAGGGAGUUGGCCUAUGAUA	Translation
Tamir169n	TraesCS2B02G401700.1	523	544	UAUCAUAGGUGGUCUCCUUGGC	GCUGAGGAGGUCGUUGAUGAUA	Cleavage
Tamir169n	TraesCS5A02G300100.1	3841	3862	UAUCAUAGGUGGUCUCCUUGGC	GCUGAGGUGGCCACCUUUGAUC	Cleavage
Tamir169n	TraesCS6B02G460000.1	1126	1147	UAUCAUAGGUGGUCUCCUUGGC	GCUGAGCAGACCAUCUAUGCUU	Cleavage
Tamir169n	TraesCS6B02G458400.1	1046	1067	UAUCAUAGGUGGUCUCCUUGGC	GCUGAGCAGACCAUCUAUGCUU	Cleavage
Tamir169n	TraesCS6D02G394700.1	1081	1102	UAUCAUAGGUGGUCUCCUUGGC	GCUGAGCAGACCAUCUAUGCUU	Cleavage
Tamir169n	TraesCS2B02G182800.1	2277	2298	UAUCAUAGGUGGUCUCCUUGGC	UCCAAGGGGUUCACUUAUGACA	Cleavage
Tamir169n	TraesCS6B02G472300.1	1422	1443	UAUCAUAGGUGGUCUCCUUGGC	UACAAGGAGAUCGUCUAUGGGC	Cleavage
Tamir169n	TraesCS6D02G402400.1	1351	1372	UAUCAUAGGUGGUCUCCUUGGC	UACAAGGAGAUCGUCUAUGGCC	Cleavage
Tamir169n	TraesCS6A02G417200.1	1363	1384	UAUCAUAGGUGGUCUCCUUGGC	UACAAGGAGAUCGUCUAUGGCC	Cleavage
Tamir169n	TraesCS5D02G391400.1	115	136	UAUCAUAGGUGGUCUCCUUGGC	ACCAAGGAGGUCCCCAAUGGUA	Translation
Tamir169n	TraesCS5B02G385600.1	115	136	UAUCAUAGGUGGUCUCCUUGGC	ACCAAGGAGGUCCCCAAUGGUA	Translation
Tamir169n	TraesCS2A02G338000.1	794	815	UAUCAUAGGUGGUCUCCUUGGC	GCUAAGGUGGUCACCUUUGAUC	Cleavage
Tamir169n	TraesCS1A02G177600.1	965	986	UAUCAUAGGUGGUCUCCUUGGC	GCUACAGAGGCUGUCUAUGAUG	Cleavage
Tamir169n	TraesCS1A02G177600.4	965	986	UAUCAUAGGUGGUCUCCUUGGC	GCUACAGAGGCUGUCUAUGAUG	Cleavage
Tamir169n	TraesCS1A02G177600.3	965	986	UAUCAUAGGUGGUCUCCUUGGC	GCUACAGAGGCUGUCUAUGAUG	Cleavage
Tamir169n	TraesCS1A02G177600.2	965	986	UAUCAUAGGUGGUCUCCUUGGC	GCUACAGAGGCUGUCUAUGAUG	Cleavage
Tamir169n	TraesCS1D02G176100.1	907	928	UAUCAUAGGUGGUCUCCUUGGC	GCUACAGAGGCUGUCUAUGAUG	Cleavage
Tamir169n	TraesCS1D02G176100.4	907	928	UAUCAUAGGUGGUCUCCUUGGC	GCUACAGAGGCUGUCUAUGAUG	Cleavage
Tamir169n	TraesCS1D02G176100.3	907	928	UAUCAUAGGUGGUCUCCUUGGC	GCUACAGAGGCUGUCUAUGAUG	Cleavage
Tamir169n	TraesCS1D02G176100.2	907	928	UAUCAUAGGUGGUCUCCUUGGC	GCUACAGAGGCUGUCUAUGAUG	Cleavage
Tamir169n	TraesCS5A02G222200.1	2061	2082	UAUCAUAGGUGGUCUCCUUGGC	GCCAAAGACACCGCCCAUGGUA	Cleavage
Tamir169n	TraesCS2D02G481900.2	3235	3256	UAUCAUAGGUGGUCUCCUUGGC	GCUAGGAAGAUUGCAUAUGAUA	Cleavage
Tamir169n	TraesCS4A02G364000.1	1261	1282	UAUCAUAGGUGGUCUCCUUGGC	GCUGAGAAGGCCGCCUUUGAUG	Cleavage
Tamir169n	TraesCS7D02G335600.1	829	850	UAUCAUAGGUGGUCUCCUUGGC	GCUAAGGAGCUUACCUAUGACC	Cleavage
Tamir169n	TraesCS7B02G239100.1	804	825	UAUCAUAGGUGGUCUCCUUGGC	GCUAAGGAGCUUACCUAUGACC	Cleavage
Tamir169n	TraesCS6D02G245300.1	558	579	UAUCAUAGGUGGUCUCCUUGGC	GCCAAGGAGGCCGCCUCCGAUU	Cleavage
Tamir169n	TraesCS1B02G202600.1	2345	2366	UAUCAUAGGUGGUCUCCUUGGC	GCCGGGGAGAUUGCUUUUGGUA	Cleavage
Tamir169n	TraesCS1B02G202600.2	2330	2351	UAUCAUAGGUGGUCUCCUUGGC	GCCGGGGAGAUUGCUUUUGGUA	Cleavage
Tamir169n	TraesCS1B02G202600.3	2345	2366	UAUCAUAGGUGGUCUCCUUGGC	GCCGGGGAGAUUGCUUUUGGUA	Cleavage
Tamir169n	TraesCS4A02G046200.1	227	248	UAUCAUAGGUGGUCUCCUUGGC	GCCGAGGAGGGCGCCGAUGAUG	Cleavage
Tamir169n	TraesCS4A02G046200.3	227	248	UAUCAUAGGUGGUCUCCUUGGC	GCCGAGGAGGGCGCCGAUGAUG	Cleavage
Tamir169n	TraesCS4A02G046200.2	227	248	UAUCAUAGGUGGUCUCCUUGGC	GCCGAGGAGGGCGCCGAUGAUG	Cleavage
Tamir169n	TraesCS3A02G407100.1	84	105	UAUCAUAGGUGGUCUCCUUGGC	GCCGAGGAGAUGGCCGAUGAUG	Translation
Tamir169n	TraesCS3D02G443400.1	2101	2121	UAUCAUAGGUGGUCUCCUUGGC	GCCGAGGAGGCCGCC-AUGAUG	Cleavage
Tamir169n	TraesCS3B02G487700.1	1998	2018	UAUCAUAGGUGGUCUCCUUGGC	GCCGAGGAGGCCGCC-AUGAUG	Cleavage
Tamir169n	TraesCS6B02G388100.1	1058	1079	UAUCAUAGGUGGUCUCCUUGGC	GCCAAGGGCGCCAUCUCUGAUU	Cleavage
Tamir169n	TraesCS3D02G419400.2	450	471	UAUCAUAGGUGGUCUCCUUGGC	GCCGAUGAGAUCACCUUUGGUU	Cleavage
Tamir169n	TraesCS3D02G419400.1	450	471	UAUCAUAGGUGGUCUCCUUGGC	GCCGAUGAGAUCACCUUUGGUU	Cleavage
Tamir169n	TraesCS1A02G177600.1	2321	2342	UAUCAUAGGUGGUCUCCUUGGC	GCUGGGGAGAUUGCUUUUGGUA	Cleavage
Tamir169n	TraesCS1A02G177600.4	2315	2336	UAUCAUAGGUGGUCUCCUUGGC	GCUGGGGAGAUUGCUUUUGGUA	Cleavage
Tamir169n	TraesCS1A02G177600.3	2306	2327	UAUCAUAGGUGGUCUCCUUGGC	GCUGGGGAGAUUGCUUUUGGUA	Cleavage
Tamir169n	TraesCS1A02G177600.2	2321	2342	UAUCAUAGGUGGUCUCCUUGGC	GCUGGGGAGAUUGCUUUUGGUA	Cleavage
Tamir169n	TraesCS1D02G176100.1	2263	2284	UAUCAUAGGUGGUCUCCUUGGC	GCUGGGGAGAUUGCUUUUGGUA	Cleavage
Tamir169n	TraesCS1D02G176100.4	2248	2269	UAUCAUAGGUGGUCUCCUUGGC	GCUGGGGAGAUUGCUUUUGGUA	Cleavage
Tamir169n	TraesCS1D02G176100.3	2209	2230	UAUCAUAGGUGGUCUCCUUGGC	GCUGGGGAGAUUGCUUUUGGUA	Cleavage
Tamir169n	TraesCS1D02G176100.2	2263	2284	UAUCAUAGGUGGUCUCCUUGGC	GCUGGGGAGAUUGCUUUUGGUA	Cleavage
Tamir169n	TraesCS6B02G445900.1	794	815	UAUCAUAGGUGGUCUCCUUGGC	GCCGAGGAUAUUCCUUAUGAUG	Translation
Tamir169n	TraesCS6B02G445400.1	701	722	UAUCAUAGGUGGUCUCCUUGGC	GCCGAGGAUAUUCCUUAUGAUG	Translation
Tamir169n	TraesCS1A02G003600.1	277	298	UAUCAUAGGUGGUCUCCUUGGC	GCCACGGAGGUCACCUACGACA	Cleavage
Tamir169n	TraesCS6A02G078900.1	653	674	UAUCAUAGGUGGUCUCCUUGGC	GCCAGUGAGACCAGCGAUGGUA	Cleavage
Tamir169n	TraesCS5B02G524300.1	1475	1496	UAUCAUAGGUGGUCUCCUUGGC	GCUGAGGAGGUUAUCUUUGGUG	Cleavage
Tamir169n	TraesCS7D02G264300.1	1435	1456	UAUCAUAGGUGGUCUCCUUGGC	GCUAGGGAGAUCUCCUUUGGUG	Translation
Tamir169n	TraesCS7A02G263500.1	1307	1328	UAUCAUAGGUGGUCUCCUUGGC	GCUAGGGAGAUCUCCUUUGGUG	Translation
Tamir171a	TraesCS3A02G412500.1	1081	1102	CGUAAAUCCCGUUCAUCGGAUU	CUAUCGAUGAAUGGGAUUGAUG	Cleavage
Tamir171a	TraesCS3B02G481200.1	1179	1200	CGUAAAUCCCGUUCAUCGGAUU	UCUCCGGUCAACGGGGUUUAAG	Cleavage
Tamir171a	TraesCS1B02G393600.1	1600	1621	CGUAAAUCCCGUUCAUCGGAUU	UUUCUCAUGAAGGGGGUUUACG	Translation
Tamir171a	TraesCS3D02G407000.1	1081	1102	CGUAAAUCCCGUUCAUCGGAUU	CUAUUGAUGAAUGGGAUUGAUG	Cleavage
Tamir171a	TraesCS2B02G138600.1	859	880	CGUAAAUCCCGUUCAUCGGAUU	ACACUGAUAGAUGGGAUUUACU	Cleavage
Tamir171a	TraesCS2D02G116500.1	851	872	CGUAAAUCCCGUUCAUCGGAUU	ACACUGAUAGAUGGGAUUUACU	Cleavage
Tamir171a	TraesCS2A02G118700.1	852	873	CGUAAAUCCCGUUCAUCGGAUU	ACACUGAUAGAUGGGAUUUACU	Cleavage
Tamir171a	TraesCS6A02G072600.1	798	819	CGUAAAUCCCGUUCAUCGGAUU	UCGCUCAUGAACGGGAUGUGCG	Cleavage
Tamir171a	TraesCS6B02G097600.1	849	870	CGUAAAUCCCGUUCAUCGGAUU	UCGCUCAUGAACGGGAUGUGCG	Cleavage
Tamir171a	TraesCS6D02G070600.1	858	879	CGUAAAUCCCGUUCAUCGGAUU	UCGCUCAUGAACGGGAUGUGCG	Cleavage
Tamir171a	TraesCS3D02G483300.1	331	352	CGUAAAUCCCGUUCAUCGGAUU	CGUCUGAAGAGGGGGAUUUAUG	Translation
Tamir171a	TraesCS1B02G076700.1	64	85	CGUAAAUCCCGUUCAUCGGAUU	AAAUUGAUCAAAGGGAUUUGCG	Translation
Tamir171a	TraesCS1B02G076600.1	820	841	CGUAAAUCCCGUUCAUCGGAUU	AAAUUGAUCAAAGGGAUUUGCG	Translation
Tamir171a	TraesCS7D02G280900.1	560	580	CGUAAAUCCCGUUCAUCGGAUU	GAGCUGAUGAA-GGGAUUUAUG	Translation
Tamir171a	TraesCS7B02G178800.1	557	577	CGUAAAUCCCGUUCAUCGGAUU	GAGCUGAUGAA-GGGAUUUAUG	Translation
Tamir171a	TraesCS7B02G110300.1	36	57	CGUAAAUCCCGUUCAUCGGAUU	GCACCGAUGGAUGGGAUUAGCA	Cleavage
Tamir171a	TraesCS1B02G212300.1	1127	1148	CGUAAAUCCCGUUCAUCGGAUU	GCACCGGUGAACGCGGUUUGCU	Cleavage
Tamir171a	TraesCS2A02G019400.2	569	590	CGUAAAUCCCGUUCAUCGGAUU	GCCACGGUGGACGGGAUUUUUG	Cleavage
Tamir171a	TraesCS6D02G058600.1	1220	1241	CGUAAAUCCCGUUCAUCGGAUU	AGAUGGAUGAAUGGGCUUUGCG	Cleavage
Tamir171a	TraesCS4B02G218800.1	1375	1396	CGUAAAUCCCGUUCAUCGGAUU	CCGCCGGUGAGCGUGAAUUACG	Cleavage
Tamir171a	TraesCS3B02G239500.1	37	58	CGUAAAUCCCGUUCAUCGGAUU	GAGCUCAUGGAUGGGUUUUACG	Cleavage
Tamir171a	TraesCS1B02G308400.1	511	532	CGUAAAUCCCGUUCAUCGGAUU	AGUCUGAUCAACGGGAUGUGCC	Cleavage
Tamir171a	TraesCS4B02G114400.1	174	195	CGUAAAUCCCGUUCAUCGGAUU	AAUUGGGAGAGUGGGAUUUAUG	Cleavage
Tamir171a	TraesCS3B02G398500.1	114	135	CGUAAAUCCCGUUCAUCGGAUU	GCUCCGAUGGUCGGGAUGUACC	Cleavage
Tamir171a	TraesCS3A02G367100.1	139	160	CGUAAAUCCCGUUCAUCGGAUU	GCUCCGAUGGUCGGGAUGUACC	Cleavage
Tamir171a	TraesCS3D02G360000.1	248	269	CGUAAAUCCCGUUCAUCGGAUU	GCUCCGAUGGUCGGGAUGUACC	Cleavage
Tamir171a	TraesCS7B02G361200.1	409	430	CGUAAAUCCCGUUCAUCGGAUU	UGUCAGAUGAAUGGCAUUUGCU	Cleavage
Tamir171a	TraesCS7B02G361100.1	487	508	CGUAAAUCCCGUUCAUCGGAUU	UGUCAGAUGAAUGGUAUUUGCU	Cleavage
Tamir171a	TraesCS7B02G361400.2	695	716	CGUAAAUCCCGUUCAUCGGAUU	UGUCAGAUGAAUGGCAUUUGCU	Cleavage
Tamir171a	TraesCS4A02G458000.1	1417	1438	CGUAAAUCCCGUUCAUCGGAUU	AAAGUGAUGAAUGGGAUAUACC	Cleavage
Tamir171a	TraesCS2D02G157200.2	938	959	CGUAAAUCCCGUUCAUCGGAUU	UAUUCGCAGAACGGGAUGUAUG	Cleavage
Tamir171a	TraesCS2D02G157200.1	1042	1063	CGUAAAUCCCGUUCAUCGGAUU	UAUUCGCAGAACGGGAUGUAUG	Cleavage
Tamir171a	TraesCS7A02G398400.1	287	308	CGUAAAUCCCGUUCAUCGGAUU	GAGCCGGUGGACGGGAUCAGCG	Cleavage
Tamir171a	TraesCS7B02G299200.1	294	315	CGUAAAUCCCGUUCAUCGGAUU	GAGCCGGUGGACGGGAUCAGCG	Cleavage
Tamir171a	TraesCS7D02G392800.1	278	299	CGUAAAUCCCGUUCAUCGGAUU	GAGCCGGUGGACGGGAUCAGCG	Cleavage
Tamir171a	TraesCS5A02G199400.1	2388	2409	CGUAAAUCCCGUUCAUCGGAUU	UAUGCGCUGGAGGGGGUUUACG	Translation
Tamir171a	TraesCS7B02G201500.2	1789	1810	CGUAAAUCCCGUUCAUCGGAUU	AAGCUGAAGGAUGGGGUUUCCG	Cleavage
Tamir171a	TraesCS7B02G201500.1	1840	1861	CGUAAAUCCCGUUCAUCGGAUU	AAGCUGAAGGAUGGGGUUUCCG	Cleavage
Tamir171a	TraesCS2B02G436700.1	443	464	CGUAAAUCCCGUUCAUCGGAUU	GUCGUGGUGGAUGGGGUUUACU	Cleavage
Tamir171a	TraesCS6D02G394700.1	3038	3059	CGUAAAUCCCGUUCAUCGGAUU	GGUCAGAGGUAUGGGAUUUAUG	Cleavage
Tamir171a	TraesCS6B02G458400.1	3003	3024	CGUAAAUCCCGUUCAUCGGAUU	GGUCAGAGGUAUGGGAUUUAUG	Cleavage
Tamir171a	TraesCS6B02G460000.1	3086	3107	CGUAAAUCCCGUUCAUCGGAUU	GGUCAGAGGUAUGGGAUUUAUG	Cleavage
Tamir171a	TraesCS1A02G320900.1	2206	2227	CGUAAAUCCCGUUCAUCGGAUU	UACGCGAUGGACGGGGUUUUCU	Cleavage
Tamir171a	TraesCS6B02G247100.1	377	398	CGUAAAUCCCGUUCAUCGGAUU	AAUCUGAUGAAGGUGAUUUGCC	Translation
Tamir171a	TraesCS6A02G215800.1	986	1007	CGUAAAUCCCGUUCAUCGGAUU	AAUCUGAUGAAGGUGAUUUGCC	Translation
Tamir171a	TraesCS1D02G006600.1	476	497	CGUAAAUCCCGUUCAUCGGAUU	AAUACGGUGACUUGGAUUUACG	Translation
Tamir171a	TraesCS1D02G064700.1	1282	1303	CGUAAAUCCCGUUCAUCGGAUU	ACUCCGAAGAACGGGAUUUCAC	Cleavage
Tamir171a	TraesCS1B02G194900.1	1023	1044	CGUAAAUCCCGUUCAUCGGAUU	AAUCCGAAAAUCGGGAUUUAUU	Cleavage
Tamir171a	TraesCS4D02G266600.3	1768	1789	CGUAAAUCCCGUUCAUCGGAUU	CAUCUGAUGGAUGAGAUUGAUG	Cleavage
Tamir171a	TraesCS4B02G267000.3	1717	1738	CGUAAAUCCCGUUCAUCGGAUU	CAUCUGAUGGAUGAGAUUGAUG	Cleavage
Tamir171a	TraesCS4B02G267000.1	1735	1756	CGUAAAUCCCGUUCAUCGGAUU	CAUCUGAUGGAUGAGAUUGAUG	Cleavage
Tamir171a	TraesCS4D02G266600.1	1768	1789	CGUAAAUCCCGUUCAUCGGAUU	CAUCUGAUGGAUGAGAUUGAUG	Cleavage
Tamir171a	TraesCS4B02G267000.2	1732	1753	CGUAAAUCCCGUUCAUCGGAUU	CAUCUGAUGGAUGAGAUUGAUG	Cleavage
Tamir171a	TraesCS4D02G266600.2	1768	1789	CGUAAAUCCCGUUCAUCGGAUU	CAUCUGAUGGAUGAGAUUGAUG	Cleavage
Tamir171a	TraesCS4A02G038800.1	1769	1790	CGUAAAUCCCGUUCAUCGGAUU	CAUCUGAUGGAUGAGAUUGAUG	Cleavage
Tamir171a	TraesCS4A02G038800.2	1769	1790	CGUAAAUCCCGUUCAUCGGAUU	CAUCUGAUGGAUGAGAUUGAUG	Cleavage
Tamir171a	TraesCS2A02G407800.1	1047	1069	CGUAAAUCCCGUUCA-UCGGAUU	UAUCCGAAUGACCGGGUUUUACG	Cleavage
Tamir171a	TraesCS2B02G422500.2	2065	2086	CGUAAAUCCCGUUCAUCGGAUU	UGUUCGGUGAGCAGGAUUUGGG	Translation
Tamir171a	TraesCS2B02G422500.1	2068	2089	CGUAAAUCCCGUUCAUCGGAUU	UGUUCGGUGAGCAGGAUUUGGG	Translation
Tamir171a	TraesCS1B02G082100.1	1252	1273	CGUAAAUCCCGUUCAUCGGAUU	ACACCGAAGAACGGGAUUUCAC	Cleavage
Tamir171a	TraesCS4A02G149000.2	436	457	CGUAAAUCCCGUUCAUCGGAUU	UUUCUGAUGAGGUGGAUUUACA	Translation
Tamir171a	TraesCS4A02G149000.1	478	499	CGUAAAUCCCGUUCAUCGGAUU	UUUCUGAUGAGGUGGAUUUACA	Translation
Tamir171a	TraesCS1B02G125700.1	107	128	CGUAAAUCCCGUUCAUCGGAUU	AAUUCCAGAAAUGGGGUUUAUG	Cleavage
Tamir171a	TraesCS1A02G064100.1	1675	1696	CGUAAAUCCCGUUCAUCGGAUU	ACACCGAAGAACGGGAUUUCAC	Cleavage
Tamir171a	TraesCS3D02G259700.1	470	491	CGUAAAUCCCGUUCAUCGGAUU	UGUACGAUGAUCUGGAUUUACC	Translation
Tamir171a	TraesCSU02G067000.1	1683	1703	CGUAAAUCCCGUUCAUCGGAUU	GGUCUGUUGAGCGGG-UUUACG	Cleavage
Tamir171a	TraesCS7B02G401800.2	2049	2070	CGUAAAUCCCGUUCAUCGGAUU	UAUGCGAAGAAUGGGAUGUACA	Cleavage
Tamir171b	TraesCS3A02G310100.1	41	62	UGAGUGAGCCGAGCCAAUACCG	CGCCAUUGGCUUGGCUCACUCC	Cleavage
Tamir171b	TraesCS1A02G109000.1	549	570	UGAGUGAGCCGAGCCAAUACCG	GCUUCUUGGCUCGGUUCACUCU	Cleavage
Tamir171b	TraesCS2A02G167300.1	2357	2378	UGAGUGAGCCGAGCCAAUACCG	UCAUAUUUGCUUGGCUCGCUCG	Cleavage
Tamir171b	TraesCS4D02G352300.1	814	835	UGAGUGAGCCGAGCCAAUACCG	GAGUAUUGGCAUGGCUCACUCU	Cleavage
Tamir171b	TraesCS4D02G062300.1	3740	3761	UGAGUGAGCCGAGCCAAUACCG	CGAUAUUGGCACGGCUCAAUCA	Cleavage
Tamir171b	TraesCS7B02G098800.2	4138	4159	UGAGUGAGCCGAGCCAAUACCG	GGGUAUUUACUUGGUUCACUCA	Cleavage
Tamir171b	TraesCS7B02G098800.3	4255	4276	UGAGUGAGCCGAGCCAAUACCG	GGGUAUUUACUUGGUUCACUCA	Cleavage
Tamir171b	TraesCS7B02G098800.1	4286	4307	UGAGUGAGCCGAGCCAAUACCG	GGGUAUUUACUUGGUUCACUCA	Cleavage
Tamir171b	TraesCS5D02G139700.1	1131	1152	UGAGUGAGCCGAGCCAAUACCG	GUGGAUUGGCUCGGUUCAUUUG	Cleavage
Tamir171b	TraesCS5B02G133600.1	1177	1198	UGAGUGAGCCGAGCCAAUACCG	GUGGAUUGGCUCGGUUCAUUUG	Cleavage
Tamir171b	TraesCS7D02G011400.1	563	584	UGAGUGAGCCGAGCCAAUACCG	AGAUAUUGGCGCGGCUCAAUCA	Cleavage
Tamir171b	TraesCS6B02G142500.1	432	453	UGAGUGAGCCGAGCCAAUACCG	AGCGAUUGGCUUGGUUUGCUCA	Cleavage
Tamir171b	TraesCS5A02G535000.1	887	908	UGAGUGAGCCGAGCCAAUACCG	AGAUAUUGGCACGGCUCAAUCA	Cleavage
Tamir171b	TraesCS6B02G277400.1	1082	1103	UGAGUGAGCCGAGCCAAUACCG	AGAUAUUGGCGCGGCUCAAUCA	Cleavage
Tamir171b	TraesCS4A02G482000.1	618	639	UGAGUGAGCCGAGCCAAUACCG	AGAUAUUGGCGCGGCUCAAUCA	Cleavage
Tamir171b	TraesCS4D02G360200.1	1156	1177	UGAGUGAGCCGAGCCAAUACCG	AGAUAUUGGCACGGCUCAAUCA	Cleavage
Tamir171b	TraesCS4B02G367300.1	1150	1171	UGAGUGAGCCGAGCCAAUACCG	AGAUAUUGGCACGGCUCAAUCA	Cleavage
Tamir171b	TraesCS6D02G229400.1	1425	1446	UGAGUGAGCCGAGCCAAUACCG	AGAUAUUGGCGCGGCUCAAUCA	Cleavage
Tamir171b	TraesCS6A02G247200.1	1432	1453	UGAGUGAGCCGAGCCAAUACCG	AGAUAUUGGCGCGGCUCAAUCA	Cleavage
Tamir171b	TraesCS7A02G014200.1	836	857	UGAGUGAGCCGAGCCAAUACCG	AGAUAUUGGCGCGGCUCAAUCA	Cleavage
Tamir171b	TraesCS6D02G205500.1	896	917	UGAGUGAGCCGAGCCAAUACCG	AAGUACUCGCUUGGCUCAUUCA	Cleavage
Tamir171b	TraesCS6A02G229300.1	830	851	UGAGUGAGCCGAGCCAAUACCG	AAGUACUCGCUUGGCUCAUUCA	Cleavage
Tamir171b	TraesCS2B02G505700.2	433	454	UGAGUGAGCCGAGCCAAUACCG	AAUUAUUGCCUUGGCUCGCUCU	Cleavage
Tamir171b	TraesCS2B02G505700.1	520	541	UGAGUGAGCCGAGCCAAUACCG	AAUUAUUGCCUUGGCUCGCUCU	Cleavage
Tamir171b	TraesCS2D02G131200.1	520	541	UGAGUGAGCCGAGCCAAUACCG	AGCUAUCGGCUUGGUUUGCUCA	Cleavage
Tamir171b	TraesCS7A02G069100.1	495	516	UGAGUGAGCCGAGCCAAUACCG	AGGUAUUGGCUCGGCUAUUUCA	Cleavage
Tamir171b	TraesCS7D02G063800.1	535	556	UGAGUGAGCCGAGCCAAUACCG	AGGUAUUGGCUCGGCUAUUUCA	Cleavage
Tamir171b	TraesCS2B02G551300.1	2901	2923	UGAGUGAGCCG-AGCCAAUACCG	GAUUAUUGGCUGUGGCUCACUCA	Translation
Tamir171b	TraesCS7D02G194800.1	4161	4182	UGAGUGAGCCGAGCCAAUACCG	GGGUAUUUACUUGGUUUACUCA	Cleavage
Tamir171b	TraesCS7A02G193500.1	4204	4225	UGAGUGAGCCGAGCCAAUACCG	GGGUAUUUACUUGGUUUACUCA	Cleavage
Tamir171b	TraesCS7A02G193500.2	4321	4342	UGAGUGAGCCGAGCCAAUACCG	GGGUAUUUACUUGGUUUACUCA	Cleavage
Tamir171b	TraesCS1A02G334800.1	1692	1713	UGAGUGAGCCGAGCCAAUACCG	AUCUAUUGGCUUAGCUCACUUU	Translation
Tamir171b	TraesCS4A02G487500.1	1113	1134	UGAGUGAGCCGAGCCAAUACCG	AGCUGUUGGUGCGGCUUGCUCA	Cleavage
Tamir171b	TraesCS1D02G212800.1	1123	1144	UGAGUGAGCCGAGCCAAUACCG	AGAUAUUGGCGCGGCUCAAUUA	Cleavage
Tamir171b	TraesCS1B02G223400.1	1130	1151	UGAGUGAGCCGAGCCAAUACCG	AGAUAUUGGCGCGGCUCAAUUA	Cleavage
Tamir171b	TraesCS4A02G494100.1	456	477	UGAGUGAGCCGAGCCAAUACCG	AGCUGUUGGUGCGGCUUGCUCA	Cleavage
Tamir171b	TraesCS1A02G209400.1	1267	1288	UGAGUGAGCCGAGCCAAUACCG	AGAUAUUGGCGCGGCUCAAUUA	Cleavage
Tamir171b	TraesCS4A02G488400.1	1113	1134	UGAGUGAGCCGAGCCAAUACCG	AGUUGUUGGUGCGGCUUGCUCA	Cleavage
Tamir171b	TraesCS4A02G474700.1	1591	1612	UGAGUGAGCCGAGCCAAUACCG	GGCUGUUGGUGCGGCUUGCUCA	Cleavage
Tamir171b	TraesCS5B02G270800.1	489	510	UGAGUGAGCCGAGCCAAUACCG	AUGUGCUUGCUUGGCUUACUCA	Cleavage
Tamir171b	TraesCS1A02G007100.1	1994	2015	UGAGUGAGCCGAGCCAAUACCG	UUGUUUUGCCUCGACUCACUCA	Cleavage
Tamir171b	TraesCS7A02G541500.1	251	272	UGAGUGAGCCGAGCCAAUACCG	AGAAGUGGGUUCGGCUCACUCG	Cleavage
Tamir171b	TraesCS7A02G543100.1	723	744	UGAGUGAGCCGAGCCAAUACCG	GAUCACUGGUUUGGCUUACUCA	Cleavage
Tamir171b	TraesCS7D02G528800.1	750	771	UGAGUGAGCCGAGCCAAUACCG	GAUCACUGGUUUGGCUUACUCA	Cleavage
Tamir171b	TraesCS6D02G111500.1	2157	2178	UGAGUGAGCCGAGCCAAUACCG	UAAUCUUGGCUGGGCUCACUCC	Translation
Tamir171b	TraesCS6D02G111500.3	2160	2181	UGAGUGAGCCGAGCCAAUACCG	UAAUCUUGGCUGGGCUCACUCC	Translation
Tamir171b	TraesCS5B02G521500.1	2532	2554	UGAGUGAGCCGAGCCAA-UACCG	GGGUGCUUGGCUUGGCUUGCUCA	Cleavage
Tamir171b	TraesCS5D02G520200.1	3202	3224	UGAGUGAGCCGAGCCAA-UACCG	GGGUGCUUGGCUUGGCUUGCUCA	Cleavage
Tamir171b	TraesCS4A02G351900.1	3367	3389	UGAGUGAGCCGAGCCAA-UACCG	GGGUGCUUGGCUUGGCUUGCUCA	Cleavage
Tamir171b	TraesCS1B02G164200.1	859	880	UGAGUGAGCCGAGCCAAUACCG	UGGACUUGGUUCUGCUCACUCA	Translation
Tamir171b	TraesCS1A02G407100.1	1287	1308	UGAGUGAGCCGAGCCAAUACCG	AGAUAUUGGCUUGGUUCAUUGG	Cleavage
Tamir171b	TraesCS1A02G146000.1	964	985	UGAGUGAGCCGAGCCAAUACCG	UGGACUUGGUUCUGCUCACUCA	Translation
Tamir171b	TraesCS5A02G527700.1	802	823	UGAGUGAGCCGAGCCAAUACCG	GAGUACUGGCAUGGCUCACUCU	Cleavage
Tamir171b	TraesCS6A02G398200.1	478	499	UGAGUGAGCCGAGCCAAUACCG	GAGUACUGGCAUGGCUCACUCU	Cleavage
Tamir171b	TraesCS1A02G429800.1	1638	1659	UGAGUGAGCCGAGCCAAUACCG	UUGUAGUGGUUCGGCGCACUUG	Cleavage
Tamir171b	TraesCS2D02G455600.1	987	1008	UGAGUGAGCCGAGCCAAUACCG	ACAGAUUGGCUCAGCUCAUUCC	Translation
Tamir171b	TraesCS2D02G455600.3	1208	1229	UGAGUGAGCCGAGCCAAUACCG	ACAGAUUGGCUCAGCUCAUUCC	Translation
Tamir171b	TraesCS2D02G455600.2	1208	1229	UGAGUGAGCCGAGCCAAUACCG	ACAGAUUGGCUCAGCUCAUUCC	Translation
Tamir171b	TraesCS4B02G395700.1	2904	2925	UGAGUGAGCCGAGCCAAUACCG	GUGUAUUUGCUUUGCUUGCUCA	Translation
Tamir171b	TraesCS2B02G146400.1	847	868	UGAGUGAGCCGAGCCAAUACCG	GAAAAUUGGAUCGGUUUGCUCA	Cleavage
Tamir171b	TraesCS6D02G049500.1	2082	2103	UGAGUGAGCCGAGCCAAUACCG	GGGGACGGGCUCGGCUCGCUCG	Cleavage
Tamir171b	TraesCS6B02G058700.1	2086	2107	UGAGUGAGCCGAGCCAAUACCG	GGGGACGGGCUCGGCUCGCUCG	Cleavage
Tamir171b	TraesCS6A02G042900.1	2081	2102	UGAGUGAGCCGAGCCAAUACCG	GGGGACGGGCUCGGCUCGCUCG	Cleavage
Tamir171b	TraesCS6B02G445900.1	3050	3071	UGAGUGAGCCGAGCCAAUACCG	UGGUGUUUGCCUGGCUCAUUUA	Cleavage
Tamir171b	TraesCS7B02G072700.1	3202	3223	UGAGUGAGCCGAGCCAAUACCG	GGGUAUUGACUUGGCUCCAUCA	Cleavage
Tamir171b	TraesCS6A02G401400.1	710	731	UGAGUGAGCCGAGCCAAUACCG	GAGUAUUGGCACGGAUCGCUCU	Cleavage
Tamir171b	TraesCS3A02G489800.1	1589	1610	UGAGUGAGCCGAGCCAAUACCG	CGUUGUUGGCUUGCUUCGUUCG	Cleavage
Tamir171b	TraesCS2A02G298800.1	188	209	UGAGUGAGCCGAGCCAAUACCG	GUGUGUUGGAUUGGUUUGCUCG	Cleavage
Tamir171b	TraesCS5D02G529800.1	645	666	UGAGUGAGCCGAGCCAAUACCG	AGGGAUUGACUCGGCUCUCUCC	Cleavage
Tamir171b	TraesCS4D02G342700.1	627	648	UGAGUGAGCCGAGCCAAUACCG	UCAUAUUGGAUCGGCUCAUUGU	Cleavage
Tamir171b	TraesCS2D02G296800.2	188	209	UGAGUGAGCCGAGCCAAUACCG	GUGUGUUGGAUUGGUUUGCUCG	Cleavage
Tamir171b	TraesCS4B02G347800.1	654	675	UGAGUGAGCCGAGCCAAUACCG	UCAUAUUGGAUCGGCUCAUUGU	Cleavage
Tamir171b	TraesCS6D02G331800.1	813	834	UGAGUGAGCCGAGCCAAUACCG	GCAUAUUGGAUCGGCUCAUUGU	Cleavage
Tamir171b	TraesCS6A02G349300.1	754	775	UGAGUGAGCCGAGCCAAUACCG	GCAUAUUGGAUCGGCUCAUUGU	Cleavage
Tamir171b	TraesCS6B02G382400.1	789	810	UGAGUGAGCCGAGCCAAUACCG	GCAUAUUGGAUCGGCUCAUUGU	Cleavage
Tamir171b	TraesCS6A02G419300.1	969	990	UGAGUGAGCCGAGCCAAUACCG	AGGGAUUGACUCGGCUCUCUCC	Cleavage
Tamir171b	TraesCS6B02G469700.1	960	981	UGAGUGAGCCGAGCCAAUACCG	AGGGAUUGACUCGGCUCUCUCC	Cleavage
Tamir171b	TraesCS6B02G469700.2	1026	1047	UGAGUGAGCCGAGCCAAUACCG	AGGGAUUGACUCGGCUCUCUCC	Cleavage
Tamir171b	TraesCS6D02G383800.1	253	274	UGAGUGAGCCGAGCCAAUACCG	GGGUUUUCGCUUGGCUUGCUCC	Cleavage
Tamir171b	TraesCS2B02G315300.2	612	633	UGAGUGAGCCGAGCCAAUACCG	GAGUGUUGGAUUGGUUUGCUCG	Cleavage
Tamir171b	TraesCS6D02G407000.3	1108	1129	UGAGUGAGCCGAGCCAAUACCG	AGGGAUUGACUCGGCUCUCUCC	Cleavage
Tamir171b	TraesCS2D02G296800.1	563	584	UGAGUGAGCCGAGCCAAUACCG	GUGUGUUGGAUUGGUUUGCUCG	Cleavage
Tamir171b	TraesCS6D02G407000.2	1018	1039	UGAGUGAGCCGAGCCAAUACCG	AGGGAUUGACUCGGCUCUCUCC	Cleavage
Tamir171b	TraesCS2B02G315300.1	612	633	UGAGUGAGCCGAGCCAAUACCG	GAGUGUUGGAUUGGUUUGCUCG	Cleavage
Tamir171b	TraesCS6D02G407000.1	1084	1105	UGAGUGAGCCGAGCCAAUACCG	AGGGAUUGACUCGGCUCUCUCC	Cleavage
Tamir171b	TraesCS6A02G085100.1	2515	2536	UGAGUGAGCCGAGCCAAUACCG	GCGUGUUGGCUUGGCGCUUUCA	Cleavage
Tamir171b	TraesCS7A02G394500.3	3524	3545	UGAGUGAGCCGAGCCAAUACCG	GCCUAUUGGCUUGGUUUGCUAG	Cleavage
Tamir171b	TraesCS7A02G394500.4	3563	3584	UGAGUGAGCCGAGCCAAUACCG	GCCUAUUGGCUUGGUUUGCUAG	Cleavage
Tamir171b	TraesCS7A02G394500.2	3563	3584	UGAGUGAGCCGAGCCAAUACCG	GCCUAUUGGCUUGGUUUGCUAG	Cleavage
Tamir171b	TraesCS7B02G296500.1	3535	3556	UGAGUGAGCCGAGCCAAUACCG	GCCUAUUGGCUUGGUUUGCUAG	Cleavage
Tamir171b	TraesCS7B02G296500.2	3538	3559	UGAGUGAGCCGAGCCAAUACCG	GCCUAUUGGCUUGGUUUGCUAG	Cleavage
Tamir171b	TraesCS7B02G296500.3	3535	3556	UGAGUGAGCCGAGCCAAUACCG	GCCUAUUGGCUUGGUUUGCUAG	Cleavage
Tamir171b	TraesCS7B02G296500.4	3538	3559	UGAGUGAGCCGAGCCAAUACCG	GCCUAUUGGCUUGGUUUGCUAG	Cleavage
Tamir171b	TraesCS7A02G394500.1	3560	3581	UGAGUGAGCCGAGCCAAUACCG	GCCUAUUGGCUUGGUUUGCUAG	Cleavage
Tamir171b	TraesCS2A02G491400.1	475	496	UGAGUGAGCCGAGCCAAUACCG	GGGGGCUGGCUCGGCUUCCUCA	Cleavage
Tamir171b	TraesCS2A02G491400.2	475	496	UGAGUGAGCCGAGCCAAUACCG	GGGGGCUGGCUCGGCUUCCUCA	Cleavage
Tamir171b	TraesCS2A02G491400.3	475	496	UGAGUGAGCCGAGCCAAUACCG	GGGGGCUGGCUCGGCUUCCUCA	Cleavage
Tamir171b	TraesCS1D02G254500.1	2121	2142	UGAGUGAGCCGAGCCAAUACCG	UGGUGCUCUCUCGGCUCACUCU	Cleavage
Tamir171b	TraesCS2A02G463000.1	1299	1319	UGAGUGAGCCGAGCCAAUACCG	UGGUAUUGGCUCGGC-CGCUUU	Cleavage
Tamir171b	TraesCS2D02G463600.1	1745	1765	UGAGUGAGCCGAGCCAAUACCG	UGGUAUUGGCUCGGC-CGCUUU	Cleavage
Tamir171b	TraesCS3B02G111400.1	1291	1312	UGAGUGAGCCGAGCCAAUACCG	UGGUGUUGGCUGGGCUUCUUCG	Translation
Tamir171b	TraesCS6D02G130200.1	308	329	UGAGUGAGCCGAGCCAAUACCG	AGGUGUUGGUUUGGUUCAUGCU	Cleavage
Tamir171b	TraesCS6A02G140800.1	312	333	UGAGUGAGCCGAGCCAAUACCG	AGGUGUUGGUUUGGUUCAUGCU	Cleavage
Tamir171b	TraesCS1A02G242500.1	1820	1841	UGAGUGAGCCGAGCCAAUACCG	CUGUGUUGGUUCGGUUCGUUAU	Cleavage
Tamir171b	TraesCS6B02G169000.1	315	336	UGAGUGAGCCGAGCCAAUACCG	AGGUGUUGGUUUGGUUCAUGCU	Cleavage
Tamir171b	TraesCS6A02G140800.2	312	333	UGAGUGAGCCGAGCCAAUACCG	AGGUGUUGGUUUGGUUCAUGCU	Cleavage
Tamir171b	TraesCS3A02G333200.1	512	533	UGAGUGAGCCGAGCCAAUACCG	CGUUAUUGGCGCGGUACACUUU	Cleavage
Tamir171b	TraesCS3D02G326800.1	482	503	UGAGUGAGCCGAGCCAAUACCG	CGUUAUUGGCGCGGUACACUUU	Cleavage
Tamir171b	TraesCS3A02G333200.2	512	533	UGAGUGAGCCGAGCCAAUACCG	CGUUAUUGGCGCGGUACACUUU	Cleavage
Tamir171b	TraesCS3B02G363400.1	604	625	UGAGUGAGCCGAGCCAAUACCG	CGUUAUUGGCGCGGUACACUUU	Cleavage
Tamir171b	TraesCS3D02G326800.2	694	715	UGAGUGAGCCGAGCCAAUACCG	CGUUAUUGGCGCGGUACACUUU	Cleavage
Tamir172a	TraesCS7A02G020100.1	2248	2269	AUGAGAAUCUUGAUGAUGCUGC	GCAGCAUCAUCAAGAUUCUCAU	Cleavage
Tamir172a	TraesCS7D02G016400.1	2504	2525	AUGAGAAUCUUGAUGAUGCUGC	GCAGCAUCAUCAAGAUUCUCAU	Cleavage
Tamir172a	TraesCS6B02G376500.2	890	911	AUGAGAAUCUUGAUGAUGCUGC	GGGGCAAUAUCAAGGUUCUCAU	Cleavage
Tamir172a	TraesCS6B02G376500.1	1083	1104	AUGAGAAUCUUGAUGAUGCUGC	GGGGCAAUAUCAAGGUUCUCAU	Cleavage
Tamir172a	TraesCS6A02G377900.1	1157	1178	AUGAGAAUCUUGAUGAUGCUGC	ACCGCGUUCUCAAGAUUCUCAU	Cleavage
Tamir172a	TraesCS4D02G098200.1	1588	1609	AUGAGAAUCUUGAUGAUGCUGC	UUCCCAUCAUCAAGAUUCUCGA	Cleavage
Tamir172a	TraesCS7A02G279300.1	282	303	AUGAGAAUCUUGAUGAUGCUGC	ACCGCAUCAUCAAGGAUUUCAU	Cleavage
Tamir172a	TraesCS7D02G279100.1	310	331	AUGAGAAUCUUGAUGAUGCUGC	ACCGCAUCAUCAAGGAUUUCAU	Cleavage
Tamir172a	TraesCS7B02G180900.1	260	281	AUGAGAAUCUUGAUGAUGCUGC	ACCGCAUCAUCAAGGAUUUCAU	Cleavage
Tamir172a	TraesCS7D02G279100.2	310	331	AUGAGAAUCUUGAUGAUGCUGC	ACCGCAUCAUCAAGGAUUUCAU	Cleavage
Tamir172a	TraesCS5B02G486900.1	729	750	AUGAGAAUCUUGAUGAUGCUGC	GCAGCAUCAUCAGGAUUCUCUA	Cleavage
Tamir172a	TraesCS5D02G486600.1	1359	1380	AUGAGAAUCUUGAUGAUGCUGC	GCAGCAUCAUCAGGAUUCUCUA	Cleavage
Tamir172a	TraesCS5D02G486600.2	1365	1386	AUGAGAAUCUUGAUGAUGCUGC	GCAGCAUCAUCAGGAUUCUCUA	Cleavage
Tamir172a	TraesCS1A02G058400.2	1712	1733	AUGAGAAUCUUGAUGAUGCUGC	GCAGCAUCAUCAGGAUUCUCCA	Cleavage
Tamir172a	TraesCS1D02G059200.1	1701	1722	AUGAGAAUCUUGAUGAUGCUGC	GCAGCAUCAUCAGGAUUCUCCA	Cleavage
Tamir172a	TraesCS1B02G076300.3	1685	1706	AUGAGAAUCUUGAUGAUGCUGC	GCAGCAUCAUCAGGAUUCUCCA	Cleavage
Tamir172a	TraesCS1D02G059200.3	1739	1760	AUGAGAAUCUUGAUGAUGCUGC	GCAGCAUCAUCAGGAUUCUCCA	Cleavage
Tamir172a	TraesCS1D02G059200.2	1728	1749	AUGAGAAUCUUGAUGAUGCUGC	GCAGCAUCAUCAGGAUUCUCCA	Cleavage
Tamir172a	TraesCS1A02G058400.1	1757	1778	AUGAGAAUCUUGAUGAUGCUGC	GCAGCAUCAUCAGGAUUCUCCA	Cleavage
Tamir172a	TraesCS1B02G076300.1	1730	1751	AUGAGAAUCUUGAUGAUGCUGC	GCAGCAUCAUCAGGAUUCUCCA	Cleavage
Tamir172a	TraesCS3B02G496600.1	639	660	AUGAGAAUCUUGAUGAUGCUGC	CAGGUAUCAUGAAGAUUCUCAA	Cleavage
Tamir172a	TraesCS5A02G406600.1	244	265	AUGAGAAUCUUGAUGAUGCUGC	GCUACAUCAUCAAGAUUUGCAU	Cleavage
Tamir172a	TraesCS3B02G496600.2	720	741	AUGAGAAUCUUGAUGAUGCUGC	CAGGUAUCAUGAAGAUUCUCAA	Cleavage
Tamir172a	TraesCS4A02G214400.1	1653	1674	AUGAGAAUCUUGAUGAUGCUGC	UUCCCAUCGUCAAGAUUCUCGA	Cleavage
Tamir172a	TraesCS4B02G101600.1	1684	1705	AUGAGAAUCUUGAUGAUGCUGC	UUCCCAUCGUCAAGAUUCUCGA	Cleavage
Tamir172a	TraesCS1A02G288600.2	1663	1684	AUGAGAAUCUUGAUGAUGCUGC	UGAAGAUUAUCGAGAUUCUCAU	Cleavage
Tamir172a	TraesCS1A02G288600.1	1663	1684	AUGAGAAUCUUGAUGAUGCUGC	UGAAGAUUAUCGAGAUUCUCAU	Cleavage
Tamir172a	TraesCS1D02G287600.1	1845	1866	AUGAGAAUCUUGAUGAUGCUGC	UGAAGAUUAUCGAGAUUCUCAU	Cleavage
Tamir172a	TraesCS5A02G400900.1	453	474	AUGAGAAUCUUGAUGAUGCUGC	GGUGCGUCAUCAAGAUCCUCAA	Cleavage
Tamir172a	TraesCS5D02G411100.1	477	498	AUGAGAAUCUUGAUGAUGCUGC	GGUGCGUCAUCAAGAUCCUCAA	Cleavage
Tamir172a	TraesCS5B02G405700.1	486	507	AUGAGAAUCUUGAUGAUGCUGC	GGUGCGUCAUCAAGAUCCUCAA	Cleavage
Tamir172a	TraesCS2D02G512200.1	1996	2017	AUGAGAAUCUUGAUGAUGCUGC	UUUGCAUUAGUAAGAUUUUCAU	Cleavage
Tamir172a	TraesCS5A02G473800.1	1329	1350	AUGAGAAUCUUGAUGAUGCUGC	GCAGCAUCAUCAGGAUUUUCUA	Cleavage
Tamir172a	TraesCS7D02G512600.1	1541	1562	AUGAGAAUCUUGAUGAUGCUGC	GCAGCAUCAUCAGGAUUCCCGC	Cleavage
Tamir172a	TraesCS7B02G473200.2	769	789	AUGAGAAUCUUGAUGAUGCUGC	GCAG-AUCAUCGAGAUUCUCAA	Cleavage
Tamir172a	TraesCS7B02G473200.1	853	873	AUGAGAAUCUUGAUGAUGCUGC	GCAG-AUCAUCGAGAUUCUCAA	Cleavage
Tamir172a	TraesCS2D02G473700.1	1583	1604	AUGAGAAUCUUGAUGAUGCUGC	CCAGCCUCGUCGAGAUCCUCAU	Cleavage
Tamir172a	TraesCS2A02G474000.1	1598	1619	AUGAGAAUCUUGAUGAUGCUGC	CCAGCCUCGUCGAGAUCCUCAU	Cleavage
Tamir172a	TraesCS2B02G497500.1	1626	1647	AUGAGAAUCUUGAUGAUGCUGC	CCAGCCUCGUCGAGAUCCUCAU	Cleavage
Tamir172a	TraesCS7A02G308400.1	1570	1591	AUGAGAAUCUUGAUGAUGCUGC	UCAGCCUCGUCGAGAUGCUCAU	Cleavage
Tamir172a	TraesCS5D02G183400.1	185	206	AUGAGAAUCUUGAUGAUGCUGC	GAAGCAUCAUCCAGGUUCACAU	Translation
Tamir172a	TraesCS5D02G183400.4	438	459	AUGAGAAUCUUGAUGAUGCUGC	GAAGCAUCAUCCAGGUUCACAU	Translation
Tamir172a	TraesCS5D02G183400.2	438	459	AUGAGAAUCUUGAUGAUGCUGC	GAAGCAUCAUCCAGGUUCACAU	Translation
Tamir172a	TraesCS5A02G178900.1	406	427	AUGAGAAUCUUGAUGAUGCUGC	GAAGCAUCAUCCAGGUUCACAU	Translation
Tamir172a	TraesCS5A02G178900.2	406	427	AUGAGAAUCUUGAUGAUGCUGC	GAAGCAUCAUCCAGGUUCACAU	Translation
Tamir172a	TraesCS5D02G183400.3	486	507	AUGAGAAUCUUGAUGAUGCUGC	GAAGCAUCAUCCAGGUUCACAU	Translation
Tamir172a	TraesCS5A02G178900.3	454	475	AUGAGAAUCUUGAUGAUGCUGC	GAAGCAUCAUCCAGGUUCACAU	Translation
Tamir172a	TraesCS5B02G176600.2	435	456	AUGAGAAUCUUGAUGAUGCUGC	GAAGCAUCAUCCAGGUUCACAU	Translation
Tamir172a	TraesCS5B02G176600.1	435	456	AUGAGAAUCUUGAUGAUGCUGC	GAAGCAUCAUCCAGGUUCACAU	Translation
Tamir172a	TraesCS7A02G042800.1	1313	1334	AUGAGAAUCUUGAUGAUGCUGC	AAAGUAUCAUUAAGAAUCUCAA	Cleavage
Tamir172a	TraesCS2D02G373400.1	514	535	AUGAGAAUCUUGAUGAUGCUGC	UAAGUAUUAUGGGGAUUCUCAU	Cleavage
Tamir172a	TraesCS2A02G540600.1	524	545	AUGAGAAUCUUGAUGAUGCUGC	CGAGCAUCAACAAGAUGCUCGU	Cleavage
Tamir172a	TraesCS2A02G202000.2	1288	1309	AUGAGAAUCUUGAUGAUGCUGC	AAAGCAUCAUCGAUGUUCUUGU	Cleavage
Tamir172a	TraesCS2D02G214300.1	1613	1634	AUGAGAAUCUUGAUGAUGCUGC	AAAGCAUCAUCGAUGUUCUUGU	Cleavage
Tamir172a	TraesCS2A02G202000.1	1885	1906	AUGAGAAUCUUGAUGAUGCUGC	AAAGCAUCAUCGAUGUUCUUGU	Cleavage
Tamir172a	TraesCS2B02G229100.1	1924	1945	AUGAGAAUCUUGAUGAUGCUGC	AAAGCAUCAUCGAUGUUCUUGU	Cleavage
Tamir172a	TraesCS2D02G030100.1	2626	2647	AUGAGAAUCUUGAUGAUGCUGC	AUGGUGUUGUCAGGAUUCUCAC	Cleavage
Tamir172a	TraesCS5A02G390000.1	768	789	AUGAGAAUCUUGAUGAUGCUGC	CAAGCAUCAUCGAUUUUCUCAU	Cleavage
Tamir172a	TraesCS5B02G395000.1	956	977	AUGAGAAUCUUGAUGAUGCUGC	CAAGCAUCAUCGAUUUUCUCAU	Cleavage
Tamir172a	TraesCS5D02G399800.1	834	855	AUGAGAAUCUUGAUGAUGCUGC	CAAGCAUCAUCGAUUUUCUCAU	Cleavage
Tamir172a	TraesCS7A02G444500.1	239	260	AUGAGAAUCUUGAUGAUGCUGC	AGGGCAUCAUCAAGAUCCUUGA	Cleavage
Tamir172a	TraesCS6B02G330100.1	848	869	AUGAGAAUCUUGAUGAUGCUGC	AUGAGAUCAUCAGGAUUCUCAC	Cleavage
Tamir172a	TraesCS2A02G550400.1	1098	1119	AUGAGAAUCUUGAUGAUGCUGC	GGAGCACUAUCAAGGUUUUUGU	Cleavage
Tamir172a	TraesCS5D02G282000.1	1030	1051	AUGAGAAUCUUGAUGAUGCUGC	GAAGUCUCGUCAACAUUCUCAU	Cleavage
Tamir172a	TraesCS5D02G282000.2	1411	1432	AUGAGAAUCUUGAUGAUGCUGC	GAAGUCUCGUCAACAUUCUCAU	Cleavage
Tamir172a	TraesCS5D02G282000.3	1804	1825	AUGAGAAUCUUGAUGAUGCUGC	GAAGUCUCGUCAACAUUCUCAU	Cleavage
Tamir172a	TraesCS2A02G514200.1	1018	1039	AUGAGAAUCUUGAUGAUGCUGC	GCAGCAUCAUCACGAUUCCCAC	Translation
Tamir172a	TraesCS2B02G542400.1	1279	1300	AUGAGAAUCUUGAUGAUGCUGC	GCAGCAUCAUCACGAUUCCCAC	Translation
Tamir172a	TraesCS2B02G542400.2	1363	1384	AUGAGAAUCUUGAUGAUGCUGC	GCAGCAUCAUCACGAUUCCCAC	Translation
Tamir172a	TraesCS2D02G515800.1	1705	1726	AUGAGAAUCUUGAUGAUGCUGC	GCAGCAUCAUCACGAUUCCCAC	Translation
Tamir172a	TraesCS4A02G115100.1	758	779	AUGAGAAUCUUGAUGAUGCUGC	ACAGCAUCAACAGGAUAUUCAU	Cleavage
Tamir172a	TraesCS4B02G189100.1	771	792	AUGAGAAUCUUGAUGAUGCUGC	ACAGCAUCAACAGGAUAUUCAU	Cleavage
Tamir172a	TraesCS4D02G190400.1	775	796	AUGAGAAUCUUGAUGAUGCUGC	ACAGCAUCAACAGGAUAUUCAU	Cleavage
Tamir172a	TraesCS3B02G027800.1	1175	1196	AUGAGAAUCUUGAUGAUGCUGC	CCAGCAUCGAGGAGAUUCUCAU	Cleavage
Tamir172a	TraesCS3D02G016300.1	1610	1631	AUGAGAAUCUUGAUGAUGCUGC	CCAGCAUCGAGGAGAUUCUCAU	Cleavage
Tamir172a	TraesCS3D02G334500.1	1577	1598	AUGAGAAUCUUGAUGAUGCUGC	GCGGCAGCAUCCAGAUUCUUAC	Translation
Tamir172a	TraesCS7D02G000100.1	1152	1173	AUGAGAAUCUUGAUGAUGCUGC	ACAGUAUUAUUGAGAUUGUUAU	Cleavage
Tamir172a	TraesCS7A02G003900.1	2445	2466	AUGAGAAUCUUGAUGAUGCUGC	CCAGUAUUAUUGAGAUACUUAU	Cleavage
Tamir172a	TraesCS2D02G027400.1	521	542	AUGAGAAUCUUGAUGAUGCUGC	GCGUCAUCGUCGGGAUUCUCGA	Cleavage
Tamir172a	TraesCS3A02G366400.1	2827	2848	AUGAGAAUCUUGAUGAUGCUGC	GCGGAAUCAUCCAGGUUCUCAA	Translation
Tamir172a	TraesCS3D02G359300.1	2880	2901	AUGAGAAUCUUGAUGAUGCUGC	GCGGAAUCAUCCAGGUUCUCAA	Translation
Tamir172a	TraesCS3A02G178100.1	199	220	AUGAGAAUCUUGAUGAUGCUGC	GUGGCAUUAUCAACAUUCUUCU	Cleavage
Tamir172a	TraesCS3A02G178100.2	199	220	AUGAGAAUCUUGAUGAUGCUGC	GUGGCAUUAUCAACAUUCUUCU	Cleavage
Tamir172a	TraesCS6B02G320500.1	68	89	AUGAGAAUCUUGAUGAUGCUGC	GCGCCAUCGUCGAGAAUUUCAU	Cleavage
Tamir172a	TraesCS6D02G271100.1	129	150	AUGAGAAUCUUGAUGAUGCUGC	GCGCCAUCGUCGAGAAUUUCAU	Cleavage
Tamir172a	TraesCS1D02G427400.2	544	565	AUGAGAAUCUUGAUGAUGCUGC	GUGGCAUCAACAAGAUAUUCGU	Cleavage
Tamir172a	TraesCS1A02G419600.2	638	659	AUGAGAAUCUUGAUGAUGCUGC	GUGGCAUCAACAAGAUAUUCGU	Cleavage
Tamir172a	TraesCS1D02G427400.1	544	565	AUGAGAAUCUUGAUGAUGCUGC	GUGGCAUCAACAAGAUAUUCGU	Cleavage
Tamir172a	TraesCS1B02G449700.2	597	618	AUGAGAAUCUUGAUGAUGCUGC	GUGGCAUCAACAAGAUAUUCGU	Cleavage
Tamir172a	TraesCS1B02G449700.1	659	680	AUGAGAAUCUUGAUGAUGCUGC	GUGGCAUCAACAAGAUAUUCGU	Cleavage
Tamir172a	TraesCS1A02G419600.1	638	659	AUGAGAAUCUUGAUGAUGCUGC	GUGGCAUCAACAAGAUAUUCGU	Cleavage
Tamir172a	TraesCS7D02G536300.1	803	823	AUGAGAAUCUUGAUGAUGCUGC	GCAG-AUCAUCGAGAUUCUUAA	Cleavage
Tamir172a	TraesCS6B02G197100.1	706	727	AUGAGAAUCUUGAUGAUGCUGC	ACGGCGUCGUCAAGGUGCUCAA	Cleavage
Tamir172a	TraesCS6A02G169100.1	703	724	AUGAGAAUCUUGAUGAUGCUGC	ACGGCGUCGUCAAGGUGCUCAA	Cleavage
Tamir172a	TraesCS6D02G158500.1	704	725	AUGAGAAUCUUGAUGAUGCUGC	ACGGCGUCGUCAAGGUGCUCAA	Cleavage
Tamir172a	TraesCS2D02G504000.1	1171	1192	AUGAGAAUCUUGAUGAUGCUGC	ACAGGGUUAUCAAGGUUCUGAU	Cleavage
Tamir172a	TraesCS2D02G504000.2	1171	1192	AUGAGAAUCUUGAUGAUGCUGC	ACAGGGUUAUCAAGGUUCUGAU	Cleavage
Tamir172a	TraesCS3A02G039900.1	266	287	AUGAGAAUCUUGAUGAUGCUGC	ACGGCGUCACCAAGGUACUCAU	Cleavage
Tamir172a	TraesCS1B02G176800.2	1182	1203	AUGAGAAUCUUGAUGAUGCUGC	CCGGUAUCAUCGAGACUUUUGU	Cleavage
Tamir172a	TraesCS1B02G176800.1	1176	1197	AUGAGAAUCUUGAUGAUGCUGC	CCGGUAUCAUCGAGACUUUUGU	Cleavage
Tamir172a	TraesCS7B02G208600.1	1544	1565	AUGAGAAUCUUGAUGAUGCUGC	UCAGCCUCGUUGAGAUGCUCAU	Cleavage
Tamir172a	TraesCS7D02G305200.2	1495	1516	AUGAGAAUCUUGAUGAUGCUGC	UCAGCCUCGUUGAGAUGCUCAU	Cleavage
Tamir172a	TraesCS7D02G305200.1	1498	1519	AUGAGAAUCUUGAUGAUGCUGC	UCAGCCUCGUUGAGAUGCUCAU	Cleavage
Tamir172a	TraesCS3B02G034900.1	300	321	AUGAGAAUCUUGAUGAUGCUGC	GCGCCACCAUCGAGACUCUCAU	Cleavage
Tamir172a	TraesCS7D02G038700.1	1425	1446	AUGAGAAUCUUGAUGAUGCUGC	AAAGUGUCAUUAAGAAUCUCAA	Cleavage
Tamir172a	TraesCS4A02G131700.4	229	250	AUGAGAAUCUUGAUGAUGCUGC	GCAGCCUCAUUAGGAUACUCAC	Cleavage
Tamir172a	TraesCS4A02G131700.3	229	250	AUGAGAAUCUUGAUGAUGCUGC	GCAGCCUCAUUAGGAUACUCAC	Cleavage
Tamir172a	TraesCS4D02G175000.4	377	398	AUGAGAAUCUUGAUGAUGCUGC	GCAGCCUCAUUAGGAUACUCAC	Cleavage
Tamir172a	TraesCS4B02G172900.4	392	413	AUGAGAAUCUUGAUGAUGCUGC	GCAGCCUCAUUAGGAUACUCAC	Cleavage
Tamir172a	TraesCS4A02G131700.7	229	250	AUGAGAAUCUUGAUGAUGCUGC	GCAGCCUCAUUAGGAUACUCAC	Cleavage
Tamir172a	TraesCS4A02G131700.6	229	250	AUGAGAAUCUUGAUGAUGCUGC	GCAGCCUCAUUAGGAUACUCAC	Cleavage
Tamir172a	TraesCS4A02G131700.5	229	250	AUGAGAAUCUUGAUGAUGCUGC	GCAGCCUCAUUAGGAUACUCAC	Cleavage
Tamir172a	TraesCS4D02G175000.2	377	398	AUGAGAAUCUUGAUGAUGCUGC	GCAGCCUCAUUAGGAUACUCAC	Cleavage
Tamir172a	TraesCS4D02G175000.1	377	398	AUGAGAAUCUUGAUGAUGCUGC	GCAGCCUCAUUAGGAUACUCAC	Cleavage
Tamir172a	TraesCS4A02G131700.1	366	387	AUGAGAAUCUUGAUGAUGCUGC	GCAGCCUCAUUAGGAUACUCAC	Cleavage
Tamir172a	TraesCS4A02G131700.2	366	387	AUGAGAAUCUUGAUGAUGCUGC	GCAGCCUCAUUAGGAUACUCAC	Cleavage
Tamir172a	TraesCS4B02G172900.2	410	431	AUGAGAAUCUUGAUGAUGCUGC	GCAGCCUCAUUAGGAUACUCAC	Cleavage
Tamir172a	TraesCS4B02G172900.3	392	413	AUGAGAAUCUUGAUGAUGCUGC	GCAGCCUCAUUAGGAUACUCAC	Cleavage
Tamir172a	TraesCS4D02G175000.3	440	461	AUGAGAAUCUUGAUGAUGCUGC	GCAGCCUCAUUAGGAUACUCAC	Cleavage
Tamir172a	TraesCS4B02G172900.1	474	495	AUGAGAAUCUUGAUGAUGCUGC	GCAGCCUCAUUAGGAUACUCAC	Cleavage
Tamir172a	TraesCS1D02G220600.1	871	892	AUGAGAAUCUUGAUGAUGCUGC	GCAGCAUUUGCAGGGUUUUCAU	Cleavage
Tamir172a	TraesCS1B02G232400.1	967	988	AUGAGAAUCUUGAUGAUGCUGC	GCAGCAUUUGCAGGGUUUUCAU	Cleavage
Tamir172a	TraesCS1A02G218900.1	1215	1236	AUGAGAAUCUUGAUGAUGCUGC	GCAGCAUUUGCAGGGUUUUCAU	Cleavage
Tamir172a	TraesCS6B02G378200.1	1023	1044	AUGAGAAUCUUGAUGAUGCUGC	GCAACAUCAUCAUCAUUCUCGU	Translation
Tamir172a	TraesCS7A02G244000.1	1138	1159	AUGAGAAUCUUGAUGAUGCUGC	GCGGUGUCAUCGGGGUUCUGGU	Cleavage
Tamir172a	TraesCS2D02G373400.1	548	569	AUGAGAAUCUUGAUGAUGCUGC	UAAGUAUUAUGCGGAUUCUCAU	Translation
Tamir172a	TraesCS7B02G161600.1	1001	1022	AUGAGAAUCUUGAUGAUGCUGC	UCAGCAUCAUCAAUGUACUCAG	Cleavage
Tamir172a	TraesCS5B02G400100.1	1514	1535	AUGAGAAUCUUGAUGAUGCUGC	UCAGCAUCAUCAAUGUACUCAG	Cleavage
Tamir172a	TraesCS5A02G395300.1	1639	1660	AUGAGAAUCUUGAUGAUGCUGC	UCAGCAUCAUCAAUGUACUCAG	Cleavage
Tamir172a	TraesCS5B02G400100.2	1589	1610	AUGAGAAUCUUGAUGAUGCUGC	UCAGCAUCAUCAAUGUACUCAG	Cleavage
Tamir172a	TraesCS5A02G395300.2	1744	1765	AUGAGAAUCUUGAUGAUGCUGC	UCAGCAUCAUCAAUGUACUCAG	Cleavage
Tamir172a	TraesCS7A02G275900.1	222	243	AUGAGAAUCUUGAUGAUGCUGC	GCGUUAUCAUUGAGAUUCUUGC	Cleavage
Tamir172a	TraesCS7B02G173600.1	28	49	AUGAGAAUCUUGAUGAUGCUGC	GCGUUAUCAUUGAGAUUCUUGC	Cleavage
Tamir172a	TraesCS1A02G022800.1	830	851	AUGAGAAUCUUGAUGAUGCUGC	GCAACACCGUCGAGGUUCUCAA	Cleavage
Tamir172a	TraesCS3A02G341000.1	1583	1604	AUGAGAAUCUUGAUGAUGCUGC	GCGGUAGCAUCCAGAUUCUUAC	Translation
Tamir172a	TraesCS1D02G092300.1	1215	1236	AUGAGAAUCUUGAUGAUGCUGC	GCGGCAUGGUCAAGGUUCUGAA	Cleavage
Tamir172a	TraesCS3D02G248000.1	2336	2357	AUGAGAAUCUUGAUGAUGCUGC	GCAGCAAGAUCAAGAUACUCAA	Cleavage
Tamir172a	TraesCS4A02G494700.1	2542	2563	AUGAGAAUCUUGAUGAUGCUGC	CCAGUGUUAUUGAGAUACUUAU	Cleavage
Tamir172a	TraesCS3B02G276700.2	2822	2843	AUGAGAAUCUUGAUGAUGCUGC	GCAGCAAGAUCAAGAUACUCAA	Cleavage
Tamir172a	TraesCS3B02G276700.1	2837	2858	AUGAGAAUCUUGAUGAUGCUGC	GCAGCAAGAUCAAGAUACUCAA	Cleavage
Tamir172a	TraesCS2A02G008600.1	86	107	AUGAGAAUCUUGAUGAUGCUGC	CUGGCAUCGGCAAGAUUCUCCA	Cleavage
Tamir172a	TraesCS2B02G530600.1	437	458	AUGAGAAUCUUGAUGAUGCUGC	GCGGCUUCAUCAAGGACCUCAU	Cleavage
Tamir172a	TraesCS1B02G232900.1	585	606	AUGAGAAUCUUGAUGAUGCUGC	GCAUCAGCAUCGGCAUUCUCAU	Cleavage
Tamir172a	TraesCS1A02G219500.1	588	609	AUGAGAAUCUUGAUGAUGCUGC	GCAUCAGCAUCGGCAUUCUCAU	Cleavage
Tamir172a	TraesCS3D02G010100.1	698	719	AUGAGAAUCUUGAUGAUGCUGC	CUGGCAUCGUUAAGGUUCUUUG	Cleavage
Tamir172a	TraesCS7A02G204000.1	644	665	AUGAGAAUCUUGAUGAUGCUGC	GUGGCAUCAUCGAUAUUUUUCU	Cleavage
Tamir172a	TraesCS7B02G111000.1	626	647	AUGAGAAUCUUGAUGAUGCUGC	GUGGCAUCAUCGAUAUUUUUCU	Cleavage
Tamir172a	TraesCS7D02G207100.1	676	697	AUGAGAAUCUUGAUGAUGCUGC	GUGGCAUCAUCGAUAUUUUUCU	Cleavage
Tamir172a	TraesCS1D02G221100.1	637	658	AUGAGAAUCUUGAUGAUGCUGC	GCAUCAGCAUCGGCAUUCUCAU	Cleavage
Tamir172a	TraesCS3B02G195800.1	1285	1307	AUGAGAAUCUU-GAUGAUGCUGC	ACAGCAUCAUCCGAGAUACUCAU	Translation
Tamir172a	TraesCS3D02G171200.1	1466	1488	AUGAGAAUCUU-GAUGAUGCUGC	ACAGCAUCAUCCGAGAUACUCAU	Translation
Tamir172a	TraesCS6D02G018300.1	1922	1944	AUGAGAAUCUUG-AUGAUGCUGC	ACAGCAUUAUACAACAUUCUCAU	Cleavage
Tamir172a	TraesCS6D02G063800.1	363	384	AUGAGAAUCUUGAUGAUGCUGC	GCGGCAUCGUCUAGAUGCUCGA	Translation
Tamir172a	TraesCS2A02G128700.2	942	963	AUGAGAAUCUUGAUGAUGCUGC	GCAGCAUGAUCAUGAUCUUCGU	Translation
Tamir172a	TraesCS5B02G197700.1	1558	1579	AUGAGAAUCUUGAUGAUGCUGC	GCAACGUCAUCAAGAUACUAGU	Cleavage
Tamir172a	TraesCS3A02G331600.1	288	309	AUGAGAAUCUUGAUGAUGCUGC	GCGGUGUCGUCAAGGCCCUCAU	Cleavage
Tamir172a	TraesCS4A02G175100.1	416	437	AUGAGAAUCUUGAUGAUGCUGC	GCAGCACCAUCAAGAAUGUUGU	Cleavage
Tamir172a	TraesCS6A02G126200.1	2125	2146	AUGAGAAUCUUGAUGAUGCUGC	CUAGUAUUAUCAAGGUUUUUUG	Cleavage
Tamir172a	TraesCS7B02G189000.1	1696	1717	AUGAGAAUCUUGAUGAUGCUGC	GCAGCAGCAGUAGGAUUGUCAU	Cleavage
Tamir172a	TraesCS2A02G128700.1	942	963	AUGAGAAUCUUGAUGAUGCUGC	GCAGCAUGAUCAUGAUCUUCGU	Translation
Tamir172a	TraesCS2D02G051900.1	680	701	AUGAGAAUCUUGAUGAUGCUGC	GCACCAUCGCCAAGGUUCUGAU	Cleavage
Tamir172d	TraesCS7A02G020100.1	2245	2266	AGAAUCUUGAUGAUGCUGCAUC	GAUGCAGCAUCAUCAAGAUUCU	Cleavage
Tamir172d	TraesCS7D02G016400.1	2501	2522	AGAAUCUUGAUGAUGCUGCAUC	GACGCAGCAUCAUCAAGAUUCU	Cleavage
Tamir172d	TraesCS5B02G486900.1	726	747	AGAAUCUUGAUGAUGCUGCAUC	GCUGCAGCAUCAUCAGGAUUCU	Cleavage
Tamir172d	TraesCS5D02G486600.1	1356	1377	AGAAUCUUGAUGAUGCUGCAUC	GCUGCAGCAUCAUCAGGAUUCU	Cleavage
Tamir172d	TraesCS5D02G486600.2	1362	1383	AGAAUCUUGAUGAUGCUGCAUC	GCUGCAGCAUCAUCAGGAUUCU	Cleavage
Tamir172d	TraesCS1A02G058400.2	1709	1730	AGAAUCUUGAUGAUGCUGCAUC	GCUGCAGCAUCAUCAGGAUUCU	Cleavage
Tamir172d	TraesCS1D02G059200.1	1698	1719	AGAAUCUUGAUGAUGCUGCAUC	GCUGCAGCAUCAUCAGGAUUCU	Cleavage
Tamir172d	TraesCS1B02G076300.3	1682	1703	AGAAUCUUGAUGAUGCUGCAUC	GCUGCAGCAUCAUCAGGAUUCU	Cleavage
Tamir172d	TraesCS1D02G059200.3	1736	1757	AGAAUCUUGAUGAUGCUGCAUC	GCUGCAGCAUCAUCAGGAUUCU	Cleavage
Tamir172d	TraesCS1D02G059200.2	1725	1746	AGAAUCUUGAUGAUGCUGCAUC	GCUGCAGCAUCAUCAGGAUUCU	Cleavage
Tamir172d	TraesCS1A02G058400.1	1754	1775	AGAAUCUUGAUGAUGCUGCAUC	GCUGCAGCAUCAUCAGGAUUCU	Cleavage
Tamir172d	TraesCS1B02G076300.1	1727	1748	AGAAUCUUGAUGAUGCUGCAUC	GCUGCAGCAUCAUCAGGAUUCU	Cleavage
Tamir172d	TraesCS5A02G473800.1	1326	1347	AGAAUCUUGAUGAUGCUGCAUC	GCUGCAGCAUCAUCAGGAUUUU	Cleavage
Tamir172d	TraesCS7B02G440400.1	1249	1270	AGAAUCUUGAUGAUGCUGCAUC	GCAGCAGCAUCAUCAGGAUUCC	Cleavage
Tamir172d	TraesCS7D02G512600.1	1538	1559	AGAAUCUUGAUGAUGCUGCAUC	GCAGCAGCAUCAUCAGGAUUCC	Cleavage
Tamir172d	TraesCS5A02G307800.1	1451	1472	AGAAUCUUGAUGAUGCUGCAUC	AGUGCAGCCUCGUCAAGGUUCU	Cleavage
Tamir172d	TraesCS2A02G514200.1	1015	1036	AGAAUCUUGAUGAUGCUGCAUC	GCUGCAGCAUCAUCACGAUUCC	Cleavage
Tamir172d	TraesCS2D02G515800.1	1702	1723	AGAAUCUUGAUGAUGCUGCAUC	GCUGCAGCAUCAUCACGAUUCC	Cleavage
Tamir172d	TraesCS7B02G359800.1	5139	5160	AGAAUCUUGAUGAUGCUGCAUC	UAUGCAGUCUUGUCAAGAUUCU	Cleavage
Tamir172d	TraesCS7D02G447300.1	5401	5422	AGAAUCUUGAUGAUGCUGCAUC	UAUGCAGUCUUGUCAAGAUUCU	Cleavage
Tamir172d	TraesCS7D02G447300.2	5407	5428	AGAAUCUUGAUGAUGCUGCAUC	UAUGCAGUCUUGUCAAGAUUCU	Cleavage
Tamir172d	TraesCS2D02G535600.1	931	952	AGAAUCUUGAUGAUGCUGCAUC	GAGGCGGCGUCAUCGGGGUUCU	Cleavage
Tamir172d	TraesCS2A02G533400.1	913	934	AGAAUCUUGAUGAUGCUGCAUC	GAGGCGGCAUCGUCGGGGUUCU	Cleavage
Tamir172d	TraesCS2D02G535600.2	931	952	AGAAUCUUGAUGAUGCUGCAUC	GAGGCGGCGUCAUCGGGGUUCU	Cleavage
Tamir172d	TraesCS5D02G314600.1	1376	1397	AGAAUCUUGAUGAUGCUGCAUC	AGUGCAGCCUCGUCGAGGUUCU	Cleavage
Tamir172d	TraesCS2B02G542400.1	1276	1297	AGAAUCUUGAUGAUGCUGCAUC	GCCGCAGCAUCAUCACGAUUCC	Cleavage
Tamir172d	TraesCS2B02G542400.2	1360	1381	AGAAUCUUGAUGAUGCUGCAUC	GCCGCAGCAUCAUCACGAUUCC	Cleavage
Tamir172d	TraesCS3D02G417000.2	364	385	AGAAUCUUGAUGAUGCUGCAUC	UCGGCAACAUCGUCGAGAUUUU	Cleavage
Tamir172d	TraesCS5B02G408500.1	1304	1325	AGAAUCUUGAUGAUGCUGCAUC	GCGGCAGCCUCAUCAAGCUUCU	Cleavage
Tamir172d	TraesCS3D02G417000.1	364	385	AGAAUCUUGAUGAUGCUGCAUC	UCGGCAACAUCGUCGAGAUUUU	Cleavage
Tamir172d	TraesCS3B02G457100.1	338	359	AGAAUCUUGAUGAUGCUGCAUC	UCGGCAACAUCGUCGAGAUUUU	Cleavage
Tamir172d	TraesCS3B02G365700.1	1724	1745	AGAAUCUUGAUGAUGCUGCAUC	AAUGCAGCAUCAUCAAAAUCCU	Cleavage
Tamir172d	TraesCS3A02G178100.1	196	217	AGAAUCUUGAUGAUGCUGCAUC	GUUGUGGCAUUAUCAACAUUCU	Cleavage
Tamir172d	TraesCS3A02G178100.2	196	217	AGAAUCUUGAUGAUGCUGCAUC	GUUGUGGCAUUAUCAACAUUCU	Cleavage
Tamir172d	TraesCS2D02G486800.1	925	946	AGAAUCUUGAUGAUGCUGCAUC	GAGGCGGCGUCGUCGGGGUUCU	Cleavage
Tamir172d	TraesCS2D02G536400.2	937	958	AGAAUCUUGAUGAUGCUGCAUC	GAGGCGGCAUUGUCGGGGUUCU	Cleavage
Tamir172d	TraesCS2B02G513600.1	925	946	AGAAUCUUGAUGAUGCUGCAUC	GAGGCGGCGUCGUCGGGGUUCU	Cleavage
Tamir172d	TraesCS2D02G536400.1	937	958	AGAAUCUUGAUGAUGCUGCAUC	GAGGCGGCAUUGUCGGGGUUCU	Cleavage
Tamir172d	TraesCS2D02G534400.1	961	982	AGAAUCUUGAUGAUGCUGCAUC	GAGGCGGCGUCGUCGGGGUUCU	Cleavage
Tamir172d	TraesCS2A02G486600.1	1003	1024	AGAAUCUUGAUGAUGCUGCAUC	GAGGCGGCGUCGUCGGGGUUCU	Cleavage
Tamir172d	TraesCS2B02G562100.1	1001	1022	AGAAUCUUGAUGAUGCUGCAUC	GAGGCGGCGUCGUCGGGGUUCU	Cleavage
Tamir172d	TraesCS5B02G517800.1	3590	3611	AGAAUCUUGAUGAUGCUGCAUC	UUUGUAGCAUUAUUAAGAUUUA	Cleavage
Tamir172d	TraesCS2A02G532600.1	916	937	AGAAUCUUGAUGAUGCUGCAUC	GGGGCGGCGUCGUCGGGGUUCU	Cleavage
Tamir172d	TraesCS1D02G092300.1	1212	1233	AGAAUCUUGAUGAUGCUGCAUC	UGCGCGGCAUGGUCAAGGUUCU	Cleavage
Tamir172d	TraesCS7A02G244000.1	1135	1156	AGAAUCUUGAUGAUGCUGCAUC	GCAGCGGUGUCAUCGGGGUUCU	Cleavage
Tamir172d	TraesCS4A02G131700.4	226	247	AGAAUCUUGAUGAUGCUGCAUC	UAUGCAGCCUCAUUAGGAUACU	Cleavage
Tamir172d	TraesCS4A02G131700.3	226	247	AGAAUCUUGAUGAUGCUGCAUC	UAUGCAGCCUCAUUAGGAUACU	Cleavage
Tamir172d	TraesCS4D02G175000.4	374	395	AGAAUCUUGAUGAUGCUGCAUC	UAUGCAGCCUCAUUAGGAUACU	Cleavage
Tamir172d	TraesCS4B02G172900.4	389	410	AGAAUCUUGAUGAUGCUGCAUC	UAUGCAGCCUCAUUAGGAUACU	Cleavage
Tamir172d	TraesCS4A02G131700.7	226	247	AGAAUCUUGAUGAUGCUGCAUC	UAUGCAGCCUCAUUAGGAUACU	Cleavage
Tamir172d	TraesCS4A02G131700.6	226	247	AGAAUCUUGAUGAUGCUGCAUC	UAUGCAGCCUCAUUAGGAUACU	Cleavage
Tamir172d	TraesCS4A02G131700.5	226	247	AGAAUCUUGAUGAUGCUGCAUC	UAUGCAGCCUCAUUAGGAUACU	Cleavage
Tamir172d	TraesCS4D02G175000.2	374	395	AGAAUCUUGAUGAUGCUGCAUC	UAUGCAGCCUCAUUAGGAUACU	Cleavage
Tamir172d	TraesCS4D02G175000.1	374	395	AGAAUCUUGAUGAUGCUGCAUC	UAUGCAGCCUCAUUAGGAUACU	Cleavage
Tamir172d	TraesCS4A02G131700.1	363	384	AGAAUCUUGAUGAUGCUGCAUC	UAUGCAGCCUCAUUAGGAUACU	Cleavage
Tamir172d	TraesCS4A02G131700.2	363	384	AGAAUCUUGAUGAUGCUGCAUC	UAUGCAGCCUCAUUAGGAUACU	Cleavage
Tamir172d	TraesCS4B02G172900.2	407	428	AGAAUCUUGAUGAUGCUGCAUC	UAUGCAGCCUCAUUAGGAUACU	Cleavage
Tamir172d	TraesCS4B02G172900.3	389	410	AGAAUCUUGAUGAUGCUGCAUC	UAUGCAGCCUCAUUAGGAUACU	Cleavage
Tamir172d	TraesCS4D02G175000.3	437	458	AGAAUCUUGAUGAUGCUGCAUC	UAUGCAGCCUCAUUAGGAUACU	Cleavage
Tamir172d	TraesCS4B02G172900.1	471	492	AGAAUCUUGAUGAUGCUGCAUC	UAUGCAGCCUCAUUAGGAUACU	Cleavage
Tamir172d	TraesCS7A02G459500.1	5356	5377	AGAAUCUUGAUGAUGCUGCAUC	UAUGCAGUCUUCUCAAGAUUCU	Translation
Tamir172d	TraesCS5A02G190600.1	1389	1410	AGAAUCUUGAUGAUGCUGCAUC	UAUUCAGCCUCAUCAAGGUUCA	Cleavage
Tamir172d	TraesCS5A02G190600.2	1398	1419	AGAAUCUUGAUGAUGCUGCAUC	UAUUCAGCCUCAUCAAGGUUCA	Cleavage
Tamir172d	TraesCS7B02G371300.1	917	938	AGAAUCUUGAUGAUGCUGCAUC	CUUGUGGUAACAUCAAGGUUCU	Cleavage
Tamir172d	TraesCS2B02G082600.1	386	407	AGAAUCUUGAUGAUGCUGCAUC	AGUGCGCCAUCGUCAAGUUUCU	Cleavage
Tamir172d	TraesCS1D02G145800.1	324	345	AGAAUCUUGAUGAUGCUGCAUC	GAAGAAGCGUCAACAAGAUUUU	Translation
Tamir172d	TraesCS2B02G563400.1	947	968	AGAAUCUUGAUGAUGCUGCAUC	GAGGCCGCGUCGUCGGGGUUCU	Cleavage
Tamir172d	TraesCS2B02G563400.2	947	968	AGAAUCUUGAUGAUGCUGCAUC	GAGGCCGCGUCGUCGGGGUUCU	Cleavage
Tamir172d	TraesCS4B02G296800.1	1636	1657	AGAAUCUUGAUGAUGCUGCAUC	UCUGCACCAUCGUCAAGGCUCU	Cleavage
Tamir172d	TraesCS1D02G222700.1	1870	1891	AGAAUCUUGAUGAUGCUGCAUC	GCUAGAGCAGCAUCAAGAUUCU	Cleavage
Tamir172d	TraesCS1A02G221100.1	1748	1769	AGAAUCUUGAUGAUGCUGCAUC	GCUAGAGCAGCAUCAAGAUUCU	Cleavage
Tamir172d	TraesCS1A02G221100.2	1748	1769	AGAAUCUUGAUGAUGCUGCAUC	GCUAGAGCAGCAUCAAGAUUCU	Cleavage
Tamir172d	TraesCS1A02G221100.3	1748	1769	AGAAUCUUGAUGAUGCUGCAUC	GCUAGAGCAGCAUCAAGAUUCU	Cleavage
Tamir172d	TraesCS1B02G234400.1	1815	1836	AGAAUCUUGAUGAUGCUGCAUC	GCUAGAGCAGCAUCAAGAUUCU	Cleavage
Tamir172d	TraesCS1B02G234400.2	1815	1836	AGAAUCUUGAUGAUGCUGCAUC	GCUAGAGCAGCAUCAAGAUUCU	Cleavage
Tamir172d	TraesCS1B02G234400.3	1815	1836	AGAAUCUUGAUGAUGCUGCAUC	GCUAGAGCAGCAUCAAGAUUCU	Cleavage
Tamir172d	TraesCS1B02G234400.4	1815	1836	AGAAUCUUGAUGAUGCUGCAUC	GCUAGAGCAGCAUCAAGAUUCU	Cleavage
Tamir172d	TraesCS1D02G222700.3	1870	1891	AGAAUCUUGAUGAUGCUGCAUC	GCUAGAGCAGCAUCAAGAUUCU	Cleavage
Tamir172d	TraesCS1D02G222700.2	1870	1891	AGAAUCUUGAUGAUGCUGCAUC	GCUAGAGCAGCAUCAAGAUUCU	Cleavage
Tamir172d	TraesCS5A02G115000.1	106	127	AGAAUCUUGAUGAUGCUGCAUC	CAUGCACCAUCACCAAGAUUUC	Translation
Tamir172d	TraesCS5B02G115900.1	394	415	AGAAUCUUGAUGAUGCUGCAUC	CAUGCACCAUCACCAAGAUUUC	Translation
Tamir172d	TraesCS1D02G382600.1	299	320	AGAAUCUUGAUGAUGCUGCAUC	GAGGCAUCAUUAUCAAGAUUAG	Cleavage
Tamir172d	TraesCS5D02G125500.1	507	528	AGAAUCUUGAUGAUGCUGCAUC	CAUGCACCAUCACCAAGAUUUC	Translation
Tamir172d	TraesCS3B02G440500.1	1412	1433	AGAAUCUUGAUGAUGCUGCAUC	AAUGCGGUUUUAUUAAGGUUUU	Cleavage
Tamir172d	TraesCS1A02G107600.2	1030	1051	AGAAUCUUGAUGAUGCUGCAUC	GCUGCAGCAUCAUCAAGUGUCC	Cleavage
Tamir172d	TraesCS1A02G107600.1	1051	1072	AGAAUCUUGAUGAUGCUGCAUC	GCUGCAGCAUCAUCAAGUGUCC	Cleavage
Tamir172d	TraesCS3B02G305300.1	1330	1351	AGAAUCUUGAUGAUGCUGCAUC	AAUAUAGUAUUAUUAAGGUUUU	Cleavage
Tamir172d	TraesCS1D02G111500.2	1175	1196	AGAAUCUUGAUGAUGCUGCAUC	GCUGCAGCAUCAUCAAGUGUCC	Cleavage
Tamir172d	TraesCS1D02G111500.1	1196	1217	AGAAUCUUGAUGAUGCUGCAUC	GCUGCAGCAUCAUCAAGUGUCC	Cleavage
Tamir172d	TraesCS6B02G041800.1	3393	3414	AGAAUCUUGAUGAUGCUGCAUC	UCUGCAGAAUUAUCAAGAUUGC	Cleavage
Tamir172d	TraesCS4B02G225800.1	36	57	AGAAUCUUGAUGAUGCUGCAUC	GAGGCAGCAGCAGCAGGGUUCU	Translation
Tamir172d	TraesCS2B02G564400.1	292	313	AGAAUCUUGAUGAUGCUGCAUC	GAGGCGGCAUUGUCUGGGUUCU	Cleavage
Tamir172d	TraesCS2A02G534100.2	946	967	AGAAUCUUGAUGAUGCUGCAUC	GAGGCGGCAUUGUCCGGGUUCU	Cleavage
Tamir172d	TraesCS2A02G534100.1	946	967	AGAAUCUUGAUGAUGCUGCAUC	GAGGCGGCAUUGUCCGGGUUCU	Cleavage
Tamir172d	TraesCS5B02G020300.1	58	80	AGAAUCUUGA-UGAUGCUGCAUC	AAAGCAGCAUCACUUAAGGUUCU	Translation
Tamir172d	TraesCS6D02G213300.1	1304	1327	AGAAUCUUGAUGAUG--CUGCAUC	GUUGUAGAACAUUAUCAAGGUUCU	Cleavage
Tamir172d	TraesCS3D02G474400.3	948	968	AGAAUCUUGAUGAUGCUGCAUC	GAUGCAGCAUC-UCAAGAUACU	Translation
Tamir172d	TraesCS3D02G474400.2	756	776	AGAAUCUUGAUGAUGCUGCAUC	GAUGCAGCAUC-UCAAGAUACU	Translation
Tamir172d	TraesCS3D02G474400.1	948	968	AGAAUCUUGAUGAUGCUGCAUC	GAUGCAGCAUC-UCAAGAUACU	Translation
Tamir172d	TraesCS4D02G357900.5	2625	2646	AGAAUCUUGAUGAUGCUGCAUC	GAUGCAGCUUCAUCAGGACUUA	Cleavage
Tamir172d	TraesCS4D02G357900.1	2625	2646	AGAAUCUUGAUGAUGCUGCAUC	GAUGCAGCUUCAUCAGGACUUA	Cleavage
Tamir172d	TraesCS4D02G357900.6	2625	2646	AGAAUCUUGAUGAUGCUGCAUC	GAUGCAGCUUCAUCAGGACUUA	Cleavage
Tamir172d	TraesCS4D02G357900.3	2625	2646	AGAAUCUUGAUGAUGCUGCAUC	GAUGCAGCUUCAUCAGGACUUA	Cleavage
Tamir172d	TraesCS4D02G357900.2	2625	2646	AGAAUCUUGAUGAUGCUGCAUC	GAUGCAGCUUCAUCAGGACUUA	Cleavage
Tamir172d	TraesCS4D02G357900.4	2625	2646	AGAAUCUUGAUGAUGCUGCAUC	GAUGCAGCUUCAUCAGGACUUA	Cleavage
Tamir172d	TraesCS4D02G357900.7	2625	2646	AGAAUCUUGAUGAUGCUGCAUC	GAUGCAGCUUCAUCAGGACUUA	Cleavage
Tamir172d	TraesCS3B02G323900.1	2544	2565	AGAAUCUUGAUGAUGCUGCAUC	GGUGUGGCACCAUCAGGAUGCU	Cleavage
Tamir172d	TraesCS3D02G289100.1	2568	2589	AGAAUCUUGAUGAUGCUGCAUC	GGUGUGGCACCAUCAGGAUGCU	Cleavage
Tamir172d	TraesCS3D02G289100.2	2577	2598	AGAAUCUUGAUGAUGCUGCAUC	GGUGUGGCACCAUCAGGAUGCU	Cleavage
Tamir172d	TraesCS6A02G065700.1	870	891	AGAAUCUUGAUGAUGCUGCAUC	GAUGCCUUAUCAUCAGAAUUCU	Cleavage
Tamir172d	TraesCS1A02G234200.3	1461	1482	AGAAUCUUGAUGAUGCUGCAUC	GAUGUUCCGUUGUCAGGAUUCU	Cleavage
Tamir172d	TraesCS1D02G237800.2	1497	1518	AGAAUCUUGAUGAUGCUGCAUC	GAUGUUCCGUUGUCAGGAUUCU	Cleavage
Tamir172d	TraesCS1D02G237800.3	1500	1521	AGAAUCUUGAUGAUGCUGCAUC	GAUGUUCCGUUGUCAGGAUUCU	Cleavage
Tamir172d	TraesCS1D02G237800.1	1503	1524	AGAAUCUUGAUGAUGCUGCAUC	GAUGUUCCGUUGUCAGGAUUCU	Cleavage
Tamir172d	TraesCS1B02G249300.3	1525	1546	AGAAUCUUGAUGAUGCUGCAUC	GAUGUUCCGUUGUCAGGAUUCU	Cleavage
Tamir172d	TraesCS7B02G148500.1	344	365	AGAAUCUUGAUGAUGCUGCAUC	GGUGUGGAAUCAUUGUGAUUCU	Cleavage
Tamir172d	TraesCS1B02G249300.2	1528	1549	AGAAUCUUGAUGAUGCUGCAUC	GAUGUUCCGUUGUCAGGAUUCU	Cleavage
Tamir172d	TraesCS1B02G249300.1	1531	1552	AGAAUCUUGAUGAUGCUGCAUC	GAUGUUCCGUUGUCAGGAUUCU	Cleavage
Tamir172d	TraesCS1A02G234200.2	1742	1763	AGAAUCUUGAUGAUGCUGCAUC	GAUGUUCCGUUGUCAGGAUUCU	Cleavage
Tamir172d	TraesCS1A02G234200.1	1748	1769	AGAAUCUUGAUGAUGCUGCAUC	GAUGUUCCGUUGUCAGGAUUCU	Cleavage
Tamir172d	TraesCS1B02G278900.1	452	473	AGAAUCUUGAUGAUGCUGCAUC	AAUGCCGUGUCAUCAAUAUUCA	Cleavage
Tamir172d	TraesCS7D02G440100.1	1058	1078	AGAAUCUUGAUGAUGCUGCAUC	GAUGCA-CACCGUCAAGAUUUU	Cleavage
Tamir172d	TraesCS2B02G402100.1	2134	2155	AGAAUCUUGAUGAUGCUGCAUC	UAUGCCGCAUUAUCAGUAUUCA	Cleavage
Tamir172d	TraesCS7A02G144800.1	371	392	AGAAUCUUGAUGAUGCUGCAUC	UGGUAAGCAUCAUCAAGAUUGA	Cleavage
Tamir172d	TraesCS5D02G133500.1	555	576	AGAAUCUUGAUGAUGCUGCAUC	GGUUCAACACCAUCAAGAUUCG	Cleavage
Tamir172d	TraesCS1A02G280100.1	623	645	AGAAUCUUGAUGAUG-CUGCAUC	GAUGCGGACAUUAUGAAGAUUUU	Cleavage
Tamir172d	TraesCS3D02G243500.1	344	365	AGAAUCUUGAUGAUGCUGCAUC	GAUGCACCAGCAUCAAGAAUCG	Cleavage
Tamir172d	TraesCS4B02G382700.1	2350	2371	AGAAUCUUGAUGAUGCUGCAUC	GAUGCAGCUUUAUCAGGACUUG	Cleavage
Tamir172d	TraesCS5A02G548000.1	2657	2678	AGAAUCUUGAUGAUGCUGCAUC	GAUGCAGCUUUAUCAGGAGUUA	Cleavage
Tamir172d	TraesCS4B02G382700.3	2350	2371	AGAAUCUUGAUGAUGCUGCAUC	GAUGCAGCUUUAUCAGGACUUG	Cleavage
Tamir172d	TraesCS4B02G382700.2	2350	2371	AGAAUCUUGAUGAUGCUGCAUC	GAUGCAGCUUUAUCAGGACUUG	Cleavage
Tamir172d	TraesCS5A02G548000.5	2657	2678	AGAAUCUUGAUGAUGCUGCAUC	GAUGCAGCUUUAUCAGGAGUUA	Cleavage
Tamir172d	TraesCS5A02G548000.3	2657	2678	AGAAUCUUGAUGAUGCUGCAUC	GAUGCAGCUUUAUCAGGAGUUA	Cleavage
Tamir172d	TraesCS5A02G548000.2	2657	2678	AGAAUCUUGAUGAUGCUGCAUC	GAUGCAGCUUUAUCAGGAGUUA	Cleavage
Tamir172d	TraesCS5A02G548000.4	2657	2678	AGAAUCUUGAUGAUGCUGCAUC	GAUGCAGCUUUAUCAGGAGUUA	Cleavage
Tamir172d	TraesCS4B02G134200.1	4602	4624	AGAAUCUUGAUGAU-GCUGCAUC	GAUGCAGCGAUUGUCAAGGUUAU	Cleavage
Tamir172d	TraesCS6B02G062000.1	362	383	AGAAUCUUGAUGAUGCUGCAUC	GGAGCGGCGUCAUCAAGAUGUA	Cleavage
Tamir172d	TraesCS6D02G053100.1	576	597	AGAAUCUUGAUGAUGCUGCAUC	GGAGCGGCGUCAUCAAGAUGUA	Cleavage
Tamir172d	TraesCS4A02G023800.1	663	684	AGAAUCUUGAUGAUGCUGCAUC	GAUGCGGGAACAUCAGUAUUCU	Cleavage
Tamir172d	TraesCS4D02G278200.1	859	880	AGAAUCUUGAUGAUGCUGCAUC	GAUGCGGGAACAUCAGUAUUCU	Cleavage
Tamir172d	TraesCS4B02G279800.1	892	913	AGAAUCUUGAUGAUGCUGCAUC	GAUGCGGGAACAUCAGUAUUCU	Cleavage
Tamir172d	TraesCS5D02G418200.1	1359	1380	AGAAUCUUGAUGAUGCUGCAUC	GAUGCAACAUCAUCAGAAGUUU	Cleavage
Tamir172d	TraesCS5B02G413100.1	1659	1680	AGAAUCUUGAUGAUGCUGCAUC	GAUGCAACAUCAUCAGAAGUUU	Cleavage
Tamir172d	TraesCS4A02G066900.1	13	37	AGAAUCUUGAUGAUGC---UGCAUC	GGUGCAAGUGCAUCUUCAGGAUUCU	Translation
Tamir172d	TraesCS7D02G121000.1	533	554	AGAAUCUUGAUGAUGCUGCAUC	GAUGCAGAAUUAUCAAAGUGCU	Cleavage
Tamir172d	TraesCS7A02G208000.1	2053	2074	AGAAUCUUGAUGAUGCUGCAUC	GGUGUGGCGUCGUAAAGAUGCU	Cleavage
Tamir172d	TraesCS4D02G153200.2	1079	1100	AGAAUCUUGAUGAUGCUGCAUC	GAUGCGUCAAAAUCAGGAUUCU	Cleavage
Tamir172d	TraesCS4A02G066900.2	847	871	AGAAUCUUGAUGAUGC---UGCAUC	GGUGCAAGUGCAUCUUCAGGAUUCU	Translation
Tamir172d	TraesCS4D02G153200.1	1079	1100	AGAAUCUUGAUGAUGCUGCAUC	GAUGCGUCAAAAUCAGGAUUCU	Cleavage
Tamir172d	TraesCS4D02G153200.4	1079	1100	AGAAUCUUGAUGAUGCUGCAUC	GAUGCGUCAAAAUCAGGAUUCU	Cleavage
Tamir172d	TraesCS4D02G153200.3	1103	1124	AGAAUCUUGAUGAUGCUGCAUC	GAUGCGUCAAAAUCAGGAUUCU	Cleavage
Tamir172d	TraesCS3D02G120700.1	1154	1175	AGAAUCUUGAUGAUGCUGCAUC	GCUGCGGUAUCAUGAAGAUUGG	Cleavage
Tamir172d	TraesCS2D02G139300.1	69	89	AGAAUCUUGAUGAUGCUGCAUC	GGUGCAGCAGCAUCGA-AUUCU	Cleavage
Tamir172d	TraesCS6D02G139800.4	1346	1367	AGAAUCUUGAUGAUGCUGCAUC	AAUGUGGCAUCAACAAGAUACA	Translation

## Sheet: miRNA Target_biol. function
Details of the miRNA targets
Gene stable ID	Transcript stable ID	Gene description (IWGSC)	GO term name	GO term accession
TraesCS1A02G003600	TraesCS1A02G003600.1	Not Available	integral component of membrane	GO:0016021
TraesCS1A02G003600	TraesCS1A02G003600.1	Not Available	ATP binding	GO:0005524
TraesCS1A02G003600	TraesCS1A02G003600.1	Not Available	protein kinase activity	GO:0004672
TraesCS1A02G003600	TraesCS1A02G003600.1	Not Available	calcium ion binding	GO:0005509
TraesCS1A02G003600	TraesCS1A02G003600.1	Not Available	polysaccharide binding	GO:0030247
TraesCS1A02G003600	TraesCS1A02G003600.1	Not Available	protein phosphorylation	GO:0006468
TraesCS1A02G007100	TraesCS1A02G007100.1	Not Available	integral component of membrane	GO:0016021
TraesCS1A02G007100	TraesCS1A02G007100.1	Not Available	ATP binding	GO:0005524
TraesCS1A02G007100	TraesCS1A02G007100.1	Not Available	protein kinase activity	GO:0004672
TraesCS1A02G007100	TraesCS1A02G007100.1	Not Available	protein phosphorylation	GO:0006468
TraesCS1A02G007100	TraesCS1A02G007100.1	Not Available	protein binding	GO:0005515
TraesCS1A02G022800	TraesCS1A02G022800.1	Not Available	integral component of membrane	GO:0016021
TraesCS1A02G024100	TraesCS1A02G024100.1	Beta-galactosidase [Source:UniProtKB/TrEMBL;Acc:W4ZXW8]	hydrolase activity, hydrolyzing O-glycosyl compounds	GO:0004553
TraesCS1A02G024100	TraesCS1A02G024100.1	Beta-galactosidase [Source:UniProtKB/TrEMBL;Acc:W4ZXW8]	carbohydrate metabolic process	GO:0005975
TraesCS1A02G024100	TraesCS1A02G024100.1	Beta-galactosidase [Source:UniProtKB/TrEMBL;Acc:W4ZXW8]	beta-galactosidase activity	GO:0004565
TraesCS1A02G024100	TraesCS1A02G024100.1	Beta-galactosidase [Source:UniProtKB/TrEMBL;Acc:W4ZXW8]	carbohydrate binding	GO:0030246
TraesCS1A02G028600	TraesCS1A02G028600.1	Not Available	ADP binding	GO:0043531
TraesCS1A02G058400	TraesCS1A02G058400.1	Not Available	DNA-binding transcription factor activity	GO:0003700
TraesCS1A02G058400	TraesCS1A02G058400.1	Not Available	transcription, DNA-templated	GO:0006351
TraesCS1A02G058400	TraesCS1A02G058400.1	Not Available	nucleus	GO:0005634
TraesCS1A02G058400	TraesCS1A02G058400.1	Not Available	DNA binding	GO:0003677
TraesCS1A02G058400	TraesCS1A02G058400.1	Not Available	regulation of transcription, DNA-templated	GO:0006355
TraesCS1A02G058400	TraesCS1A02G058400.2	Not Available	DNA-binding transcription factor activity	GO:0003700
TraesCS1A02G058400	TraesCS1A02G058400.2	Not Available	transcription, DNA-templated	GO:0006351
TraesCS1A02G058400	TraesCS1A02G058400.2	Not Available	nucleus	GO:0005634
TraesCS1A02G058400	TraesCS1A02G058400.2	Not Available	DNA binding	GO:0003677
TraesCS1A02G058400	TraesCS1A02G058400.2	Not Available	regulation of transcription, DNA-templated	GO:0006355
TraesCS1A02G059200	TraesCS1A02G059200.1	AZG1 [Source:Projected from Arabidopsis thaliana (AT3G10960) UniProtKB/TrEMBL;Acc:A0A178VPT2]	integral component of membrane	GO:0016021
TraesCS1A02G059200	TraesCS1A02G059200.1	AZG1 [Source:Projected from Arabidopsis thaliana (AT3G10960) UniProtKB/TrEMBL;Acc:A0A178VPT2]	transmembrane transporter activity	GO:0022857
TraesCS1A02G059200	TraesCS1A02G059200.1	AZG1 [Source:Projected from Arabidopsis thaliana (AT3G10960) UniProtKB/TrEMBL;Acc:A0A178VPT2]	membrane	GO:0016020
TraesCS1A02G059200	TraesCS1A02G059200.1	AZG1 [Source:Projected from Arabidopsis thaliana (AT3G10960) UniProtKB/TrEMBL;Acc:A0A178VPT2]	transmembrane transport	GO:0055085
TraesCS1A02G059200	TraesCS1A02G059200.1	AZG1 [Source:Projected from Arabidopsis thaliana (AT3G10960) UniProtKB/TrEMBL;Acc:A0A178VPT2]	purine nucleobase transmembrane transporter activity	GO:0005345
TraesCS1A02G059200	TraesCS1A02G059200.1	AZG1 [Source:Projected from Arabidopsis thaliana (AT3G10960) UniProtKB/TrEMBL;Acc:A0A178VPT2]	guanine transport	GO:0015854
TraesCS1A02G059200	TraesCS1A02G059200.1	AZG1 [Source:Projected from Arabidopsis thaliana (AT3G10960) UniProtKB/TrEMBL;Acc:A0A178VPT2]	adenine transport	GO:0015853
TraesCS1A02G059900	TraesCS1A02G059900.1	Not Available	Not Available
TraesCS1A02G064100	TraesCS1A02G064100.1	Not Available	protein binding	GO:0005515
TraesCS1A02G094800	TraesCS1A02G094800.1	Not Available	protein binding	GO:0005515
TraesCS1A02G104500	TraesCS1A02G104500.1	Replication protein A subunit [Source:UniProtKB/TrEMBL;Acc:A0A1D5S4C9]	nucleus	GO:0005634
TraesCS1A02G104500	TraesCS1A02G104500.1	Replication protein A subunit [Source:UniProtKB/TrEMBL;Acc:A0A1D5S4C9]	nucleic acid binding	GO:0003676
TraesCS1A02G104500	TraesCS1A02G104500.1	Replication protein A subunit [Source:UniProtKB/TrEMBL;Acc:A0A1D5S4C9]	DNA binding	GO:0003677
TraesCS1A02G104500	TraesCS1A02G104500.1	Replication protein A subunit [Source:UniProtKB/TrEMBL;Acc:A0A1D5S4C9]	zinc ion binding	GO:0008270
TraesCS1A02G104500	TraesCS1A02G104500.1	Replication protein A subunit [Source:UniProtKB/TrEMBL;Acc:A0A1D5S4C9]	DNA repair	GO:0006281
TraesCS1A02G104500	TraesCS1A02G104500.1	Replication protein A subunit [Source:UniProtKB/TrEMBL;Acc:A0A1D5S4C9]	DNA replication	GO:0006260
TraesCS1A02G104500	TraesCS1A02G104500.1	Replication protein A subunit [Source:UniProtKB/TrEMBL;Acc:A0A1D5S4C9]	DNA recombination	GO:0006310
TraesCS1A02G107600	TraesCS1A02G107600.1	Not Available	Not Available
TraesCS1A02G107600	TraesCS1A02G107600.2	Not Available	Not Available
TraesCS1A02G109000	TraesCS1A02G109000.1	Not Available	hydrolase activity, acting on ester bonds	GO:0016788
TraesCS1A02G119500	TraesCS1A02G119500.1	Not Available	Not Available
TraesCS1A02G122200	TraesCS1A02G122200.1	Actin binding protein family [Source:Projected from Arabidopsis thaliana (AT1G52080) UniProtKB/TrEMBL;Acc:Q9SAU9]	integral component of membrane	GO:0016021
TraesCS1A02G146000	TraesCS1A02G146000.1	HIR4 [Source:Projected from Arabidopsis thaliana (AT5G62740) UniProtKB/TrEMBL;Acc:A0A178U8N7]	Not Available
TraesCS1A02G151100	TraesCS1A02G151100.1	Not Available	nucleic acid binding	GO:0003676
TraesCS1A02G151100	TraesCS1A02G151100.1	Not Available	ATP binding	GO:0005524
TraesCS1A02G151100	TraesCS1A02G151100.1	Not Available	helicase activity	GO:0004386
TraesCS1A02G151100	TraesCS1A02G151100.1	Not Available	hydrolase activity	GO:0016787
TraesCS1A02G151100	TraesCS1A02G151100.1	Not Available	nucleotide binding	GO:0000166
TraesCS1A02G151100	TraesCS1A02G151100.1	Not Available	nucleus	GO:0005634
TraesCS1A02G151100	TraesCS1A02G151100.1	Not Available	RNA binding	GO:0003723
TraesCS1A02G152300	TraesCS1A02G152300.1	Not Available	ADP binding	GO:0043531
TraesCS1A02G167200	TraesCS1A02G167200.1	Not Available	integral component of membrane	GO:0016021
TraesCS1A02G167200	TraesCS1A02G167200.1	Not Available	membrane	GO:0016020
TraesCS1A02G177600	TraesCS1A02G177600.1	Not Available	ATP binding	GO:0005524
TraesCS1A02G177600	TraesCS1A02G177600.1	Not Available	microtubule binding	GO:0008017
TraesCS1A02G177600	TraesCS1A02G177600.1	Not Available	microtubule motor activity	GO:0003777
TraesCS1A02G177600	TraesCS1A02G177600.1	Not Available	microtubule-based movement	GO:0007018
TraesCS1A02G177600	TraesCS1A02G177600.2	Not Available	ATP binding	GO:0005524
TraesCS1A02G177600	TraesCS1A02G177600.2	Not Available	microtubule binding	GO:0008017
TraesCS1A02G177600	TraesCS1A02G177600.2	Not Available	microtubule motor activity	GO:0003777
TraesCS1A02G177600	TraesCS1A02G177600.2	Not Available	microtubule-based movement	GO:0007018
TraesCS1A02G177600	TraesCS1A02G177600.3	Not Available	ATP binding	GO:0005524
TraesCS1A02G177600	TraesCS1A02G177600.3	Not Available	microtubule binding	GO:0008017
TraesCS1A02G177600	TraesCS1A02G177600.3	Not Available	microtubule motor activity	GO:0003777
TraesCS1A02G177600	TraesCS1A02G177600.3	Not Available	microtubule-based movement	GO:0007018
TraesCS1A02G177600	TraesCS1A02G177600.4	Not Available	ATP binding	GO:0005524
TraesCS1A02G177600	TraesCS1A02G177600.4	Not Available	microtubule binding	GO:0008017
TraesCS1A02G177600	TraesCS1A02G177600.4	Not Available	microtubule motor activity	GO:0003777
TraesCS1A02G177600	TraesCS1A02G177600.4	Not Available	microtubule-based movement	GO:0007018
TraesCS1A02G180200	TraesCS1A02G180200.1	TTN1 [Source:Projected from Arabidopsis thaliana (AT3G60740) UniProtKB/TrEMBL;Acc:A0A178VIF8]	embryo development ending in seed dormancy	GO:0009793
TraesCS1A02G180200	TraesCS1A02G180200.1	TTN1 [Source:Projected from Arabidopsis thaliana (AT3G60740) UniProtKB/TrEMBL;Acc:A0A178VIF8]	GTPase activator activity	GO:0005096
TraesCS1A02G180200	TraesCS1A02G180200.1	TTN1 [Source:Projected from Arabidopsis thaliana (AT3G60740) UniProtKB/TrEMBL;Acc:A0A178VIF8]	microtubule-based process	GO:0007017
TraesCS1A02G180200	TraesCS1A02G180200.1	TTN1 [Source:Projected from Arabidopsis thaliana (AT3G60740) UniProtKB/TrEMBL;Acc:A0A178VIF8]	cytosol	GO:0005829
TraesCS1A02G180200	TraesCS1A02G180200.1	TTN1 [Source:Projected from Arabidopsis thaliana (AT3G60740) UniProtKB/TrEMBL;Acc:A0A178VIF8]	post-chaperonin tubulin folding pathway	GO:0007023
TraesCS1A02G180200	TraesCS1A02G180200.1	TTN1 [Source:Projected from Arabidopsis thaliana (AT3G60740) UniProtKB/TrEMBL;Acc:A0A178VIF8]	tubulin complex assembly	GO:0007021
TraesCS1A02G180200	TraesCS1A02G180200.1	TTN1 [Source:Projected from Arabidopsis thaliana (AT3G60740) UniProtKB/TrEMBL;Acc:A0A178VIF8]	beta-tubulin binding	GO:0048487
TraesCS1A02G180200	TraesCS1A02G180200.1	TTN1 [Source:Projected from Arabidopsis thaliana (AT3G60740) UniProtKB/TrEMBL;Acc:A0A178VIF8]	plasmodesma	GO:0009506
TraesCS1A02G202300	TraesCS1A02G202300.1	Not Available	metal ion binding	GO:0046872
TraesCS1A02G202300	TraesCS1A02G202300.1	Not Available	catalytic activity	GO:0003824
TraesCS1A02G202300	TraesCS1A02G202300.1	Not Available	protein serine/threonine phosphatase activity	GO:0004722
TraesCS1A02G202300	TraesCS1A02G202300.1	Not Available	cation binding	GO:0043169
TraesCS1A02G202300	TraesCS1A02G202300.1	Not Available	protein dephosphorylation	GO:0006470
TraesCS1A02G209400	TraesCS1A02G209400.1	Not Available	Not Available
TraesCS1A02G218900	TraesCS1A02G218900.1	Not Available	protein tyrosine/serine/threonine phosphatase activity	GO:0008138
TraesCS1A02G218900	TraesCS1A02G218900.1	Not Available	protein tyrosine phosphatase activity	GO:0004725
TraesCS1A02G218900	TraesCS1A02G218900.1	Not Available	phosphatase activity	GO:0016791
TraesCS1A02G218900	TraesCS1A02G218900.1	Not Available	dephosphorylation	GO:0016311
TraesCS1A02G218900	TraesCS1A02G218900.1	Not Available	protein dephosphorylation	GO:0006470
TraesCS1A02G219500	TraesCS1A02G219500.1	Not Available	integral component of membrane	GO:0016021
TraesCS1A02G219500	TraesCS1A02G219500.1	Not Available	transmembrane transporter activity	GO:0022857
TraesCS1A02G219500	TraesCS1A02G219500.1	Not Available	membrane	GO:0016020
TraesCS1A02G219500	TraesCS1A02G219500.1	Not Available	transmembrane transport	GO:0055085
TraesCS1A02G221100	TraesCS1A02G221100.1	Not Available	Not Available
TraesCS1A02G221100	TraesCS1A02G221100.2	Not Available	Not Available
TraesCS1A02G221100	TraesCS1A02G221100.3	Not Available	Not Available
TraesCS1A02G226800	TraesCS1A02G226800.1	Not Available	Not Available
TraesCS1A02G233200	TraesCS1A02G233200.1	Signal peptidase I [Source:UniProtKB/TrEMBL;Acc:W5A2D2]	integral component of membrane	GO:0016021
TraesCS1A02G233200	TraesCS1A02G233200.1	Signal peptidase I [Source:UniProtKB/TrEMBL;Acc:W5A2D2]	membrane	GO:0016020
TraesCS1A02G233200	TraesCS1A02G233200.1	Signal peptidase I [Source:UniProtKB/TrEMBL;Acc:W5A2D2]	peptidase activity	GO:0008233
TraesCS1A02G233200	TraesCS1A02G233200.1	Signal peptidase I [Source:UniProtKB/TrEMBL;Acc:W5A2D2]	signal peptide processing	GO:0006465
TraesCS1A02G233200	TraesCS1A02G233200.1	Signal peptidase I [Source:UniProtKB/TrEMBL;Acc:W5A2D2]	proteolysis	GO:0006508
TraesCS1A02G233200	TraesCS1A02G233200.1	Signal peptidase I [Source:UniProtKB/TrEMBL;Acc:W5A2D2]	hydrolase activity	GO:0016787
TraesCS1A02G233200	TraesCS1A02G233200.1	Signal peptidase I [Source:UniProtKB/TrEMBL;Acc:W5A2D2]	signal peptidase complex	GO:0005787
TraesCS1A02G234200	TraesCS1A02G234200.1	Not Available	nucleic acid binding	GO:0003676
TraesCS1A02G234200	TraesCS1A02G234200.1	Not Available	RNA binding	GO:0003723
TraesCS1A02G234200	TraesCS1A02G234200.2	Not Available	nucleic acid binding	GO:0003676
TraesCS1A02G234200	TraesCS1A02G234200.3	Not Available	nucleic acid binding	GO:0003676
TraesCS1A02G234200	TraesCS1A02G234200.3	Not Available	RNA binding	GO:0003723
TraesCS1A02G242500	TraesCS1A02G242500.1	Not Available	NAD+ kinase activity	GO:0003951
TraesCS1A02G242500	TraesCS1A02G242500.1	Not Available	NADP biosynthetic process	GO:0006741
TraesCS1A02G242500	TraesCS1A02G242500.1	Not Available	NAD metabolic process	GO:0019674
TraesCS1A02G271600	TraesCS1A02G271600.1	Not Available	Not Available
TraesCS1A02G280100	TraesCS1A02G280100.1	Not Available	protein binding	GO:0005515
TraesCS1A02G281600	TraesCS1A02G281600.1	PRA1 family protein [Source:UniProtKB/TrEMBL;Acc:W4ZPL7]	integral component of membrane	GO:0016021
TraesCS1A02G281600	TraesCS1A02G281600.1	PRA1 family protein [Source:UniProtKB/TrEMBL;Acc:W4ZPL7]	membrane	GO:0016020
TraesCS1A02G288600	TraesCS1A02G288600.1	Not Available	ubiquitin-protein transferase activity	GO:0004842
TraesCS1A02G288600	TraesCS1A02G288600.2	Not Available	ubiquitin-protein transferase activity	GO:0004842
TraesCS1A02G302500	TraesCS1A02G302500.1	Acetyltransferase NSI [Source:Projected from Arabidopsis thaliana (AT1G32070) UniProtKB/Swiss-Prot;Acc:Q7X9V3]	Not Available
TraesCS1A02G302500	TraesCS1A02G302500.2	Acetyltransferase NSI [Source:Projected from Arabidopsis thaliana (AT1G32070) UniProtKB/Swiss-Prot;Acc:Q7X9V3]	Not Available
TraesCS1A02G302500	TraesCS1A02G302500.3	Acetyltransferase NSI [Source:Projected from Arabidopsis thaliana (AT1G32070) UniProtKB/Swiss-Prot;Acc:Q7X9V3]	nucleus	GO:0005634
TraesCS1A02G302500	TraesCS1A02G302500.3	Acetyltransferase NSI [Source:Projected from Arabidopsis thaliana (AT1G32070) UniProtKB/Swiss-Prot;Acc:Q7X9V3]	chloroplast	GO:0009507
TraesCS1A02G302500	TraesCS1A02G302500.3	Acetyltransferase NSI [Source:Projected from Arabidopsis thaliana (AT1G32070) UniProtKB/Swiss-Prot;Acc:Q7X9V3]	N-acetyltransferase activity	GO:0008080
TraesCS1A02G302500	TraesCS1A02G302500.3	Acetyltransferase NSI [Source:Projected from Arabidopsis thaliana (AT1G32070) UniProtKB/Swiss-Prot;Acc:Q7X9V3]	melatonin biosynthetic process	GO:0030187
TraesCS1A02G302500	TraesCS1A02G302500.3	Acetyltransferase NSI [Source:Projected from Arabidopsis thaliana (AT1G32070) UniProtKB/Swiss-Prot;Acc:Q7X9V3]	aralkylamine N-acetyltransferase activity	GO:0004059
TraesCS1A02G310500	TraesCS1A02G310500.1	Not Available	heme binding	GO:0020037
TraesCS1A02G310500	TraesCS1A02G310500.1	Not Available	monooxygenase activity	GO:0004497
TraesCS1A02G310500	TraesCS1A02G310500.1	Not Available	iron ion binding	GO:0005506
TraesCS1A02G310500	TraesCS1A02G310500.1	Not Available	oxidoreductase activity, acting on paired donors, with incorporation or reduction of molecular oxygen	GO:0016705
TraesCS1A02G310500	TraesCS1A02G310500.1	Not Available	oxidation-reduction process	GO:0055114
TraesCS1A02G310500	TraesCS1A02G310500.1	Not Available	oxidoreductase activity	GO:0016491
TraesCS1A02G310500	TraesCS1A02G310500.1	Not Available	metal ion binding	GO:0046872
TraesCS1A02G320900	TraesCS1A02G320900.1	Serine/threonine-protein kinase [Source:UniProtKB/TrEMBL;Acc:A0A1D5S014]	integral component of membrane	GO:0016021
TraesCS1A02G320900	TraesCS1A02G320900.1	Serine/threonine-protein kinase [Source:UniProtKB/TrEMBL;Acc:A0A1D5S014]	ATP binding	GO:0005524
TraesCS1A02G320900	TraesCS1A02G320900.1	Serine/threonine-protein kinase [Source:UniProtKB/TrEMBL;Acc:A0A1D5S014]	protein kinase activity	GO:0004672
TraesCS1A02G320900	TraesCS1A02G320900.1	Serine/threonine-protein kinase [Source:UniProtKB/TrEMBL;Acc:A0A1D5S014]	protein serine/threonine kinase activity	GO:0004674
TraesCS1A02G320900	TraesCS1A02G320900.1	Serine/threonine-protein kinase [Source:UniProtKB/TrEMBL;Acc:A0A1D5S014]	recognition of pollen	GO:0048544
TraesCS1A02G320900	TraesCS1A02G320900.1	Serine/threonine-protein kinase [Source:UniProtKB/TrEMBL;Acc:A0A1D5S014]	protein phosphorylation	GO:0006468
TraesCS1A02G334800	TraesCS1A02G334800.1	Not Available	heme binding	GO:0020037
TraesCS1A02G334800	TraesCS1A02G334800.1	Not Available	monooxygenase activity	GO:0004497
TraesCS1A02G334800	TraesCS1A02G334800.1	Not Available	iron ion binding	GO:0005506
TraesCS1A02G334800	TraesCS1A02G334800.1	Not Available	oxidoreductase activity, acting on paired donors, with incorporation or reduction of molecular oxygen	GO:0016705
TraesCS1A02G334800	TraesCS1A02G334800.1	Not Available	oxidation-reduction process	GO:0055114
TraesCS1A02G350200	TraesCS1A02G350200.1	Tubulin alpha chain [Source:UniProtKB/TrEMBL;Acc:A4K4Y1]	cytoplasm	GO:0005737
TraesCS1A02G350200	TraesCS1A02G350200.1	Tubulin alpha chain [Source:UniProtKB/TrEMBL;Acc:A4K4Y1]	microtubule	GO:0005874
TraesCS1A02G350200	TraesCS1A02G350200.1	Tubulin alpha chain [Source:UniProtKB/TrEMBL;Acc:A4K4Y1]	GTP binding	GO:0005525
TraesCS1A02G350200	TraesCS1A02G350200.1	Tubulin alpha chain [Source:UniProtKB/TrEMBL;Acc:A4K4Y1]	GTPase activity	GO:0003924
TraesCS1A02G350200	TraesCS1A02G350200.1	Tubulin alpha chain [Source:UniProtKB/TrEMBL;Acc:A4K4Y1]	microtubule-based process	GO:0007017
TraesCS1A02G350200	TraesCS1A02G350200.1	Tubulin alpha chain [Source:UniProtKB/TrEMBL;Acc:A4K4Y1]	structural constituent of cytoskeleton	GO:0005200
TraesCS1A02G350200	TraesCS1A02G350200.1	Tubulin alpha chain [Source:UniProtKB/TrEMBL;Acc:A4K4Y1]	cytoskeleton	GO:0005856
TraesCS1A02G350200	TraesCS1A02G350200.1	Tubulin alpha chain [Source:UniProtKB/TrEMBL;Acc:A4K4Y1]	nucleotide binding	GO:0000166
TraesCS1A02G350200	TraesCS1A02G350200.1	Tubulin alpha chain [Source:UniProtKB/TrEMBL;Acc:A4K4Y1]	mitotic cell cycle	GO:0000278
TraesCS1A02G350200	TraesCS1A02G350200.1	Tubulin alpha chain [Source:UniProtKB/TrEMBL;Acc:A4K4Y1]	microtubule cytoskeleton organization	GO:0000226
TraesCS1A02G357800	TraesCS1A02G357800.1	Not Available	DNA-binding transcription factor activity	GO:0003700
TraesCS1A02G357800	TraesCS1A02G357800.1	Not Available	DNA binding	GO:0003677
TraesCS1A02G357800	TraesCS1A02G357800.1	Not Available	regulation of transcription, DNA-templated	GO:0006355
TraesCS1A02G370300	TraesCS1A02G370300.1	Not Available	integral component of membrane	GO:0016021
TraesCS1A02G370300	TraesCS1A02G370300.1	Not Available	ATP binding	GO:0005524
TraesCS1A02G370300	TraesCS1A02G370300.1	Not Available	protein kinase activity	GO:0004672
TraesCS1A02G370300	TraesCS1A02G370300.1	Not Available	protein phosphorylation	GO:0006468
TraesCS1A02G370300	TraesCS1A02G370300.1	Not Available	protein binding	GO:0005515
TraesCS1A02G407100	TraesCS1A02G407100.1	Not Available	membrane	GO:0016020
TraesCS1A02G415500	TraesCS1A02G415500.1	Not Available	nucleic acid binding	GO:0003676
TraesCS1A02G415500	TraesCS1A02G415500.1	Not Available	ATP binding	GO:0005524
TraesCS1A02G419600	TraesCS1A02G419600.1	Glucose-1-phosphate adenylyltransferase [Source:UniProtKB/TrEMBL;Acc:A0A341P4Q8]	ATP binding	GO:0005524
TraesCS1A02G419600	TraesCS1A02G419600.1	Glucose-1-phosphate adenylyltransferase [Source:UniProtKB/TrEMBL;Acc:A0A341P4Q8]	biosynthetic process	GO:0009058
TraesCS1A02G419600	TraesCS1A02G419600.1	Glucose-1-phosphate adenylyltransferase [Source:UniProtKB/TrEMBL;Acc:A0A341P4Q8]	chloroplast	GO:0009507
TraesCS1A02G419600	TraesCS1A02G419600.1	Glucose-1-phosphate adenylyltransferase [Source:UniProtKB/TrEMBL;Acc:A0A341P4Q8]	nucleotidyltransferase activity	GO:0016779
TraesCS1A02G419600	TraesCS1A02G419600.1	Glucose-1-phosphate adenylyltransferase [Source:UniProtKB/TrEMBL;Acc:A0A341P4Q8]	glycogen biosynthetic process	GO:0005978
TraesCS1A02G419600	TraesCS1A02G419600.1	Glucose-1-phosphate adenylyltransferase [Source:UniProtKB/TrEMBL;Acc:A0A341P4Q8]	glucose-1-phosphate adenylyltransferase activity	GO:0008878
TraesCS1A02G419600	TraesCS1A02G419600.1	Glucose-1-phosphate adenylyltransferase [Source:UniProtKB/TrEMBL;Acc:A0A341P4Q8]	starch biosynthetic process	GO:0019252
TraesCS1A02G419600	TraesCS1A02G419600.2	Glucose-1-phosphate adenylyltransferase [Source:UniProtKB/TrEMBL;Acc:A0A341P4Q8]	biosynthetic process	GO:0009058
TraesCS1A02G419600	TraesCS1A02G419600.2	Glucose-1-phosphate adenylyltransferase [Source:UniProtKB/TrEMBL;Acc:A0A341P4Q8]	nucleotidyltransferase activity	GO:0016779
TraesCS1A02G419600	TraesCS1A02G419600.2	Glucose-1-phosphate adenylyltransferase [Source:UniProtKB/TrEMBL;Acc:A0A341P4Q8]	glycogen biosynthetic process	GO:0005978
TraesCS1A02G419600	TraesCS1A02G419600.2	Glucose-1-phosphate adenylyltransferase [Source:UniProtKB/TrEMBL;Acc:A0A341P4Q8]	glucose-1-phosphate adenylyltransferase activity	GO:0008878
TraesCS1A02G429800	TraesCS1A02G429800.1	Not Available	ATP binding	GO:0005524
TraesCS1A02G435700	TraesCS1A02G435700.1	Not Available	ADP binding	GO:0043531
TraesCS1A02G435800	TraesCS1A02G435800.1	Not Available	ADP binding	GO:0043531
TraesCS1A02G437200	TraesCS1A02G437200.1	Not Available	ADP binding	GO:0043531
TraesCS1B02G017500	TraesCS1B02G017500.1	Not Available	ADP binding	GO:0043531
TraesCS1B02G030400	TraesCS1B02G030400.1	Beta-galactosidase [Source:UniProtKB/TrEMBL;Acc:A0A1D5SLE5]	hydrolase activity, hydrolyzing O-glycosyl compounds	GO:0004553
TraesCS1B02G030400	TraesCS1B02G030400.1	Beta-galactosidase [Source:UniProtKB/TrEMBL;Acc:A0A1D5SLE5]	carbohydrate metabolic process	GO:0005975
TraesCS1B02G030400	TraesCS1B02G030400.1	Beta-galactosidase [Source:UniProtKB/TrEMBL;Acc:A0A1D5SLE5]	beta-galactosidase activity	GO:0004565
TraesCS1B02G030400	TraesCS1B02G030400.1	Beta-galactosidase [Source:UniProtKB/TrEMBL;Acc:A0A1D5SLE5]	carbohydrate binding	GO:0030246
TraesCS1B02G076300	TraesCS1B02G076300.1	Target of EAT1-B1 [Source:UniProtKB/TrEMBL;Acc:W5ABU9]	DNA-binding transcription factor activity	GO:0003700
TraesCS1B02G076300	TraesCS1B02G076300.1	Target of EAT1-B1 [Source:UniProtKB/TrEMBL;Acc:W5ABU9]	transcription, DNA-templated	GO:0006351
TraesCS1B02G076300	TraesCS1B02G076300.1	Target of EAT1-B1 [Source:UniProtKB/TrEMBL;Acc:W5ABU9]	nucleus	GO:0005634
TraesCS1B02G076300	TraesCS1B02G076300.1	Target of EAT1-B1 [Source:UniProtKB/TrEMBL;Acc:W5ABU9]	DNA binding	GO:0003677
TraesCS1B02G076300	TraesCS1B02G076300.1	Target of EAT1-B1 [Source:UniProtKB/TrEMBL;Acc:W5ABU9]	regulation of transcription, DNA-templated	GO:0006355
TraesCS1B02G076300	TraesCS1B02G076300.3	Target of EAT1-B1 [Source:UniProtKB/TrEMBL;Acc:W5ABU9]	DNA-binding transcription factor activity	GO:0003700
TraesCS1B02G076300	TraesCS1B02G076300.3	Target of EAT1-B1 [Source:UniProtKB/TrEMBL;Acc:W5ABU9]	transcription, DNA-templated	GO:0006351
TraesCS1B02G076300	TraesCS1B02G076300.3	Target of EAT1-B1 [Source:UniProtKB/TrEMBL;Acc:W5ABU9]	nucleus	GO:0005634
TraesCS1B02G076300	TraesCS1B02G076300.3	Target of EAT1-B1 [Source:UniProtKB/TrEMBL;Acc:W5ABU9]	DNA binding	GO:0003677
TraesCS1B02G076300	TraesCS1B02G076300.3	Target of EAT1-B1 [Source:UniProtKB/TrEMBL;Acc:W5ABU9]	regulation of transcription, DNA-templated	GO:0006355
TraesCS1B02G076600	TraesCS1B02G076600.1	Not Available	ATP binding	GO:0005524
TraesCS1B02G076600	TraesCS1B02G076600.1	Not Available	protein kinase activity	GO:0004672
TraesCS1B02G076600	TraesCS1B02G076600.1	Not Available	protein phosphorylation	GO:0006468
TraesCS1B02G076700	TraesCS1B02G076700.1	Not Available	ATP binding	GO:0005524
TraesCS1B02G076700	TraesCS1B02G076700.1	Not Available	protein kinase activity	GO:0004672
TraesCS1B02G076700	TraesCS1B02G076700.1	Not Available	protein phosphorylation	GO:0006468
TraesCS1B02G082100	TraesCS1B02G082100.1	Not Available	protein binding	GO:0005515
TraesCS1B02G107700	TraesCS1B02G107700.1	Not Available	hydrolase activity, hydrolyzing O-glycosyl compounds	GO:0004553
TraesCS1B02G107700	TraesCS1B02G107700.1	Not Available	carbohydrate metabolic process	GO:0005975
TraesCS1B02G107700	TraesCS1B02G107700.1	Not Available	catalytic activity	GO:0003824
TraesCS1B02G110100	TraesCS1B02G110100.1	Not Available	Not Available
TraesCS1B02G110600	TraesCS1B02G110600.1	Not Available	ATP binding	GO:0005524
TraesCS1B02G110600	TraesCS1B02G110600.1	Not Available	protein kinase activity	GO:0004672
TraesCS1B02G110600	TraesCS1B02G110600.1	Not Available	protein phosphorylation	GO:0006468
TraesCS1B02G122700	TraesCS1B02G122700.1	Not Available	protein binding	GO:0005515
TraesCS1B02G125700	TraesCS1B02G125700.1	Not Available	CCR4-NOT core complex	GO:0030015
TraesCS1B02G125700	TraesCS1B02G125700.1	Not Available	regulation of translation	GO:0006417
TraesCS1B02G141400	TraesCS1B02G141400.1	Actin binding protein family [Source:Projected from Arabidopsis thaliana (AT1G52080) UniProtKB/TrEMBL;Acc:Q9SAU9]	integral component of membrane	GO:0016021
TraesCS1B02G164200	TraesCS1B02G164200.1	HIR4 [Source:Projected from Arabidopsis thaliana (AT5G62740) UniProtKB/TrEMBL;Acc:A0A178U8N7]	Not Available
TraesCS1B02G168700	TraesCS1B02G168700.1	Not Available	nucleic acid binding	GO:0003676
TraesCS1B02G168700	TraesCS1B02G168700.1	Not Available	ATP binding	GO:0005524
TraesCS1B02G168700	TraesCS1B02G168700.1	Not Available	helicase activity	GO:0004386
TraesCS1B02G168700	TraesCS1B02G168700.2	Not Available	nucleic acid binding	GO:0003676
TraesCS1B02G168700	TraesCS1B02G168700.2	Not Available	ATP binding	GO:0005524
TraesCS1B02G168700	TraesCS1B02G168700.2	Not Available	helicase activity	GO:0004386
TraesCS1B02G168700	TraesCS1B02G168700.3	Not Available	nucleic acid binding	GO:0003676
TraesCS1B02G168700	TraesCS1B02G168700.3	Not Available	ATP binding	GO:0005524
TraesCS1B02G168700	TraesCS1B02G168700.3	Not Available	helicase activity	GO:0004386
TraesCS1B02G168700	TraesCS1B02G168700.4	Not Available	nucleic acid binding	GO:0003676
TraesCS1B02G168700	TraesCS1B02G168700.4	Not Available	ATP binding	GO:0005524
TraesCS1B02G168700	TraesCS1B02G168700.4	Not Available	helicase activity	GO:0004386
TraesCS1B02G168700	TraesCS1B02G168700.5	Not Available	nucleic acid binding	GO:0003676
TraesCS1B02G168700	TraesCS1B02G168700.5	Not Available	ATP binding	GO:0005524
TraesCS1B02G168700	TraesCS1B02G168700.5	Not Available	helicase activity	GO:0004386
TraesCS1B02G168700	TraesCS1B02G168700.6	Not Available	nucleic acid binding	GO:0003676
TraesCS1B02G168700	TraesCS1B02G168700.6	Not Available	ATP binding	GO:0005524
TraesCS1B02G168700	TraesCS1B02G168700.6	Not Available	helicase activity	GO:0004386
TraesCS1B02G169800	TraesCS1B02G169800.1	Not Available	Not Available
TraesCS1B02G175500	TraesCS1B02G175500.1	Not Available	Not Available
TraesCS1B02G176800	TraesCS1B02G176800.1	Not Available	protein binding	GO:0005515
TraesCS1B02G176800	TraesCS1B02G176800.2	Not Available	protein binding	GO:0005515
TraesCS1B02G183600	TraesCS1B02G183600.1	Not Available	integral component of membrane	GO:0016021
TraesCS1B02G194900	TraesCS1B02G194900.1	Not Available	protein binding	GO:0005515
TraesCS1B02G200300	TraesCS1B02G200300.1	TTN1 [Source:Projected from Arabidopsis thaliana (AT3G60740) UniProtKB/TrEMBL;Acc:A0A178VIF8]	embryo development ending in seed dormancy	GO:0009793
TraesCS1B02G200300	TraesCS1B02G200300.1	TTN1 [Source:Projected from Arabidopsis thaliana (AT3G60740) UniProtKB/TrEMBL;Acc:A0A178VIF8]	GTPase activator activity	GO:0005096
TraesCS1B02G200300	TraesCS1B02G200300.1	TTN1 [Source:Projected from Arabidopsis thaliana (AT3G60740) UniProtKB/TrEMBL;Acc:A0A178VIF8]	microtubule-based process	GO:0007017
TraesCS1B02G200300	TraesCS1B02G200300.1	TTN1 [Source:Projected from Arabidopsis thaliana (AT3G60740) UniProtKB/TrEMBL;Acc:A0A178VIF8]	cytosol	GO:0005829
TraesCS1B02G200300	TraesCS1B02G200300.1	TTN1 [Source:Projected from Arabidopsis thaliana (AT3G60740) UniProtKB/TrEMBL;Acc:A0A178VIF8]	post-chaperonin tubulin folding pathway	GO:0007023
TraesCS1B02G200300	TraesCS1B02G200300.1	TTN1 [Source:Projected from Arabidopsis thaliana (AT3G60740) UniProtKB/TrEMBL;Acc:A0A178VIF8]	tubulin complex assembly	GO:0007021
TraesCS1B02G200300	TraesCS1B02G200300.1	TTN1 [Source:Projected from Arabidopsis thaliana (AT3G60740) UniProtKB/TrEMBL;Acc:A0A178VIF8]	beta-tubulin binding	GO:0048487
TraesCS1B02G200300	TraesCS1B02G200300.1	TTN1 [Source:Projected from Arabidopsis thaliana (AT3G60740) UniProtKB/TrEMBL;Acc:A0A178VIF8]	plasmodesma	GO:0009506
TraesCS1B02G202600	TraesCS1B02G202600.1	Not Available	ATP binding	GO:0005524
TraesCS1B02G202600	TraesCS1B02G202600.1	Not Available	microtubule binding	GO:0008017
TraesCS1B02G202600	TraesCS1B02G202600.1	Not Available	microtubule motor activity	GO:0003777
TraesCS1B02G202600	TraesCS1B02G202600.1	Not Available	microtubule-based movement	GO:0007018
TraesCS1B02G202600	TraesCS1B02G202600.2	Not Available	ATP binding	GO:0005524
TraesCS1B02G202600	TraesCS1B02G202600.2	Not Available	microtubule binding	GO:0008017
TraesCS1B02G202600	TraesCS1B02G202600.2	Not Available	microtubule motor activity	GO:0003777
TraesCS1B02G202600	TraesCS1B02G202600.2	Not Available	microtubule-based movement	GO:0007018
TraesCS1B02G202600	TraesCS1B02G202600.3	Not Available	ATP binding	GO:0005524
TraesCS1B02G202600	TraesCS1B02G202600.3	Not Available	microtubule binding	GO:0008017
TraesCS1B02G202600	TraesCS1B02G202600.3	Not Available	microtubule motor activity	GO:0003777
TraesCS1B02G202600	TraesCS1B02G202600.3	Not Available	microtubule-based movement	GO:0007018
TraesCS1B02G212300	TraesCS1B02G212300.1	Not Available	integral component of membrane	GO:0016021
TraesCS1B02G212300	TraesCS1B02G212300.1	Not Available	transmembrane transporter activity	GO:0022857
TraesCS1B02G212300	TraesCS1B02G212300.1	Not Available	membrane	GO:0016020
TraesCS1B02G212300	TraesCS1B02G212300.1	Not Available	transmembrane transport	GO:0055085
TraesCS1B02G216500	TraesCS1B02G216500.1	Not Available	metal ion binding	GO:0046872
TraesCS1B02G216500	TraesCS1B02G216500.1	Not Available	catalytic activity	GO:0003824
TraesCS1B02G216500	TraesCS1B02G216500.1	Not Available	protein serine/threonine phosphatase activity	GO:0004722
TraesCS1B02G216500	TraesCS1B02G216500.1	Not Available	cation binding	GO:0043169
TraesCS1B02G216500	TraesCS1B02G216500.1	Not Available	protein dephosphorylation	GO:0006470
TraesCS1B02G223400	TraesCS1B02G223400.1	Not Available	Not Available
TraesCS1B02G232400	TraesCS1B02G232400.1	Not Available	protein tyrosine/serine/threonine phosphatase activity	GO:0008138
TraesCS1B02G232400	TraesCS1B02G232400.1	Not Available	protein tyrosine phosphatase activity	GO:0004725
TraesCS1B02G232400	TraesCS1B02G232400.1	Not Available	phosphatase activity	GO:0016791
TraesCS1B02G232400	TraesCS1B02G232400.1	Not Available	dephosphorylation	GO:0016311
TraesCS1B02G232400	TraesCS1B02G232400.1	Not Available	protein dephosphorylation	GO:0006470
TraesCS1B02G232900	TraesCS1B02G232900.1	Not Available	integral component of membrane	GO:0016021
TraesCS1B02G232900	TraesCS1B02G232900.1	Not Available	transmembrane transporter activity	GO:0022857
TraesCS1B02G232900	TraesCS1B02G232900.1	Not Available	membrane	GO:0016020
TraesCS1B02G232900	TraesCS1B02G232900.1	Not Available	transmembrane transport	GO:0055085
TraesCS1B02G234400	TraesCS1B02G234400.1	Not Available	Not Available
TraesCS1B02G234400	TraesCS1B02G234400.2	Not Available	Not Available
TraesCS1B02G234400	TraesCS1B02G234400.3	Not Available	Not Available
TraesCS1B02G234400	TraesCS1B02G234400.4	Not Available	Not Available
TraesCS1B02G249300	TraesCS1B02G249300.1	Not Available	nucleic acid binding	GO:0003676
TraesCS1B02G249300	TraesCS1B02G249300.2	Not Available	nucleic acid binding	GO:0003676
TraesCS1B02G249300	TraesCS1B02G249300.2	Not Available	RNA binding	GO:0003723
TraesCS1B02G249300	TraesCS1B02G249300.3	Not Available	nucleic acid binding	GO:0003676
TraesCS1B02G249300	TraesCS1B02G249300.3	Not Available	RNA binding	GO:0003723
TraesCS1B02G249400	TraesCS1B02G249400.1	Not Available	N-acetyltransferase activity	GO:0008080
TraesCS1B02G249800	TraesCS1B02G249800.1	Signal peptidase I [Source:UniProtKB/TrEMBL;Acc:W5A2D2]	integral component of membrane	GO:0016021
TraesCS1B02G249800	TraesCS1B02G249800.1	Signal peptidase I [Source:UniProtKB/TrEMBL;Acc:W5A2D2]	membrane	GO:0016020
TraesCS1B02G249800	TraesCS1B02G249800.1	Signal peptidase I [Source:UniProtKB/TrEMBL;Acc:W5A2D2]	peptidase activity	GO:0008233
TraesCS1B02G249800	TraesCS1B02G249800.1	Signal peptidase I [Source:UniProtKB/TrEMBL;Acc:W5A2D2]	signal peptide processing	GO:0006465
TraesCS1B02G249800	TraesCS1B02G249800.1	Signal peptidase I [Source:UniProtKB/TrEMBL;Acc:W5A2D2]	proteolysis	GO:0006508
TraesCS1B02G249800	TraesCS1B02G249800.1	Signal peptidase I [Source:UniProtKB/TrEMBL;Acc:W5A2D2]	hydrolase activity	GO:0016787
TraesCS1B02G249800	TraesCS1B02G249800.1	Signal peptidase I [Source:UniProtKB/TrEMBL;Acc:W5A2D2]	signal peptidase complex	GO:0005787
TraesCS1B02G262900	TraesCS1B02G262900.1	Not Available	quinone binding	GO:0048038
TraesCS1B02G262900	TraesCS1B02G262900.1	Not Available	NAD binding	GO:0051287
TraesCS1B02G262900	TraesCS1B02G262900.1	Not Available	oxidation-reduction process	GO:0055114
TraesCS1B02G262900	TraesCS1B02G262900.1	Not Available	oxidoreductase activity, acting on NAD(P)H	GO:0016651
TraesCS1B02G278900	TraesCS1B02G278900.1	Not Available	Not Available
TraesCS1B02G290700	TraesCS1B02G290700.1	PRA1 family protein [Source:UniProtKB/TrEMBL;Acc:W4ZPL7]	integral component of membrane	GO:0016021
TraesCS1B02G290700	TraesCS1B02G290700.1	PRA1 family protein [Source:UniProtKB/TrEMBL;Acc:W4ZPL7]	membrane	GO:0016020
TraesCS1B02G308400	TraesCS1B02G308400.1	Not Available	protein binding	GO:0005515
TraesCS1B02G311600	TraesCS1B02G311600.1	Not Available	integral component of membrane	GO:0016021
TraesCS1B02G312700	TraesCS1B02G312700.1	Acetyltransferase NSI [Source:Projected from Arabidopsis thaliana (AT1G32070) UniProtKB/Swiss-Prot;Acc:Q7X9V3]	Not Available
TraesCS1B02G312700	TraesCS1B02G312700.3	Acetyltransferase NSI [Source:Projected from Arabidopsis thaliana (AT1G32070) UniProtKB/Swiss-Prot;Acc:Q7X9V3]	nucleus	GO:0005634
TraesCS1B02G312700	TraesCS1B02G312700.3	Acetyltransferase NSI [Source:Projected from Arabidopsis thaliana (AT1G32070) UniProtKB/Swiss-Prot;Acc:Q7X9V3]	chloroplast	GO:0009507
TraesCS1B02G312700	TraesCS1B02G312700.3	Acetyltransferase NSI [Source:Projected from Arabidopsis thaliana (AT1G32070) UniProtKB/Swiss-Prot;Acc:Q7X9V3]	N-acetyltransferase activity	GO:0008080
TraesCS1B02G312700	TraesCS1B02G312700.3	Acetyltransferase NSI [Source:Projected from Arabidopsis thaliana (AT1G32070) UniProtKB/Swiss-Prot;Acc:Q7X9V3]	melatonin biosynthetic process	GO:0030187
TraesCS1B02G312700	TraesCS1B02G312700.3	Acetyltransferase NSI [Source:Projected from Arabidopsis thaliana (AT1G32070) UniProtKB/Swiss-Prot;Acc:Q7X9V3]	aralkylamine N-acetyltransferase activity	GO:0004059
TraesCS1B02G321800	TraesCS1B02G321800.1	Not Available	heme binding	GO:0020037
TraesCS1B02G321800	TraesCS1B02G321800.1	Not Available	iron ion binding	GO:0005506
TraesCS1B02G321800	TraesCS1B02G321800.1	Not Available	oxidoreductase activity, acting on paired donors, with incorporation or reduction of molecular oxygen	GO:0016705
TraesCS1B02G321800	TraesCS1B02G321800.1	Not Available	oxidation-reduction process	GO:0055114
TraesCS1B02G356800	TraesCS1B02G356800.1	Not Available	cytoplasm	GO:0005737
TraesCS1B02G356800	TraesCS1B02G356800.1	Not Available	ATP binding	GO:0005524
TraesCS1B02G356800	TraesCS1B02G356800.1	Not Available	translation	GO:0006412
TraesCS1B02G356800	TraesCS1B02G356800.1	Not Available	nucleotide binding	GO:0000166
TraesCS1B02G356800	TraesCS1B02G356800.1	Not Available	glutamate-tRNA ligase activity	GO:0004818
TraesCS1B02G356800	TraesCS1B02G356800.1	Not Available	glutamyl-tRNA aminoacylation	GO:0006424
TraesCS1B02G356800	TraesCS1B02G356800.1	Not Available	tRNA aminoacylation for protein translation	GO:0006418
TraesCS1B02G356800	TraesCS1B02G356800.1	Not Available	aminoacyl-tRNA ligase activity	GO:0004812
TraesCS1B02G356800	TraesCS1B02G356800.1	Not Available	tRNA aminoacylation	GO:0043039
TraesCS1B02G364500	TraesCS1B02G364500.3	Tubulin alpha chain [Source:UniProtKB/TrEMBL;Acc:A4K4Y1]	cytoplasm	GO:0005737
TraesCS1B02G364500	TraesCS1B02G364500.3	Tubulin alpha chain [Source:UniProtKB/TrEMBL;Acc:A4K4Y1]	microtubule	GO:0005874
TraesCS1B02G364500	TraesCS1B02G364500.3	Tubulin alpha chain [Source:UniProtKB/TrEMBL;Acc:A4K4Y1]	GTP binding	GO:0005525
TraesCS1B02G364500	TraesCS1B02G364500.3	Tubulin alpha chain [Source:UniProtKB/TrEMBL;Acc:A4K4Y1]	GTPase activity	GO:0003924
TraesCS1B02G364500	TraesCS1B02G364500.3	Tubulin alpha chain [Source:UniProtKB/TrEMBL;Acc:A4K4Y1]	microtubule-based process	GO:0007017
TraesCS1B02G364500	TraesCS1B02G364500.3	Tubulin alpha chain [Source:UniProtKB/TrEMBL;Acc:A4K4Y1]	structural constituent of cytoskeleton	GO:0005200
TraesCS1B02G364500	TraesCS1B02G364500.3	Tubulin alpha chain [Source:UniProtKB/TrEMBL;Acc:A4K4Y1]	cytoskeleton	GO:0005856
TraesCS1B02G364500	TraesCS1B02G364500.3	Tubulin alpha chain [Source:UniProtKB/TrEMBL;Acc:A4K4Y1]	nucleotide binding	GO:0000166
TraesCS1B02G364500	TraesCS1B02G364500.3	Tubulin alpha chain [Source:UniProtKB/TrEMBL;Acc:A4K4Y1]	mitotic cell cycle	GO:0000278
TraesCS1B02G364500	TraesCS1B02G364500.3	Tubulin alpha chain [Source:UniProtKB/TrEMBL;Acc:A4K4Y1]	microtubule cytoskeleton organization	GO:0000226
TraesCS1B02G364500	TraesCS1B02G364500.4	Tubulin alpha chain [Source:UniProtKB/TrEMBL;Acc:A4K4Y1]	cytoplasm	GO:0005737
TraesCS1B02G364500	TraesCS1B02G364500.4	Tubulin alpha chain [Source:UniProtKB/TrEMBL;Acc:A4K4Y1]	microtubule	GO:0005874
TraesCS1B02G364500	TraesCS1B02G364500.4	Tubulin alpha chain [Source:UniProtKB/TrEMBL;Acc:A4K4Y1]	GTP binding	GO:0005525
TraesCS1B02G364500	TraesCS1B02G364500.4	Tubulin alpha chain [Source:UniProtKB/TrEMBL;Acc:A4K4Y1]	GTPase activity	GO:0003924
TraesCS1B02G364500	TraesCS1B02G364500.4	Tubulin alpha chain [Source:UniProtKB/TrEMBL;Acc:A4K4Y1]	microtubule-based process	GO:0007017
TraesCS1B02G364500	TraesCS1B02G364500.4	Tubulin alpha chain [Source:UniProtKB/TrEMBL;Acc:A4K4Y1]	structural constituent of cytoskeleton	GO:0005200
TraesCS1B02G364500	TraesCS1B02G364500.4	Tubulin alpha chain [Source:UniProtKB/TrEMBL;Acc:A4K4Y1]	cytoskeleton	GO:0005856
TraesCS1B02G364500	TraesCS1B02G364500.4	Tubulin alpha chain [Source:UniProtKB/TrEMBL;Acc:A4K4Y1]	nucleotide binding	GO:0000166
TraesCS1B02G364500	TraesCS1B02G364500.4	Tubulin alpha chain [Source:UniProtKB/TrEMBL;Acc:A4K4Y1]	cytoskeleton organization	GO:0007010
TraesCS1B02G389300	TraesCS1B02G389300.1	Not Available	ATP binding	GO:0005524
TraesCS1B02G389300	TraesCS1B02G389300.1	Not Available	protein kinase activity	GO:0004672
TraesCS1B02G389300	TraesCS1B02G389300.1	Not Available	protein phosphorylation	GO:0006468
TraesCS1B02G389300	TraesCS1B02G389300.1	Not Available	protein binding	GO:0005515
TraesCS1B02G393600	TraesCS1B02G393600.1	Not Available	ADP binding	GO:0043531
TraesCS1B02G398900	TraesCS1B02G398900.1	Not Available	integral component of membrane	GO:0016021
TraesCS1B02G398900	TraesCS1B02G398900.1	Not Available	zinc ion binding	GO:0008270
TraesCS1B02G415100	TraesCS1B02G415100.1	Not Available	Not Available
TraesCS1B02G433800	TraesCS1B02G433800.1	Not Available	integral component of membrane	GO:0016021
TraesCS1B02G449700	TraesCS1B02G449700.1	Glucose-1-phosphate adenylyltransferase [Source:UniProtKB/TrEMBL;Acc:A0A1D5SCN9]	ATP binding	GO:0005524
TraesCS1B02G449700	TraesCS1B02G449700.1	Glucose-1-phosphate adenylyltransferase [Source:UniProtKB/TrEMBL;Acc:A0A1D5SCN9]	biosynthetic process	GO:0009058
TraesCS1B02G449700	TraesCS1B02G449700.1	Glucose-1-phosphate adenylyltransferase [Source:UniProtKB/TrEMBL;Acc:A0A1D5SCN9]	chloroplast	GO:0009507
TraesCS1B02G449700	TraesCS1B02G449700.1	Glucose-1-phosphate adenylyltransferase [Source:UniProtKB/TrEMBL;Acc:A0A1D5SCN9]	nucleotidyltransferase activity	GO:0016779
TraesCS1B02G449700	TraesCS1B02G449700.1	Glucose-1-phosphate adenylyltransferase [Source:UniProtKB/TrEMBL;Acc:A0A1D5SCN9]	glycogen biosynthetic process	GO:0005978
TraesCS1B02G449700	TraesCS1B02G449700.1	Glucose-1-phosphate adenylyltransferase [Source:UniProtKB/TrEMBL;Acc:A0A1D5SCN9]	glucose-1-phosphate adenylyltransferase activity	GO:0008878
TraesCS1B02G449700	TraesCS1B02G449700.1	Glucose-1-phosphate adenylyltransferase [Source:UniProtKB/TrEMBL;Acc:A0A1D5SCN9]	starch biosynthetic process	GO:0019252
TraesCS1B02G449700	TraesCS1B02G449700.1	Glucose-1-phosphate adenylyltransferase [Source:UniProtKB/TrEMBL;Acc:A0A1D5SCN9]	transferase activity	GO:0016740
TraesCS1B02G449700	TraesCS1B02G449700.2	Glucose-1-phosphate adenylyltransferase [Source:UniProtKB/TrEMBL;Acc:A0A1D5SCN9]	ATP binding	GO:0005524
TraesCS1B02G449700	TraesCS1B02G449700.2	Glucose-1-phosphate adenylyltransferase [Source:UniProtKB/TrEMBL;Acc:A0A1D5SCN9]	biosynthetic process	GO:0009058
TraesCS1B02G449700	TraesCS1B02G449700.2	Glucose-1-phosphate adenylyltransferase [Source:UniProtKB/TrEMBL;Acc:A0A1D5SCN9]	chloroplast	GO:0009507
TraesCS1B02G449700	TraesCS1B02G449700.2	Glucose-1-phosphate adenylyltransferase [Source:UniProtKB/TrEMBL;Acc:A0A1D5SCN9]	nucleotidyltransferase activity	GO:0016779
TraesCS1B02G449700	TraesCS1B02G449700.2	Glucose-1-phosphate adenylyltransferase [Source:UniProtKB/TrEMBL;Acc:A0A1D5SCN9]	glycogen biosynthetic process	GO:0005978
TraesCS1B02G449700	TraesCS1B02G449700.2	Glucose-1-phosphate adenylyltransferase [Source:UniProtKB/TrEMBL;Acc:A0A1D5SCN9]	glucose-1-phosphate adenylyltransferase activity	GO:0008878
TraesCS1B02G449700	TraesCS1B02G449700.2	Glucose-1-phosphate adenylyltransferase [Source:UniProtKB/TrEMBL;Acc:A0A1D5SCN9]	starch biosynthetic process	GO:0019252
TraesCS1B02G471400	TraesCS1B02G471400.1	Not Available	ADP binding	GO:0043531
TraesCS1B02G471600	TraesCS1B02G471600.1	Not Available	ADP binding	GO:0043531
TraesCS1D02G006600	TraesCS1D02G006600.1	Dirigent protein [Source:UniProtKB/TrEMBL;Acc:A0A341PAT8]	carbohydrate binding	GO:0030246
TraesCS1D02G014100	TraesCS1D02G014100.1	Not Available	Not Available
TraesCS1D02G021751	TraesCS1D02G021751.1	Not Available	Not Available
TraesCS1D02G024200	TraesCS1D02G024200.1	Beta-galactosidase [Source:UniProtKB/TrEMBL;Acc:A0A1D5T2T7]	hydrolase activity, hydrolyzing O-glycosyl compounds	GO:0004553
TraesCS1D02G024200	TraesCS1D02G024200.1	Beta-galactosidase [Source:UniProtKB/TrEMBL;Acc:A0A1D5T2T7]	carbohydrate metabolic process	GO:0005975
TraesCS1D02G024200	TraesCS1D02G024200.1	Beta-galactosidase [Source:UniProtKB/TrEMBL;Acc:A0A1D5T2T7]	beta-galactosidase activity	GO:0004565
TraesCS1D02G024200	TraesCS1D02G024200.1	Beta-galactosidase [Source:UniProtKB/TrEMBL;Acc:A0A1D5T2T7]	carbohydrate binding	GO:0030246
TraesCS1D02G030041	TraesCS1D02G030041.1	Not Available	ADP binding	GO:0043531
TraesCS1D02G035004	TraesCS1D02G035004.1	Not Available	Not Available
TraesCS1D02G059200	TraesCS1D02G059200.1	Not Available	DNA-binding transcription factor activity	GO:0003700
TraesCS1D02G059200	TraesCS1D02G059200.1	Not Available	transcription, DNA-templated	GO:0006351
TraesCS1D02G059200	TraesCS1D02G059200.1	Not Available	nucleus	GO:0005634
TraesCS1D02G059200	TraesCS1D02G059200.1	Not Available	DNA binding	GO:0003677
TraesCS1D02G059200	TraesCS1D02G059200.1	Not Available	regulation of transcription, DNA-templated	GO:0006355
TraesCS1D02G059200	TraesCS1D02G059200.2	Not Available	DNA-binding transcription factor activity	GO:0003700
TraesCS1D02G059200	TraesCS1D02G059200.2	Not Available	transcription, DNA-templated	GO:0006351
TraesCS1D02G059200	TraesCS1D02G059200.2	Not Available	nucleus	GO:0005634
TraesCS1D02G059200	TraesCS1D02G059200.2	Not Available	DNA binding	GO:0003677
TraesCS1D02G059200	TraesCS1D02G059200.2	Not Available	regulation of transcription, DNA-templated	GO:0006355
TraesCS1D02G059200	TraesCS1D02G059200.3	Not Available	DNA-binding transcription factor activity	GO:0003700
TraesCS1D02G059200	TraesCS1D02G059200.3	Not Available	transcription, DNA-templated	GO:0006351
TraesCS1D02G059200	TraesCS1D02G059200.3	Not Available	nucleus	GO:0005634
TraesCS1D02G059200	TraesCS1D02G059200.3	Not Available	DNA binding	GO:0003677
TraesCS1D02G059200	TraesCS1D02G059200.3	Not Available	regulation of transcription, DNA-templated	GO:0006355
TraesCS1D02G064700	TraesCS1D02G064700.1	Not Available	protein binding	GO:0005515
TraesCS1D02G071800	TraesCS1D02G071800.1	Phosphoinositide phospholipase C [Source:UniProtKB/TrEMBL;Acc:A0A1D5T4M9]	lipid metabolic process	GO:0006629
TraesCS1D02G071800	TraesCS1D02G071800.1	Phosphoinositide phospholipase C [Source:UniProtKB/TrEMBL;Acc:A0A1D5T4M9]	intracellular	GO:0005622
TraesCS1D02G071800	TraesCS1D02G071800.1	Phosphoinositide phospholipase C [Source:UniProtKB/TrEMBL;Acc:A0A1D5T4M9]	signal transduction	GO:0007165
TraesCS1D02G071800	TraesCS1D02G071800.1	Phosphoinositide phospholipase C [Source:UniProtKB/TrEMBL;Acc:A0A1D5T4M9]	lipid catabolic process	GO:0016042
TraesCS1D02G071800	TraesCS1D02G071800.1	Phosphoinositide phospholipase C [Source:UniProtKB/TrEMBL;Acc:A0A1D5T4M9]	phosphoric diester hydrolase activity	GO:0008081
TraesCS1D02G071800	TraesCS1D02G071800.1	Phosphoinositide phospholipase C [Source:UniProtKB/TrEMBL;Acc:A0A1D5T4M9]	intracellular signal transduction	GO:0035556
TraesCS1D02G071800	TraesCS1D02G071800.1	Phosphoinositide phospholipase C [Source:UniProtKB/TrEMBL;Acc:A0A1D5T4M9]	phosphatidylinositol phospholipase C activity	GO:0004435
TraesCS1D02G071800	TraesCS1D02G071800.1	Phosphoinositide phospholipase C [Source:UniProtKB/TrEMBL;Acc:A0A1D5T4M9]	hydrolase activity	GO:0016787
TraesCS1D02G071800	TraesCS1D02G071800.2	Phosphoinositide phospholipase C [Source:UniProtKB/TrEMBL;Acc:A0A1D5T4M9]	lipid metabolic process	GO:0006629
TraesCS1D02G071800	TraesCS1D02G071800.2	Phosphoinositide phospholipase C [Source:UniProtKB/TrEMBL;Acc:A0A1D5T4M9]	signal transduction	GO:0007165
TraesCS1D02G071800	TraesCS1D02G071800.2	Phosphoinositide phospholipase C [Source:UniProtKB/TrEMBL;Acc:A0A1D5T4M9]	phosphoric diester hydrolase activity	GO:0008081
TraesCS1D02G071800	TraesCS1D02G071800.2	Phosphoinositide phospholipase C [Source:UniProtKB/TrEMBL;Acc:A0A1D5T4M9]	intracellular signal transduction	GO:0035556
TraesCS1D02G071800	TraesCS1D02G071800.2	Phosphoinositide phospholipase C [Source:UniProtKB/TrEMBL;Acc:A0A1D5T4M9]	phosphatidylinositol phospholipase C activity	GO:0004435
TraesCS1D02G071800	TraesCS1D02G071800.3	Phosphoinositide phospholipase C [Source:UniProtKB/TrEMBL;Acc:A0A1D5T4M9]	lipid metabolic process	GO:0006629
TraesCS1D02G071800	TraesCS1D02G071800.3	Phosphoinositide phospholipase C [Source:UniProtKB/TrEMBL;Acc:A0A1D5T4M9]	intracellular	GO:0005622
TraesCS1D02G071800	TraesCS1D02G071800.3	Phosphoinositide phospholipase C [Source:UniProtKB/TrEMBL;Acc:A0A1D5T4M9]	signal transduction	GO:0007165
TraesCS1D02G071800	TraesCS1D02G071800.3	Phosphoinositide phospholipase C [Source:UniProtKB/TrEMBL;Acc:A0A1D5T4M9]	lipid catabolic process	GO:0016042
TraesCS1D02G071800	TraesCS1D02G071800.3	Phosphoinositide phospholipase C [Source:UniProtKB/TrEMBL;Acc:A0A1D5T4M9]	phosphoric diester hydrolase activity	GO:0008081
TraesCS1D02G071800	TraesCS1D02G071800.3	Phosphoinositide phospholipase C [Source:UniProtKB/TrEMBL;Acc:A0A1D5T4M9]	intracellular signal transduction	GO:0035556
TraesCS1D02G071800	TraesCS1D02G071800.3	Phosphoinositide phospholipase C [Source:UniProtKB/TrEMBL;Acc:A0A1D5T4M9]	phosphatidylinositol phospholipase C activity	GO:0004435
TraesCS1D02G071800	TraesCS1D02G071800.4	Phosphoinositide phospholipase C [Source:UniProtKB/TrEMBL;Acc:A0A1D5T4M9]	lipid metabolic process	GO:0006629
TraesCS1D02G071800	TraesCS1D02G071800.4	Phosphoinositide phospholipase C [Source:UniProtKB/TrEMBL;Acc:A0A1D5T4M9]	signal transduction	GO:0007165
TraesCS1D02G071800	TraesCS1D02G071800.4	Phosphoinositide phospholipase C [Source:UniProtKB/TrEMBL;Acc:A0A1D5T4M9]	phosphoric diester hydrolase activity	GO:0008081
TraesCS1D02G071800	TraesCS1D02G071800.4	Phosphoinositide phospholipase C [Source:UniProtKB/TrEMBL;Acc:A0A1D5T4M9]	intracellular signal transduction	GO:0035556
TraesCS1D02G071800	TraesCS1D02G071800.4	Phosphoinositide phospholipase C [Source:UniProtKB/TrEMBL;Acc:A0A1D5T4M9]	phosphatidylinositol phospholipase C activity	GO:0004435
TraesCS1D02G088500	TraesCS1D02G088500.1	Not Available	regulation of transcription, DNA-templated	GO:0006355
TraesCS1D02G088500	TraesCS1D02G088500.1	Not Available	double-stranded DNA binding	GO:0003690
TraesCS1D02G090100	TraesCS1D02G090100.1	Not Available	hydrolase activity, hydrolyzing O-glycosyl compounds	GO:0004553
TraesCS1D02G090100	TraesCS1D02G090100.1	Not Available	carbohydrate metabolic process	GO:0005975
TraesCS1D02G090100	TraesCS1D02G090100.1	Not Available	catalytic activity	GO:0003824
TraesCS1D02G092300	TraesCS1D02G092300.1	Not Available	protein binding	GO:0005515
TraesCS1D02G099000	TraesCS1D02G099000.1	Not Available	ADP binding	GO:0043531
TraesCS1D02G103400	TraesCS1D02G103400.1	Not Available	protein binding	GO:0005515
TraesCS1D02G111500	TraesCS1D02G111500.1	Not Available	Not Available
TraesCS1D02G111500	TraesCS1D02G111500.2	Not Available	Not Available
TraesCS1D02G120300	TraesCS1D02G120300.1	Not Available	Not Available
TraesCS1D02G123200	TraesCS1D02G123200.1	Actin binding protein family [Source:Projected from Arabidopsis thaliana (AT1G52080) UniProtKB/TrEMBL;Acc:Q9SAU9]	integral component of membrane	GO:0016021
TraesCS1D02G126000	TraesCS1D02G126000.1	Not Available	Not Available
TraesCS1D02G145800	TraesCS1D02G145800.1	Not Available	integral component of membrane	GO:0016021
TraesCS1D02G148100	TraesCS1D02G148100.1	Not Available	nucleic acid binding	GO:0003676
TraesCS1D02G148100	TraesCS1D02G148100.1	Not Available	ATP binding	GO:0005524
TraesCS1D02G148100	TraesCS1D02G148100.1	Not Available	helicase activity	GO:0004386
TraesCS1D02G148100	TraesCS1D02G148100.2	Not Available	nucleic acid binding	GO:0003676
TraesCS1D02G148100	TraesCS1D02G148100.2	Not Available	ATP binding	GO:0005524
TraesCS1D02G148100	TraesCS1D02G148100.2	Not Available	helicase activity	GO:0004386
TraesCS1D02G148100	TraesCS1D02G148100.2	Not Available	hydrolase activity	GO:0016787
TraesCS1D02G148100	TraesCS1D02G148100.2	Not Available	nucleotide binding	GO:0000166
TraesCS1D02G148100	TraesCS1D02G148100.2	Not Available	nucleus	GO:0005634
TraesCS1D02G148100	TraesCS1D02G148100.2	Not Available	RNA binding	GO:0003723
TraesCS1D02G176100	TraesCS1D02G176100.1	Not Available	ATP binding	GO:0005524
TraesCS1D02G176100	TraesCS1D02G176100.1	Not Available	microtubule binding	GO:0008017
TraesCS1D02G176100	TraesCS1D02G176100.1	Not Available	microtubule motor activity	GO:0003777
TraesCS1D02G176100	TraesCS1D02G176100.1	Not Available	microtubule-based movement	GO:0007018
TraesCS1D02G176100	TraesCS1D02G176100.2	Not Available	ATP binding	GO:0005524
TraesCS1D02G176100	TraesCS1D02G176100.2	Not Available	microtubule binding	GO:0008017
TraesCS1D02G176100	TraesCS1D02G176100.2	Not Available	microtubule motor activity	GO:0003777
TraesCS1D02G176100	TraesCS1D02G176100.2	Not Available	microtubule-based movement	GO:0007018
TraesCS1D02G176100	TraesCS1D02G176100.3	Not Available	ATP binding	GO:0005524
TraesCS1D02G176100	TraesCS1D02G176100.3	Not Available	microtubule binding	GO:0008017
TraesCS1D02G176100	TraesCS1D02G176100.3	Not Available	microtubule motor activity	GO:0003777
TraesCS1D02G176100	TraesCS1D02G176100.3	Not Available	microtubule-based movement	GO:0007018
TraesCS1D02G176100	TraesCS1D02G176100.4	Not Available	ATP binding	GO:0005524
TraesCS1D02G176100	TraesCS1D02G176100.4	Not Available	microtubule binding	GO:0008017
TraesCS1D02G176100	TraesCS1D02G176100.4	Not Available	microtubule motor activity	GO:0003777
TraesCS1D02G176100	TraesCS1D02G176100.4	Not Available	microtubule-based movement	GO:0007018
TraesCS1D02G178400	TraesCS1D02G178400.1	TTN1 [Source:Projected from Arabidopsis thaliana (AT3G60740) UniProtKB/TrEMBL;Acc:A0A178VIF8]	embryo development ending in seed dormancy	GO:0009793
TraesCS1D02G178400	TraesCS1D02G178400.1	TTN1 [Source:Projected from Arabidopsis thaliana (AT3G60740) UniProtKB/TrEMBL;Acc:A0A178VIF8]	GTPase activator activity	GO:0005096
TraesCS1D02G178400	TraesCS1D02G178400.1	TTN1 [Source:Projected from Arabidopsis thaliana (AT3G60740) UniProtKB/TrEMBL;Acc:A0A178VIF8]	microtubule-based process	GO:0007017
TraesCS1D02G178400	TraesCS1D02G178400.1	TTN1 [Source:Projected from Arabidopsis thaliana (AT3G60740) UniProtKB/TrEMBL;Acc:A0A178VIF8]	cytosol	GO:0005829
TraesCS1D02G178400	TraesCS1D02G178400.1	TTN1 [Source:Projected from Arabidopsis thaliana (AT3G60740) UniProtKB/TrEMBL;Acc:A0A178VIF8]	post-chaperonin tubulin folding pathway	GO:0007023
TraesCS1D02G178400	TraesCS1D02G178400.1	TTN1 [Source:Projected from Arabidopsis thaliana (AT3G60740) UniProtKB/TrEMBL;Acc:A0A178VIF8]	tubulin complex assembly	GO:0007021
TraesCS1D02G178400	TraesCS1D02G178400.1	TTN1 [Source:Projected from Arabidopsis thaliana (AT3G60740) UniProtKB/TrEMBL;Acc:A0A178VIF8]	beta-tubulin binding	GO:0048487
TraesCS1D02G178400	TraesCS1D02G178400.1	TTN1 [Source:Projected from Arabidopsis thaliana (AT3G60740) UniProtKB/TrEMBL;Acc:A0A178VIF8]	plasmodesma	GO:0009506
TraesCS1D02G186200	TraesCS1D02G186200.1	Not Available	Not Available
TraesCS1D02G192500	TraesCS1D02G192500.1	Not Available	Not Available
TraesCS1D02G192500	TraesCS1D02G192500.2	Not Available	Not Available
TraesCS1D02G205700	TraesCS1D02G205700.1	Not Available	metal ion binding	GO:0046872
TraesCS1D02G205700	TraesCS1D02G205700.1	Not Available	catalytic activity	GO:0003824
TraesCS1D02G205700	TraesCS1D02G205700.1	Not Available	protein serine/threonine phosphatase activity	GO:0004722
TraesCS1D02G205700	TraesCS1D02G205700.1	Not Available	cation binding	GO:0043169
TraesCS1D02G205700	TraesCS1D02G205700.1	Not Available	protein dephosphorylation	GO:0006470
TraesCS1D02G211000	TraesCS1D02G211000.1	Not Available	RNA catabolic process	GO:0006401
TraesCS1D02G211000	TraesCS1D02G211000.1	Not Available	Ski complex	GO:0055087
TraesCS1D02G211000	TraesCS1D02G211000.1	Not Available	protein binding	GO:0005515
TraesCS1D02G212800	TraesCS1D02G212800.1	Not Available	Not Available
TraesCS1D02G220600	TraesCS1D02G220600.1	Not Available	protein tyrosine/serine/threonine phosphatase activity	GO:0008138
TraesCS1D02G220600	TraesCS1D02G220600.1	Not Available	protein tyrosine phosphatase activity	GO:0004725
TraesCS1D02G220600	TraesCS1D02G220600.1	Not Available	phosphatase activity	GO:0016791
TraesCS1D02G220600	TraesCS1D02G220600.1	Not Available	dephosphorylation	GO:0016311
TraesCS1D02G220600	TraesCS1D02G220600.1	Not Available	protein dephosphorylation	GO:0006470
TraesCS1D02G221100	TraesCS1D02G221100.1	Not Available	integral component of membrane	GO:0016021
TraesCS1D02G221100	TraesCS1D02G221100.1	Not Available	transmembrane transporter activity	GO:0022857
TraesCS1D02G221100	TraesCS1D02G221100.1	Not Available	membrane	GO:0016020
TraesCS1D02G221100	TraesCS1D02G221100.1	Not Available	transmembrane transport	GO:0055085
TraesCS1D02G222700	TraesCS1D02G222700.1	Not Available	Not Available
TraesCS1D02G222700	TraesCS1D02G222700.2	Not Available	Not Available
TraesCS1D02G222700	TraesCS1D02G222700.3	Not Available	Not Available
TraesCS1D02G237800	TraesCS1D02G237800.1	Not Available	nucleic acid binding	GO:0003676
TraesCS1D02G237800	TraesCS1D02G237800.2	Not Available	nucleic acid binding	GO:0003676
TraesCS1D02G237800	TraesCS1D02G237800.2	Not Available	RNA binding	GO:0003723
TraesCS1D02G237800	TraesCS1D02G237800.3	Not Available	nucleic acid binding	GO:0003676
TraesCS1D02G237800	TraesCS1D02G237800.3	Not Available	RNA binding	GO:0003723
TraesCS1D02G237900	TraesCS1D02G237900.1	Not Available	N-acetyltransferase activity	GO:0008080
TraesCS1D02G238300	TraesCS1D02G238300.1	Signal peptidase I [Source:UniProtKB/TrEMBL;Acc:W5AHM0]	integral component of membrane	GO:0016021
TraesCS1D02G238300	TraesCS1D02G238300.1	Signal peptidase I [Source:UniProtKB/TrEMBL;Acc:W5AHM0]	membrane	GO:0016020
TraesCS1D02G238300	TraesCS1D02G238300.1	Signal peptidase I [Source:UniProtKB/TrEMBL;Acc:W5AHM0]	peptidase activity	GO:0008233
TraesCS1D02G238300	TraesCS1D02G238300.1	Signal peptidase I [Source:UniProtKB/TrEMBL;Acc:W5AHM0]	signal peptide processing	GO:0006465
TraesCS1D02G254500	TraesCS1D02G254500.1	GID1 protein [Source:UniProtKB/TrEMBL;Acc:I7HZD6]	hydrolase activity	GO:0016787
TraesCS1D02G254500	TraesCS1D02G254500.1	GID1 protein [Source:UniProtKB/TrEMBL;Acc:I7HZD6]	gibberellin binding	GO:0010331
TraesCS1D02G254500	TraesCS1D02G254500.1	GID1 protein [Source:UniProtKB/TrEMBL;Acc:I7HZD6]	nucleus	GO:0005634
TraesCS1D02G254500	TraesCS1D02G254500.1	GID1 protein [Source:UniProtKB/TrEMBL;Acc:I7HZD6]	cytoplasm	GO:0005737
TraesCS1D02G254500	TraesCS1D02G254500.1	GID1 protein [Source:UniProtKB/TrEMBL;Acc:I7HZD6]	catabolic process	GO:0009056
TraesCS1D02G254500	TraesCS1D02G254500.1	GID1 protein [Source:UniProtKB/TrEMBL;Acc:I7HZD6]	positive regulation of gibberellic acid mediated signaling pathway	GO:0009939
TraesCS1D02G254500	TraesCS1D02G254500.1	GID1 protein [Source:UniProtKB/TrEMBL;Acc:I7HZD6]	raffinose family oligosaccharide biosynthetic process	GO:0010325
TraesCS1D02G254500	TraesCS1D02G254500.1	GID1 protein [Source:UniProtKB/TrEMBL;Acc:I7HZD6]	floral organ morphogenesis	GO:0048444
TraesCS1D02G280800	TraesCS1D02G280800.1	PRA1 family protein [Source:UniProtKB/TrEMBL;Acc:W4ZPL7]	integral component of membrane	GO:0016021
TraesCS1D02G280800	TraesCS1D02G280800.1	PRA1 family protein [Source:UniProtKB/TrEMBL;Acc:W4ZPL7]	membrane	GO:0016020
TraesCS1D02G287600	TraesCS1D02G287600.1	E3 ubiquitin-protein ligase UPL4 [Source:Projected from Arabidopsis thaliana (AT5G02880) UniProtKB/Swiss-Prot;Acc:Q9LYZ7]	ubiquitin-protein transferase activity	GO:0004842
TraesCS1D02G301900	TraesCS1D02G301900.1	Acetyltransferase NSI [Source:Projected from Arabidopsis thaliana (AT1G32070) UniProtKB/Swiss-Prot;Acc:Q7X9V3]	N-acetyltransferase activity	GO:0008080
TraesCS1D02G301900	TraesCS1D02G301900.2	Acetyltransferase NSI [Source:Projected from Arabidopsis thaliana (AT1G32070) UniProtKB/Swiss-Prot;Acc:Q7X9V3]	Not Available
TraesCS1D02G301900	TraesCS1D02G301900.3	Acetyltransferase NSI [Source:Projected from Arabidopsis thaliana (AT1G32070) UniProtKB/Swiss-Prot;Acc:Q7X9V3]	Not Available
TraesCS1D02G301900	TraesCS1D02G301900.4	Acetyltransferase NSI [Source:Projected from Arabidopsis thaliana (AT1G32070) UniProtKB/Swiss-Prot;Acc:Q7X9V3]	N-acetyltransferase activity	GO:0008080
TraesCS1D02G310000	TraesCS1D02G310000.1	Not Available	heme binding	GO:0020037
TraesCS1D02G310000	TraesCS1D02G310000.1	Not Available	monooxygenase activity	GO:0004497
TraesCS1D02G310000	TraesCS1D02G310000.1	Not Available	iron ion binding	GO:0005506
TraesCS1D02G310000	TraesCS1D02G310000.1	Not Available	oxidoreductase activity, acting on paired donors, with incorporation or reduction of molecular oxygen	GO:0016705
TraesCS1D02G310000	TraesCS1D02G310000.1	Not Available	oxidation-reduction process	GO:0055114
TraesCS1D02G310000	TraesCS1D02G310000.1	Not Available	oxidoreductase activity	GO:0016491
TraesCS1D02G310000	TraesCS1D02G310000.1	Not Available	metal ion binding	GO:0046872
TraesCS1D02G310900	TraesCS1D02G310900.1	Not Available	integral component of membrane	GO:0016021
TraesCS1D02G310900	TraesCS1D02G310900.1	Not Available	membrane	GO:0016020
TraesCS1D02G310900	TraesCS1D02G310900.1	Not Available	transmembrane transport	GO:0055085
TraesCS1D02G310900	TraesCS1D02G310900.1	Not Available	transmembrane transporter activity	GO:0022857
TraesCS1D02G310900	TraesCS1D02G310900.1	Not Available	Golgi apparatus	GO:0005794
TraesCS1D02G310900	TraesCS1D02G310900.1	Not Available	trans-Golgi network	GO:0005802
TraesCS1D02G310900	TraesCS1D02G310900.1	Not Available	endosome	GO:0005768
TraesCS1D02G310900	TraesCS1D02G310900.1	Not Available	antiporter activity	GO:0015297
TraesCS1D02G353100	TraesCS1D02G353100.1	Tubulin alpha chain [Source:UniProtKB/TrEMBL;Acc:A4K4Y1]	cytoplasm	GO:0005737
TraesCS1D02G353100	TraesCS1D02G353100.1	Tubulin alpha chain [Source:UniProtKB/TrEMBL;Acc:A4K4Y1]	microtubule	GO:0005874
TraesCS1D02G353100	TraesCS1D02G353100.1	Tubulin alpha chain [Source:UniProtKB/TrEMBL;Acc:A4K4Y1]	GTP binding	GO:0005525
TraesCS1D02G353100	TraesCS1D02G353100.1	Tubulin alpha chain [Source:UniProtKB/TrEMBL;Acc:A4K4Y1]	GTPase activity	GO:0003924
TraesCS1D02G353100	TraesCS1D02G353100.1	Tubulin alpha chain [Source:UniProtKB/TrEMBL;Acc:A4K4Y1]	microtubule-based process	GO:0007017
TraesCS1D02G353100	TraesCS1D02G353100.1	Tubulin alpha chain [Source:UniProtKB/TrEMBL;Acc:A4K4Y1]	structural constituent of cytoskeleton	GO:0005200
TraesCS1D02G353100	TraesCS1D02G353100.1	Tubulin alpha chain [Source:UniProtKB/TrEMBL;Acc:A4K4Y1]	cytoskeleton	GO:0005856
TraesCS1D02G353100	TraesCS1D02G353100.1	Tubulin alpha chain [Source:UniProtKB/TrEMBL;Acc:A4K4Y1]	nucleotide binding	GO:0000166
TraesCS1D02G353100	TraesCS1D02G353100.1	Tubulin alpha chain [Source:UniProtKB/TrEMBL;Acc:A4K4Y1]	cytoskeleton organization	GO:0007010
TraesCS1D02G353100	TraesCS1D02G353100.3	Tubulin alpha chain [Source:UniProtKB/TrEMBL;Acc:A4K4Y1]	cytoplasm	GO:0005737
TraesCS1D02G353100	TraesCS1D02G353100.3	Tubulin alpha chain [Source:UniProtKB/TrEMBL;Acc:A4K4Y1]	microtubule	GO:0005874
TraesCS1D02G353100	TraesCS1D02G353100.3	Tubulin alpha chain [Source:UniProtKB/TrEMBL;Acc:A4K4Y1]	GTP binding	GO:0005525
TraesCS1D02G353100	TraesCS1D02G353100.3	Tubulin alpha chain [Source:UniProtKB/TrEMBL;Acc:A4K4Y1]	GTPase activity	GO:0003924
TraesCS1D02G353100	TraesCS1D02G353100.3	Tubulin alpha chain [Source:UniProtKB/TrEMBL;Acc:A4K4Y1]	microtubule-based process	GO:0007017
TraesCS1D02G353100	TraesCS1D02G353100.3	Tubulin alpha chain [Source:UniProtKB/TrEMBL;Acc:A4K4Y1]	structural constituent of cytoskeleton	GO:0005200
TraesCS1D02G353100	TraesCS1D02G353100.4	Tubulin alpha chain [Source:UniProtKB/TrEMBL;Acc:A4K4Y1]	cytoplasm	GO:0005737
TraesCS1D02G353100	TraesCS1D02G353100.4	Tubulin alpha chain [Source:UniProtKB/TrEMBL;Acc:A4K4Y1]	microtubule	GO:0005874
TraesCS1D02G353100	TraesCS1D02G353100.4	Tubulin alpha chain [Source:UniProtKB/TrEMBL;Acc:A4K4Y1]	GTP binding	GO:0005525
TraesCS1D02G353100	TraesCS1D02G353100.4	Tubulin alpha chain [Source:UniProtKB/TrEMBL;Acc:A4K4Y1]	GTPase activity	GO:0003924
TraesCS1D02G353100	TraesCS1D02G353100.4	Tubulin alpha chain [Source:UniProtKB/TrEMBL;Acc:A4K4Y1]	microtubule-based process	GO:0007017
TraesCS1D02G353100	TraesCS1D02G353100.4	Tubulin alpha chain [Source:UniProtKB/TrEMBL;Acc:A4K4Y1]	structural constituent of cytoskeleton	GO:0005200
TraesCS1D02G353100	TraesCS1D02G353100.4	Tubulin alpha chain [Source:UniProtKB/TrEMBL;Acc:A4K4Y1]	cytoskeleton	GO:0005856
TraesCS1D02G353100	TraesCS1D02G353100.4	Tubulin alpha chain [Source:UniProtKB/TrEMBL;Acc:A4K4Y1]	nucleotide binding	GO:0000166
TraesCS1D02G353100	TraesCS1D02G353100.4	Tubulin alpha chain [Source:UniProtKB/TrEMBL;Acc:A4K4Y1]	cytoskeleton organization	GO:0007010
TraesCS1D02G353100	TraesCS1D02G353100.5	Tubulin alpha chain [Source:UniProtKB/TrEMBL;Acc:A4K4Y1]	cytoplasm	GO:0005737
TraesCS1D02G353100	TraesCS1D02G353100.5	Tubulin alpha chain [Source:UniProtKB/TrEMBL;Acc:A4K4Y1]	microtubule	GO:0005874
TraesCS1D02G353100	TraesCS1D02G353100.5	Tubulin alpha chain [Source:UniProtKB/TrEMBL;Acc:A4K4Y1]	GTP binding	GO:0005525
TraesCS1D02G353100	TraesCS1D02G353100.5	Tubulin alpha chain [Source:UniProtKB/TrEMBL;Acc:A4K4Y1]	GTPase activity	GO:0003924
TraesCS1D02G353100	TraesCS1D02G353100.5	Tubulin alpha chain [Source:UniProtKB/TrEMBL;Acc:A4K4Y1]	microtubule-based process	GO:0007017
TraesCS1D02G353100	TraesCS1D02G353100.5	Tubulin alpha chain [Source:UniProtKB/TrEMBL;Acc:A4K4Y1]	structural constituent of cytoskeleton	GO:0005200
TraesCS1D02G353100	TraesCS1D02G353100.5	Tubulin alpha chain [Source:UniProtKB/TrEMBL;Acc:A4K4Y1]	cytoskeleton	GO:0005856
TraesCS1D02G353100	TraesCS1D02G353100.5	Tubulin alpha chain [Source:UniProtKB/TrEMBL;Acc:A4K4Y1]	nucleotide binding	GO:0000166
TraesCS1D02G353100	TraesCS1D02G353100.5	Tubulin alpha chain [Source:UniProtKB/TrEMBL;Acc:A4K4Y1]	mitotic cell cycle	GO:0000278
TraesCS1D02G353100	TraesCS1D02G353100.5	Tubulin alpha chain [Source:UniProtKB/TrEMBL;Acc:A4K4Y1]	microtubule cytoskeleton organization	GO:0000226
TraesCS1D02G362500	TraesCS1D02G362500.1	Not Available	DNA-binding transcription factor activity	GO:0003700
TraesCS1D02G362500	TraesCS1D02G362500.1	Not Available	transcription, DNA-templated	GO:0006351
TraesCS1D02G362500	TraesCS1D02G362500.1	Not Available	nucleus	GO:0005634
TraesCS1D02G362500	TraesCS1D02G362500.1	Not Available	DNA binding	GO:0003677
TraesCS1D02G362500	TraesCS1D02G362500.1	Not Available	regulation of transcription, DNA-templated	GO:0006355
TraesCS1D02G372600	TraesCS1D02G372600.1	Not Available	ATP binding	GO:0005524
TraesCS1D02G372600	TraesCS1D02G372600.1	Not Available	protein kinase activity	GO:0004672
TraesCS1D02G372600	TraesCS1D02G372600.1	Not Available	protein phosphorylation	GO:0006468
TraesCS1D02G382600	TraesCS1D02G382600.1	Not Available	protein binding	GO:0005515
TraesCS1D02G408800	TraesCS1D02G408800.1	Not Available	integral component of membrane	GO:0016021
TraesCS1D02G427400	TraesCS1D02G427400.1	Glucose-1-phosphate adenylyltransferase [Source:UniProtKB/TrEMBL;Acc:A0A341PTS8]	ATP binding	GO:0005524
TraesCS1D02G427400	TraesCS1D02G427400.1	Glucose-1-phosphate adenylyltransferase [Source:UniProtKB/TrEMBL;Acc:A0A341PTS8]	biosynthetic process	GO:0009058
TraesCS1D02G427400	TraesCS1D02G427400.1	Glucose-1-phosphate adenylyltransferase [Source:UniProtKB/TrEMBL;Acc:A0A341PTS8]	chloroplast	GO:0009507
TraesCS1D02G427400	TraesCS1D02G427400.1	Glucose-1-phosphate adenylyltransferase [Source:UniProtKB/TrEMBL;Acc:A0A341PTS8]	nucleotidyltransferase activity	GO:0016779
TraesCS1D02G427400	TraesCS1D02G427400.1	Glucose-1-phosphate adenylyltransferase [Source:UniProtKB/TrEMBL;Acc:A0A341PTS8]	glycogen biosynthetic process	GO:0005978
TraesCS1D02G427400	TraesCS1D02G427400.1	Glucose-1-phosphate adenylyltransferase [Source:UniProtKB/TrEMBL;Acc:A0A341PTS8]	glucose-1-phosphate adenylyltransferase activity	GO:0008878
TraesCS1D02G427400	TraesCS1D02G427400.1	Glucose-1-phosphate adenylyltransferase [Source:UniProtKB/TrEMBL;Acc:A0A341PTS8]	starch biosynthetic process	GO:0019252
TraesCS1D02G427400	TraesCS1D02G427400.1	Glucose-1-phosphate adenylyltransferase [Source:UniProtKB/TrEMBL;Acc:A0A341PTS8]	amyloplast	GO:0009501
TraesCS1D02G427400	TraesCS1D02G427400.1	Glucose-1-phosphate adenylyltransferase [Source:UniProtKB/TrEMBL;Acc:A0A341PTS8]	plastid	GO:0009536
TraesCS1D02G427400	TraesCS1D02G427400.1	Glucose-1-phosphate adenylyltransferase [Source:UniProtKB/TrEMBL;Acc:A0A341PTS8]	nucleotide binding	GO:0000166
TraesCS1D02G427400	TraesCS1D02G427400.1	Glucose-1-phosphate adenylyltransferase [Source:UniProtKB/TrEMBL;Acc:A0A341PTS8]	transferase activity	GO:0016740
TraesCS1D02G427400	TraesCS1D02G427400.1	Glucose-1-phosphate adenylyltransferase [Source:UniProtKB/TrEMBL;Acc:A0A341PTS8]	metabolic process	GO:0008152
TraesCS1D02G427400	TraesCS1D02G427400.1	Glucose-1-phosphate adenylyltransferase [Source:UniProtKB/TrEMBL;Acc:A0A341PTS8]	catalytic activity	GO:0003824
TraesCS1D02G427400	TraesCS1D02G427400.2	Glucose-1-phosphate adenylyltransferase [Source:UniProtKB/TrEMBL;Acc:A0A341PTS8]	biosynthetic process	GO:0009058
TraesCS1D02G427400	TraesCS1D02G427400.2	Glucose-1-phosphate adenylyltransferase [Source:UniProtKB/TrEMBL;Acc:A0A341PTS8]	nucleotidyltransferase activity	GO:0016779
TraesCS1D02G427400	TraesCS1D02G427400.2	Glucose-1-phosphate adenylyltransferase [Source:UniProtKB/TrEMBL;Acc:A0A341PTS8]	glycogen biosynthetic process	GO:0005978
TraesCS1D02G427400	TraesCS1D02G427400.2	Glucose-1-phosphate adenylyltransferase [Source:UniProtKB/TrEMBL;Acc:A0A341PTS8]	glucose-1-phosphate adenylyltransferase activity	GO:0008878
TraesCS1D02G434700	TraesCS1D02G434700.1	Not Available	protein binding	GO:0005515
TraesCS1D02G444600	TraesCS1D02G444600.1	Not Available	ADP binding	GO:0043531
TraesCS2A02G008600	TraesCS2A02G008600.1	Not Available	Not Available
TraesCS2A02G019400	TraesCS2A02G019400.2	Not Available	heme binding	GO:0020037
TraesCS2A02G019400	TraesCS2A02G019400.2	Not Available	monooxygenase activity	GO:0004497
TraesCS2A02G019400	TraesCS2A02G019400.2	Not Available	iron ion binding	GO:0005506
TraesCS2A02G019400	TraesCS2A02G019400.2	Not Available	oxidoreductase activity, acting on paired donors, with incorporation or reduction of molecular oxygen	GO:0016705
TraesCS2A02G019400	TraesCS2A02G019400.2	Not Available	oxidation-reduction process	GO:0055114
TraesCS2A02G021600	TraesCS2A02G021600.1	Not Available	integral component of membrane	GO:0016021
TraesCS2A02G024300	TraesCS2A02G024300.1	Not Available	ATP binding	GO:0005524
TraesCS2A02G024300	TraesCS2A02G024300.1	Not Available	protein kinase activity	GO:0004672
TraesCS2A02G024300	TraesCS2A02G024300.1	Not Available	cell surface receptor signaling pathway	GO:0007166
TraesCS2A02G024300	TraesCS2A02G024300.1	Not Available	protein phosphorylation	GO:0006468
TraesCS2A02G043000	TraesCS2A02G043000.1	Not Available	ADP binding	GO:0043531
TraesCS2A02G046400	TraesCS2A02G046400.1	Not Available	integral component of membrane	GO:0016021
TraesCS2A02G046400	TraesCS2A02G046400.1	Not Available	transmembrane transporter activity	GO:0022857
TraesCS2A02G046400	TraesCS2A02G046400.1	Not Available	membrane	GO:0016020
TraesCS2A02G046400	TraesCS2A02G046400.1	Not Available	transmembrane transport	GO:0055085
TraesCS2A02G046400	TraesCS2A02G046400.2	Not Available	integral component of membrane	GO:0016021
TraesCS2A02G046400	TraesCS2A02G046400.2	Not Available	transmembrane transporter activity	GO:0022857
TraesCS2A02G046400	TraesCS2A02G046400.2	Not Available	membrane	GO:0016020
TraesCS2A02G046400	TraesCS2A02G046400.2	Not Available	transmembrane transport	GO:0055085
TraesCS2A02G046600	TraesCS2A02G046600.1	Not Available	integral component of membrane	GO:0016021
TraesCS2A02G046600	TraesCS2A02G046600.1	Not Available	transmembrane transporter activity	GO:0022857
TraesCS2A02G046600	TraesCS2A02G046600.1	Not Available	membrane	GO:0016020
TraesCS2A02G046600	TraesCS2A02G046600.1	Not Available	transmembrane transport	GO:0055085
TraesCS2A02G053100	TraesCS2A02G053100.1	Not Available	ATP binding	GO:0005524
TraesCS2A02G053100	TraesCS2A02G053100.1	Not Available	protein kinase activity	GO:0004672
TraesCS2A02G053100	TraesCS2A02G053100.1	Not Available	protein phosphorylation	GO:0006468
TraesCS2A02G054000	TraesCS2A02G054000.1	Not Available	Not Available
TraesCS2A02G118700	TraesCS2A02G118700.1	Not Available	protein binding	GO:0005515
TraesCS2A02G118900	TraesCS2A02G118900.1	Not Available	Not Available
TraesCS2A02G128700	TraesCS2A02G128700.1	Not Available	nucleic acid binding	GO:0003676
TraesCS2A02G128700	TraesCS2A02G128700.1	Not Available	ATP binding	GO:0005524
TraesCS2A02G128700	TraesCS2A02G128700.1	Not Available	helicase activity	GO:0004386
TraesCS2A02G128700	TraesCS2A02G128700.2	Not Available	nucleic acid binding	GO:0003676
TraesCS2A02G128700	TraesCS2A02G128700.2	Not Available	ATP binding	GO:0005524
TraesCS2A02G147100	TraesCS2A02G147100.1	Probable protein arginine N-methyltransferase 3 [Source:Projected from Arabidopsis thaliana (AT3G12270) UniProtKB/Swiss-Prot;Acc:Q0WVD6]	methyltransferase activity	GO:0008168
TraesCS2A02G147100	TraesCS2A02G147100.1	Probable protein arginine N-methyltransferase 3 [Source:Projected from Arabidopsis thaliana (AT3G12270) UniProtKB/Swiss-Prot;Acc:Q0WVD6]	protein methylation	GO:0006479
TraesCS2A02G147100	TraesCS2A02G147100.1	Probable protein arginine N-methyltransferase 3 [Source:Projected from Arabidopsis thaliana (AT3G12270) UniProtKB/Swiss-Prot;Acc:Q0WVD6]	cytosol	GO:0005829
TraesCS2A02G147100	TraesCS2A02G147100.1	Probable protein arginine N-methyltransferase 3 [Source:Projected from Arabidopsis thaliana (AT3G12270) UniProtKB/Swiss-Prot;Acc:Q0WVD6]	protein-arginine N-methyltransferase activity	GO:0016274
TraesCS2A02G147100	TraesCS2A02G147100.1	Probable protein arginine N-methyltransferase 3 [Source:Projected from Arabidopsis thaliana (AT3G12270) UniProtKB/Swiss-Prot;Acc:Q0WVD6]	peptidyl-arginine methylation	GO:0018216
TraesCS2A02G167300	TraesCS2A02G167300.1	Not Available	integral component of membrane	GO:0016021
TraesCS2A02G168600	TraesCS2A02G168600.1	Not Available	Not Available
TraesCS2A02G168600	TraesCS2A02G168600.2	Not Available	Not Available
TraesCS2A02G168600	TraesCS2A02G168600.3	Not Available	Not Available
TraesCS2A02G168600	TraesCS2A02G168600.4	Not Available	Not Available
TraesCS2A02G169800	TraesCS2A02G169800.1	Not Available	translation elongation factor activity	GO:0003746
TraesCS2A02G169800	TraesCS2A02G169800.1	Not Available	translational elongation	GO:0006414
TraesCS2A02G169800	TraesCS2A02G169800.1	Not Available	eukaryotic translation elongation factor 1 complex	GO:0005853
TraesCS2A02G169800	TraesCS2A02G169800.2	Not Available	translation elongation factor activity	GO:0003746
TraesCS2A02G169800	TraesCS2A02G169800.2	Not Available	translational elongation	GO:0006414
TraesCS2A02G169800	TraesCS2A02G169800.2	Not Available	eukaryotic translation elongation factor 1 complex	GO:0005853
TraesCS2A02G202000	TraesCS2A02G202000.1	Protein DETOXIFICATION [Source:UniProtKB/TrEMBL;Acc:W5B067]	integral component of membrane	GO:0016021
TraesCS2A02G202000	TraesCS2A02G202000.1	Protein DETOXIFICATION [Source:UniProtKB/TrEMBL;Acc:W5B067]	membrane	GO:0016020
TraesCS2A02G202000	TraesCS2A02G202000.1	Protein DETOXIFICATION [Source:UniProtKB/TrEMBL;Acc:W5B067]	transmembrane transport	GO:0055085
TraesCS2A02G202000	TraesCS2A02G202000.1	Protein DETOXIFICATION [Source:UniProtKB/TrEMBL;Acc:W5B067]	GO_0015238	GO:0015238
TraesCS2A02G202000	TraesCS2A02G202000.1	Protein DETOXIFICATION [Source:UniProtKB/TrEMBL;Acc:W5B067]	antiporter activity	GO:0015297
TraesCS2A02G202000	TraesCS2A02G202000.1	Protein DETOXIFICATION [Source:UniProtKB/TrEMBL;Acc:W5B067]	xenobiotic transmembrane transporter activity	GO:0042910
TraesCS2A02G202000	TraesCS2A02G202000.2	Protein DETOXIFICATION [Source:UniProtKB/TrEMBL;Acc:W5B067]	membrane	GO:0016020
TraesCS2A02G202000	TraesCS2A02G202000.2	Protein DETOXIFICATION [Source:UniProtKB/TrEMBL;Acc:W5B067]	transmembrane transport	GO:0055085
TraesCS2A02G202000	TraesCS2A02G202000.2	Protein DETOXIFICATION [Source:UniProtKB/TrEMBL;Acc:W5B067]	antiporter activity	GO:0015297
TraesCS2A02G202000	TraesCS2A02G202000.2	Protein DETOXIFICATION [Source:UniProtKB/TrEMBL;Acc:W5B067]	xenobiotic transmembrane transporter activity	GO:0042910
TraesCS2A02G216500	TraesCS2A02G216500.1	Not Available	integral component of membrane	GO:0016021
TraesCS2A02G216500	TraesCS2A02G216500.1	Not Available	ATP binding	GO:0005524
TraesCS2A02G216500	TraesCS2A02G216500.1	Not Available	protein kinase activity	GO:0004672
TraesCS2A02G216500	TraesCS2A02G216500.1	Not Available	protein phosphorylation	GO:0006468
TraesCS2A02G225600	TraesCS2A02G225600.1	Potassium transporter [Source:UniProtKB/TrEMBL;Acc:A0A341Q277]	membrane	GO:0016020
TraesCS2A02G225600	TraesCS2A02G225600.1	Potassium transporter [Source:UniProtKB/TrEMBL;Acc:A0A341Q277]	potassium ion transmembrane transporter activity	GO:0015079
TraesCS2A02G225600	TraesCS2A02G225600.1	Potassium transporter [Source:UniProtKB/TrEMBL;Acc:A0A341Q277]	potassium ion transmembrane transport	GO:0071805
TraesCS2A02G229400	TraesCS2A02G229400.1	Not Available	calmodulin binding	GO:0005516
TraesCS2A02G229400	TraesCS2A02G229400.1	Not Available	sequence-specific DNA binding	GO:0043565
TraesCS2A02G229400	TraesCS2A02G229400.1	Not Available	nucleus	GO:0005634
TraesCS2A02G229400	TraesCS2A02G229400.1	Not Available	DNA binding	GO:0003677
TraesCS2A02G229400	TraesCS2A02G229400.1	Not Available	positive regulation of transcription, DNA-templated	GO:0045893
TraesCS2A02G229400	TraesCS2A02G229400.1	Not Available	protein binding	GO:0005515
TraesCS2A02G229400	TraesCS2A02G229400.3	Not Available	nucleus	GO:0005634
TraesCS2A02G229400	TraesCS2A02G229400.3	Not Available	DNA binding	GO:0003677
TraesCS2A02G229400	TraesCS2A02G229400.3	Not Available	protein binding	GO:0005515
TraesCS2A02G229400	TraesCS2A02G229400.4	Not Available	protein binding	GO:0005515
TraesCS2A02G249400	TraesCS2A02G249400.1	Not Available	membrane	GO:0016020
TraesCS2A02G249400	TraesCS2A02G249400.1	Not Available	acetylglucosaminyltransferase activity	GO:0008375
TraesCS2A02G252700	TraesCS2A02G252700.3	Outer arm dynein light chain 1 protein [Source:Projected from Arabidopsis thaliana (AT2G34680) TAIR;Acc:AT2G34680]	protein binding	GO:0005515
TraesCS2A02G264900	TraesCS2A02G264900.1	Not Available	copper ion binding	GO:0005507
TraesCS2A02G264900	TraesCS2A02G264900.1	Not Available	oxidoreductase activity	GO:0016491
TraesCS2A02G264900	TraesCS2A02G264900.1	Not Available	oxidation-reduction process	GO:0055114
TraesCS2A02G285200	TraesCS2A02G285200.1	Domain of unknown function (DUF1767) [Source:Projected from Arabidopsis thaliana (AT5G63540) TAIR;Acc:AT5G63540]	nucleotide binding	GO:0000166
TraesCS2A02G285200	TraesCS2A02G285200.1	Domain of unknown function (DUF1767) [Source:Projected from Arabidopsis thaliana (AT5G63540) TAIR;Acc:AT5G63540]	RecQ family helicase-topoisomerase III complex	GO:0031422
TraesCS2A02G298800	TraesCS2A02G298800.1	Not Available	pyridoxal phosphate binding	GO:0030170
TraesCS2A02G298800	TraesCS2A02G298800.1	Not Available	catalytic activity	GO:0003824
TraesCS2A02G298800	TraesCS2A02G298800.1	Not Available	carboxylic acid metabolic process	GO:0019752
TraesCS2A02G298800	TraesCS2A02G298800.1	Not Available	carboxy-lyase activity	GO:0016831
TraesCS2A02G300300	TraesCS2A02G300300.1	WAT1-related protein [Source:UniProtKB/TrEMBL;Acc:A0A1D5TG55]	integral component of membrane	GO:0016021
TraesCS2A02G300300	TraesCS2A02G300300.1	WAT1-related protein [Source:UniProtKB/TrEMBL;Acc:A0A1D5TG55]	transmembrane transporter activity	GO:0022857
TraesCS2A02G300300	TraesCS2A02G300300.1	WAT1-related protein [Source:UniProtKB/TrEMBL;Acc:A0A1D5TG55]	membrane	GO:0016020
TraesCS2A02G309700	TraesCS2A02G309700.1	Not Available	phosphorelay signal transduction system	GO:0000160
TraesCS2A02G316500	TraesCS2A02G316500.1	Not Available	aspartic-type endopeptidase activity	GO:0004190
TraesCS2A02G316500	TraesCS2A02G316500.1	Not Available	proteolysis	GO:0006508
TraesCS2A02G338000	TraesCS2A02G338000.1	Not Available	Not Available
TraesCS2A02G354000	TraesCS2A02G354000.1	Not Available	catalytic activity	GO:0003824
TraesCS2A02G354000	TraesCS2A02G354000.1	Not Available	DNA repair	GO:0006281
TraesCS2A02G354000	TraesCS2A02G354000.1	Not Available	base-excision repair	GO:0006284
TraesCS2A02G354000	TraesCS2A02G354000.1	Not Available	DNA-3-methyladenine glycosylase activity	GO:0008725
TraesCS2A02G359500	TraesCS2A02G359500.1	Not Available	Not Available
TraesCS2A02G376200	TraesCS2A02G376200.1	Not Available	integral component of membrane	GO:0016021
TraesCS2A02G376200	TraesCS2A02G376200.1	Not Available	transmembrane transporter activity	GO:0022857
TraesCS2A02G376200	TraesCS2A02G376200.1	Not Available	transmembrane transport	GO:0055085
TraesCS2A02G376200	TraesCS2A02G376200.3	Not Available	transmembrane transporter activity	GO:0022857
TraesCS2A02G376200	TraesCS2A02G376200.3	Not Available	transmembrane transport	GO:0055085
TraesCS2A02G384700	TraesCS2A02G384700.1	Not Available	Not Available
TraesCS2A02G390600	TraesCS2A02G390600.1	Not Available	RNA binding	GO:0003723
TraesCS2A02G390600	TraesCS2A02G390600.1	Not Available	protein binding	GO:0005515
TraesCS2A02G390600	TraesCS2A02G390600.2	Not Available	RNA binding	GO:0003723
TraesCS2A02G390600	TraesCS2A02G390600.2	Not Available	protein binding	GO:0005515
TraesCS2A02G407800	TraesCS2A02G407800.1	Not Available	Not Available
TraesCS2A02G417200	TraesCS2A02G417200.1	Not Available	DNA-binding transcription factor activity	GO:0003700
TraesCS2A02G417200	TraesCS2A02G417200.1	Not Available	transcription, DNA-templated	GO:0006351
TraesCS2A02G417200	TraesCS2A02G417200.1	Not Available	nucleus	GO:0005634
TraesCS2A02G417200	TraesCS2A02G417200.1	Not Available	DNA binding	GO:0003677
TraesCS2A02G417200	TraesCS2A02G417200.1	Not Available	regulation of transcription, DNA-templated	GO:0006355
TraesCS2A02G421100	TraesCS2A02G421100.1	Not Available	Not Available
TraesCS2A02G421100	TraesCS2A02G421100.2	Not Available	Not Available
TraesCS2A02G421100	TraesCS2A02G421100.3	Not Available	Not Available
TraesCS2A02G431500	TraesCS2A02G431500.2	Not Available	integral component of membrane	GO:0016021
TraesCS2A02G450200	TraesCS2A02G450200.1	Not Available	Not Available
TraesCS2A02G463000	TraesCS2A02G463000.1	Not Available	ATP binding	GO:0005524
TraesCS2A02G463000	TraesCS2A02G463000.1	Not Available	protein kinase activity	GO:0004672
TraesCS2A02G463000	TraesCS2A02G463000.1	Not Available	protein phosphorylation	GO:0006468
TraesCS2A02G474000	TraesCS2A02G474000.1	Not Available	sequence-specific DNA binding	GO:0043565
TraesCS2A02G474000	TraesCS2A02G474000.1	Not Available	DNA binding	GO:0003677
TraesCS2A02G474000	TraesCS2A02G474000.1	Not Available	lipid binding	GO:0008289
TraesCS2A02G474000	TraesCS2A02G474000.1	Not Available	regulation of transcription, DNA-templated	GO:0006355
TraesCS2A02G474000	TraesCS2A02G474000.1	Not Available	nucleus	GO:0005634
TraesCS2A02G481500	TraesCS2A02G481500.1	Not Available	catalytic activity	GO:0003824
TraesCS2A02G481500	TraesCS2A02G481500.1	Not Available	coenzyme binding	GO:0050662
TraesCS2A02G481800	TraesCS2A02G481800.1	Not Available	catalytic activity	GO:0003824
TraesCS2A02G481800	TraesCS2A02G481800.1	Not Available	coenzyme binding	GO:0050662
TraesCS2A02G482200	TraesCS2A02G482200.1	Not Available	catalytic activity	GO:0003824
TraesCS2A02G482200	TraesCS2A02G482200.1	Not Available	coenzyme binding	GO:0050662
TraesCS2A02G486600	TraesCS2A02G486600.1	Not Available	ATP binding	GO:0005524
TraesCS2A02G486600	TraesCS2A02G486600.1	Not Available	protein kinase activity	GO:0004672
TraesCS2A02G486600	TraesCS2A02G486600.1	Not Available	protein serine/threonine kinase activity	GO:0004674
TraesCS2A02G486600	TraesCS2A02G486600.1	Not Available	recognition of pollen	GO:0048544
TraesCS2A02G486600	TraesCS2A02G486600.1	Not Available	protein phosphorylation	GO:0006468
TraesCS2A02G491400	TraesCS2A02G491400.1	Not Available	Not Available
TraesCS2A02G491400	TraesCS2A02G491400.2	Not Available	Not Available
TraesCS2A02G491400	TraesCS2A02G491400.3	Not Available	Not Available
TraesCS2A02G514200	TraesCS2A02G514200.1	Floral homeotic protein APETALA 2 [Source:Projected from Arabidopsis thaliana (AT4G36920) UniProtKB/Swiss-Prot;Acc:P47927]	DNA-binding transcription factor activity	GO:0003700
TraesCS2A02G514200	TraesCS2A02G514200.1	Floral homeotic protein APETALA 2 [Source:Projected from Arabidopsis thaliana (AT4G36920) UniProtKB/Swiss-Prot;Acc:P47927]	DNA binding	GO:0003677
TraesCS2A02G514200	TraesCS2A02G514200.1	Floral homeotic protein APETALA 2 [Source:Projected from Arabidopsis thaliana (AT4G36920) UniProtKB/Swiss-Prot;Acc:P47927]	regulation of transcription, DNA-templated	GO:0006355
TraesCS2A02G517700	TraesCS2A02G517700.1	Not Available	Not Available
TraesCS2A02G532600	TraesCS2A02G532600.1	Not Available	ATP binding	GO:0005524
TraesCS2A02G532600	TraesCS2A02G532600.1	Not Available	protein kinase activity	GO:0004672
TraesCS2A02G532600	TraesCS2A02G532600.1	Not Available	protein serine/threonine kinase activity	GO:0004674
TraesCS2A02G532600	TraesCS2A02G532600.1	Not Available	recognition of pollen	GO:0048544
TraesCS2A02G532600	TraesCS2A02G532600.1	Not Available	protein phosphorylation	GO:0006468
TraesCS2A02G533400	TraesCS2A02G533400.1	Serine/threonine-protein kinase [Source:UniProtKB/TrEMBL;Acc:A0A1D5TGU2]	integral component of membrane	GO:0016021
TraesCS2A02G533400	TraesCS2A02G533400.1	Serine/threonine-protein kinase [Source:UniProtKB/TrEMBL;Acc:A0A1D5TGU2]	ATP binding	GO:0005524
TraesCS2A02G533400	TraesCS2A02G533400.1	Serine/threonine-protein kinase [Source:UniProtKB/TrEMBL;Acc:A0A1D5TGU2]	protein kinase activity	GO:0004672
TraesCS2A02G533400	TraesCS2A02G533400.1	Serine/threonine-protein kinase [Source:UniProtKB/TrEMBL;Acc:A0A1D5TGU2]	protein serine/threonine kinase activity	GO:0004674
TraesCS2A02G533400	TraesCS2A02G533400.1	Serine/threonine-protein kinase [Source:UniProtKB/TrEMBL;Acc:A0A1D5TGU2]	recognition of pollen	GO:0048544
TraesCS2A02G533400	TraesCS2A02G533400.1	Serine/threonine-protein kinase [Source:UniProtKB/TrEMBL;Acc:A0A1D5TGU2]	protein phosphorylation	GO:0006468
TraesCS2A02G534100	TraesCS2A02G534100.1	Not Available	ATP binding	GO:0005524
TraesCS2A02G534100	TraesCS2A02G534100.1	Not Available	protein kinase activity	GO:0004672
TraesCS2A02G534100	TraesCS2A02G534100.1	Not Available	protein serine/threonine kinase activity	GO:0004674
TraesCS2A02G534100	TraesCS2A02G534100.1	Not Available	recognition of pollen	GO:0048544
TraesCS2A02G534100	TraesCS2A02G534100.1	Not Available	protein phosphorylation	GO:0006468
TraesCS2A02G534100	TraesCS2A02G534100.1	Not Available	integral component of membrane	GO:0016021
TraesCS2A02G534100	TraesCS2A02G534100.1	Not Available	membrane	GO:0016020
TraesCS2A02G534100	TraesCS2A02G534100.1	Not Available	nucleotide binding	GO:0000166
TraesCS2A02G534100	TraesCS2A02G534100.1	Not Available	kinase activity	GO:0016301
TraesCS2A02G534100	TraesCS2A02G534100.1	Not Available	phosphorylation	GO:0016310
TraesCS2A02G534100	TraesCS2A02G534100.1	Not Available	transferase activity	GO:0016740
TraesCS2A02G534100	TraesCS2A02G534100.2	Not Available	integral component of membrane	GO:0016021
TraesCS2A02G534100	TraesCS2A02G534100.2	Not Available	recognition of pollen	GO:0048544
TraesCS2A02G540600	TraesCS2A02G540600.1	Exocyst subunit Exo70 family protein [Source:UniProtKB/TrEMBL;Acc:A0A341QAN9]	exocyst	GO:0000145
TraesCS2A02G540600	TraesCS2A02G540600.1	Exocyst subunit Exo70 family protein [Source:UniProtKB/TrEMBL;Acc:A0A341QAN9]	exocytosis	GO:0006887
TraesCS2A02G550400	TraesCS2A02G550400.1	Not Available	nucleic acid binding	GO:0003676
TraesCS2A02G550400	TraesCS2A02G550400.1	Not Available	zinc ion binding	GO:0008270
TraesCS2A02G562500	TraesCS2A02G562500.1	Not Available	intracellular protein transport	GO:0006886
TraesCS2A02G562500	TraesCS2A02G562500.1	Not Available	nucleus	GO:0005634
TraesCS2A02G562500	TraesCS2A02G562500.1	Not Available	protein import into nucleus	GO:0006606
TraesCS2A02G562500	TraesCS2A02G562500.1	Not Available	Ran GTPase binding	GO:0008536
TraesCS2A02G562500	TraesCS2A02G562500.1	Not Available	protein binding	GO:0005515
TraesCS2A02G571700	TraesCS2A02G571700.1	Peroxidase [Source:UniProtKB/TrEMBL;Acc:A0A1D5T6G6]	metal ion binding	GO:0046872
TraesCS2A02G571700	TraesCS2A02G571700.1	Peroxidase [Source:UniProtKB/TrEMBL;Acc:A0A1D5T6G6]	peroxidase activity	GO:0004601
TraesCS2A02G571700	TraesCS2A02G571700.1	Peroxidase [Source:UniProtKB/TrEMBL;Acc:A0A1D5T6G6]	heme binding	GO:0020037
TraesCS2A02G571700	TraesCS2A02G571700.1	Peroxidase [Source:UniProtKB/TrEMBL;Acc:A0A1D5T6G6]	response to oxidative stress	GO:0006979
TraesCS2A02G571700	TraesCS2A02G571700.1	Peroxidase [Source:UniProtKB/TrEMBL;Acc:A0A1D5T6G6]	extracellular region	GO:0005576
TraesCS2A02G571700	TraesCS2A02G571700.1	Peroxidase [Source:UniProtKB/TrEMBL;Acc:A0A1D5T6G6]	hydrogen peroxide catabolic process	GO:0042744
TraesCS2A02G571700	TraesCS2A02G571700.1	Peroxidase [Source:UniProtKB/TrEMBL;Acc:A0A1D5T6G6]	oxidation-reduction process	GO:0055114
TraesCS2B02G029900	TraesCS2B02G029900.1	Not Available	integral component of membrane	GO:0016021
TraesCS2B02G036200	TraesCS2B02G036200.1	Not Available	ATP binding	GO:0005524
TraesCS2B02G036200	TraesCS2B02G036200.1	Not Available	protein kinase activity	GO:0004672
TraesCS2B02G036200	TraesCS2B02G036200.1	Not Available	cell surface receptor signaling pathway	GO:0007166
TraesCS2B02G036200	TraesCS2B02G036200.1	Not Available	protein phosphorylation	GO:0006468
TraesCS2B02G058500	TraesCS2B02G058500.1	Not Available	integral component of membrane	GO:0016021
TraesCS2B02G058500	TraesCS2B02G058500.1	Not Available	transmembrane transporter activity	GO:0022857
TraesCS2B02G058500	TraesCS2B02G058500.1	Not Available	membrane	GO:0016020
TraesCS2B02G058500	TraesCS2B02G058500.1	Not Available	transmembrane transport	GO:0055085
TraesCS2B02G082600	TraesCS2B02G082600.1	Not Available	Not Available
TraesCS2B02G083100	TraesCS2B02G083100.1	Not Available	integral component of membrane	GO:0016021
TraesCS2B02G095200	TraesCS2B02G095200.1	Not Available	Not Available
TraesCS2B02G101400	TraesCS2B02G101400.2	Not Available	Not Available
TraesCS2B02G112100	TraesCS2B02G112100.1	Not Available	Not Available
TraesCS2B02G118400	TraesCS2B02G118400.1	Not Available	nucleus	GO:0005634
TraesCS2B02G118400	TraesCS2B02G118400.1	Not Available	DNA binding	GO:0003677
TraesCS2B02G118400	TraesCS2B02G118400.1	Not Available	regulation of transcription, DNA-templated	GO:0006355
TraesCS2B02G138600	TraesCS2B02G138600.1	Not Available	protein binding	GO:0005515
TraesCS2B02G146400	TraesCS2B02G146400.1	Not Available	protein binding	GO:0005515
TraesCS2B02G164000	TraesCS2B02G164000.1	Not Available	Not Available
TraesCS2B02G164000	TraesCS2B02G164000.2	Not Available	Not Available
TraesCS2B02G172600	TraesCS2B02G172600.1	Probable protein arginine N-methyltransferase 3 [Source:Projected from Arabidopsis thaliana (AT3G12270) UniProtKB/Swiss-Prot;Acc:Q0WVD6]	methyltransferase activity	GO:0008168
TraesCS2B02G172600	TraesCS2B02G172600.1	Probable protein arginine N-methyltransferase 3 [Source:Projected from Arabidopsis thaliana (AT3G12270) UniProtKB/Swiss-Prot;Acc:Q0WVD6]	protein methylation	GO:0006479
TraesCS2B02G172600	TraesCS2B02G172600.1	Probable protein arginine N-methyltransferase 3 [Source:Projected from Arabidopsis thaliana (AT3G12270) UniProtKB/Swiss-Prot;Acc:Q0WVD6]	cytosol	GO:0005829
TraesCS2B02G172600	TraesCS2B02G172600.1	Probable protein arginine N-methyltransferase 3 [Source:Projected from Arabidopsis thaliana (AT3G12270) UniProtKB/Swiss-Prot;Acc:Q0WVD6]	protein-arginine N-methyltransferase activity	GO:0016274
TraesCS2B02G172600	TraesCS2B02G172600.1	Probable protein arginine N-methyltransferase 3 [Source:Projected from Arabidopsis thaliana (AT3G12270) UniProtKB/Swiss-Prot;Acc:Q0WVD6]	peptidyl-arginine methylation	GO:0018216
TraesCS2B02G182800	TraesCS2B02G182800.1	Not Available	ADP binding	GO:0043531
TraesCS2B02G194900	TraesCS2B02G194900.1	Not Available	Not Available
TraesCS2B02G194900	TraesCS2B02G194900.2	Not Available	Not Available
TraesCS2B02G196100	TraesCS2B02G196100.1	Not Available	translation elongation factor activity	GO:0003746
TraesCS2B02G196100	TraesCS2B02G196100.1	Not Available	translational elongation	GO:0006414
TraesCS2B02G196100	TraesCS2B02G196100.1	Not Available	eukaryotic translation elongation factor 1 complex	GO:0005853
TraesCS2B02G196100	TraesCS2B02G196100.1	Not Available	translation	GO:0006412
TraesCS2B02G196100	TraesCS2B02G196100.1	Not Available	cytosol	GO:0005829
TraesCS2B02G196100	TraesCS2B02G196100.1	Not Available	guanyl-nucleotide exchange factor activity	GO:0005085
TraesCS2B02G201400	TraesCS2B02G201400.1	COBRA-like protein [Source:UniProtKB/TrEMBL;Acc:W5BI34]	integral component of membrane	GO:0016021
TraesCS2B02G201400	TraesCS2B02G201400.1	COBRA-like protein [Source:UniProtKB/TrEMBL;Acc:W5BI34]	cellulose microfibril organization	GO:0010215
TraesCS2B02G201400	TraesCS2B02G201400.1	COBRA-like protein [Source:UniProtKB/TrEMBL;Acc:W5BI34]	anchored component of membrane	GO:0031225
TraesCS2B02G208400	TraesCS2B02G208400.1	Not Available	nucleic acid binding	GO:0003676
TraesCS2B02G208400	TraesCS2B02G208400.1	Not Available	endonuclease activity	GO:0004519
TraesCS2B02G208400	TraesCS2B02G208400.2	Not Available	nucleic acid binding	GO:0003676
TraesCS2B02G208400	TraesCS2B02G208400.2	Not Available	ATP binding	GO:0005524
TraesCS2B02G208400	TraesCS2B02G208400.2	Not Available	endonuclease activity	GO:0004519
TraesCS2B02G208400	TraesCS2B02G208400.3	Not Available	nucleic acid binding	GO:0003676
TraesCS2B02G208400	TraesCS2B02G208400.3	Not Available	ATP binding	GO:0005524
TraesCS2B02G208400	TraesCS2B02G208400.3	Not Available	endonuclease activity	GO:0004519
TraesCS2B02G229100	TraesCS2B02G229100.1	Protein DETOXIFICATION [Source:UniProtKB/TrEMBL;Acc:A0A1D5UD97]	integral component of membrane	GO:0016021
TraesCS2B02G229100	TraesCS2B02G229100.1	Protein DETOXIFICATION [Source:UniProtKB/TrEMBL;Acc:A0A1D5UD97]	membrane	GO:0016020
TraesCS2B02G229100	TraesCS2B02G229100.1	Protein DETOXIFICATION [Source:UniProtKB/TrEMBL;Acc:A0A1D5UD97]	transmembrane transport	GO:0055085
TraesCS2B02G229100	TraesCS2B02G229100.1	Protein DETOXIFICATION [Source:UniProtKB/TrEMBL;Acc:A0A1D5UD97]	GO_0015238	GO:0015238
TraesCS2B02G229100	TraesCS2B02G229100.1	Protein DETOXIFICATION [Source:UniProtKB/TrEMBL;Acc:A0A1D5UD97]	antiporter activity	GO:0015297
TraesCS2B02G229100	TraesCS2B02G229100.1	Protein DETOXIFICATION [Source:UniProtKB/TrEMBL;Acc:A0A1D5UD97]	xenobiotic transmembrane transporter activity	GO:0042910
TraesCS2B02G239800	TraesCS2B02G239800.1	Not Available	integral component of membrane	GO:0016021
TraesCS2B02G241800	TraesCS2B02G241800.1	Not Available	integral component of membrane	GO:0016021
TraesCS2B02G241800	TraesCS2B02G241800.1	Not Available	ATP binding	GO:0005524
TraesCS2B02G241800	TraesCS2B02G241800.1	Not Available	protein kinase activity	GO:0004672
TraesCS2B02G241800	TraesCS2B02G241800.1	Not Available	protein phosphorylation	GO:0006468
TraesCS2B02G241800	TraesCS2B02G241800.2	Not Available	ATP binding	GO:0005524
TraesCS2B02G241800	TraesCS2B02G241800.2	Not Available	protein kinase activity	GO:0004672
TraesCS2B02G241800	TraesCS2B02G241800.2	Not Available	protein phosphorylation	GO:0006468
TraesCS2B02G241800	TraesCS2B02G241800.2	Not Available	integral component of membrane	GO:0016021
TraesCS2B02G241800	TraesCS2B02G241800.2	Not Available	membrane	GO:0016020
TraesCS2B02G254000	TraesCS2B02G254000.1	Not Available	protein binding	GO:0005515
TraesCS2B02G254000	TraesCS2B02G254000.2	Not Available	protein binding	GO:0005515
TraesCS2B02G271500	TraesCS2B02G271500.1	Not Available	membrane	GO:0016020
TraesCS2B02G271500	TraesCS2B02G271500.1	Not Available	acetylglucosaminyltransferase activity	GO:0008375
TraesCS2B02G272400	TraesCS2B02G272400.1	Outer arm dynein light chain 1 protein [Source:Projected from Arabidopsis thaliana (AT2G34680) TAIR;Acc:AT2G34680]	protein binding	GO:0005515
TraesCS2B02G302300	TraesCS2B02G302300.1	Not Available	nucleotide binding	GO:0000166
TraesCS2B02G302300	TraesCS2B02G302300.1	Not Available	RecQ family helicase-topoisomerase III complex	GO:0031422
TraesCS2B02G315300	TraesCS2B02G315300.1	Not Available	pyridoxal phosphate binding	GO:0030170
TraesCS2B02G315300	TraesCS2B02G315300.1	Not Available	plasma membrane	GO:0005886
TraesCS2B02G315300	TraesCS2B02G315300.1	Not Available	catalytic activity	GO:0003824
TraesCS2B02G315300	TraesCS2B02G315300.1	Not Available	cytosol	GO:0005829
TraesCS2B02G315300	TraesCS2B02G315300.1	Not Available	carboxylic acid metabolic process	GO:0019752
TraesCS2B02G315300	TraesCS2B02G315300.1	Not Available	carboxy-lyase activity	GO:0016831
TraesCS2B02G315300	TraesCS2B02G315300.1	Not Available	ethanolamine metabolic process	GO:0006580
TraesCS2B02G315300	TraesCS2B02G315300.2	Not Available	pyridoxal phosphate binding	GO:0030170
TraesCS2B02G315300	TraesCS2B02G315300.2	Not Available	catalytic activity	GO:0003824
TraesCS2B02G315300	TraesCS2B02G315300.2	Not Available	carboxylic acid metabolic process	GO:0019752
TraesCS2B02G315300	TraesCS2B02G315300.2	Not Available	carboxy-lyase activity	GO:0016831
TraesCS2B02G334600	TraesCS2B02G334600.1	Not Available	aspartic-type endopeptidase activity	GO:0004190
TraesCS2B02G334600	TraesCS2B02G334600.1	Not Available	proteolysis	GO:0006508
TraesCS2B02G375300	TraesCS2B02G375300.1	Not Available	catalytic activity	GO:0003824
TraesCS2B02G375300	TraesCS2B02G375300.1	Not Available	DNA repair	GO:0006281
TraesCS2B02G375300	TraesCS2B02G375300.1	Not Available	base-excision repair	GO:0006284
TraesCS2B02G375300	TraesCS2B02G375300.1	Not Available	DNA-3-methyladenine glycosylase activity	GO:0008725
TraesCS2B02G378800	TraesCS2B02G378800.1	Not Available	Not Available
TraesCS2B02G393000	TraesCS2B02G393000.1	Not Available	integral component of membrane	GO:0016021
TraesCS2B02G393000	TraesCS2B02G393000.1	Not Available	transmembrane transporter activity	GO:0022857
TraesCS2B02G393000	TraesCS2B02G393000.1	Not Available	transmembrane transport	GO:0055085
TraesCS2B02G393000	TraesCS2B02G393000.2	Not Available	integral component of membrane	GO:0016021
TraesCS2B02G393000	TraesCS2B02G393000.2	Not Available	transmembrane transporter activity	GO:0022857
TraesCS2B02G393000	TraesCS2B02G393000.2	Not Available	transmembrane transport	GO:0055085
TraesCS2B02G401700	TraesCS2B02G401700.1	Not Available	Not Available
TraesCS2B02G402100	TraesCS2B02G402100.1	Not Available	integral component of membrane	GO:0016021
TraesCS2B02G402100	TraesCS2B02G402100.1	Not Available	oxidoreductase activity	GO:0016491
TraesCS2B02G402100	TraesCS2B02G402100.1	Not Available	iron ion binding	GO:0005506
TraesCS2B02G402100	TraesCS2B02G402100.1	Not Available	oxidation-reduction process	GO:0055114
TraesCS2B02G402100	TraesCS2B02G402100.1	Not Available	lipid biosynthetic process	GO:0008610
TraesCS2B02G422500	TraesCS2B02G422500.1	Not Available	ATP binding	GO:0005524
TraesCS2B02G422500	TraesCS2B02G422500.1	Not Available	protein kinase activity	GO:0004672
TraesCS2B02G422500	TraesCS2B02G422500.1	Not Available	protein serine/threonine kinase activity	GO:0004674
TraesCS2B02G422500	TraesCS2B02G422500.1	Not Available	protein phosphorylation	GO:0006468
TraesCS2B02G422500	TraesCS2B02G422500.2	Not Available	ATP binding	GO:0005524
TraesCS2B02G422500	TraesCS2B02G422500.2	Not Available	protein kinase activity	GO:0004672
TraesCS2B02G422500	TraesCS2B02G422500.2	Not Available	protein phosphorylation	GO:0006468
TraesCS2B02G434200	TraesCS2B02G434200.1	Not Available	DNA-binding transcription factor activity	GO:0003700
TraesCS2B02G434200	TraesCS2B02G434200.1	Not Available	transcription, DNA-templated	GO:0006351
TraesCS2B02G434200	TraesCS2B02G434200.1	Not Available	nucleus	GO:0005634
TraesCS2B02G434200	TraesCS2B02G434200.1	Not Available	DNA binding	GO:0003677
TraesCS2B02G434200	TraesCS2B02G434200.1	Not Available	regulation of transcription, DNA-templated	GO:0006355
TraesCS2B02G436700	TraesCS2B02G436700.1	Histone H4 [Source:UniProtKB/TrEMBL;Acc:W5B8I7]	nucleus	GO:0005634
TraesCS2B02G436700	TraesCS2B02G436700.1	Histone H4 [Source:UniProtKB/TrEMBL;Acc:W5B8I7]	DNA binding	GO:0003677
TraesCS2B02G436700	TraesCS2B02G436700.1	Histone H4 [Source:UniProtKB/TrEMBL;Acc:W5B8I7]	nucleosome	GO:0000786
TraesCS2B02G436700	TraesCS2B02G436700.1	Histone H4 [Source:UniProtKB/TrEMBL;Acc:W5B8I7]	nucleosome assembly	GO:0006334
TraesCS2B02G436700	TraesCS2B02G436700.1	Histone H4 [Source:UniProtKB/TrEMBL;Acc:W5B8I7]	protein heterodimerization activity	GO:0046982
TraesCS2B02G436700	TraesCS2B02G436700.1	Histone H4 [Source:UniProtKB/TrEMBL;Acc:W5B8I7]	host cell nucleus	GO:0042025
TraesCS2B02G440200	TraesCS2B02G440200.1	Not Available	Not Available
TraesCS2B02G440200	TraesCS2B02G440200.2	Not Available	Not Available
TraesCS2B02G440200	TraesCS2B02G440200.3	Not Available	Not Available
TraesCS2B02G440200	TraesCS2B02G440200.4	Not Available	Not Available
TraesCS2B02G494600	TraesCS2B02G494600.1	Not Available	protein binding	GO:0005515
TraesCS2B02G497500	TraesCS2B02G497500.1	Not Available	sequence-specific DNA binding	GO:0043565
TraesCS2B02G497500	TraesCS2B02G497500.1	Not Available	nucleus	GO:0005634
TraesCS2B02G497500	TraesCS2B02G497500.1	Not Available	DNA binding	GO:0003677
TraesCS2B02G497500	TraesCS2B02G497500.1	Not Available	lipid binding	GO:0008289
TraesCS2B02G497500	TraesCS2B02G497500.1	Not Available	regulation of transcription, DNA-templated	GO:0006355
TraesCS2B02G505700	TraesCS2B02G505700.1	Not Available	Not Available
TraesCS2B02G505700	TraesCS2B02G505700.2	Not Available	Not Available
TraesCS2B02G508300	TraesCS2B02G508300.1	Not Available	catalytic activity	GO:0003824
TraesCS2B02G508300	TraesCS2B02G508300.1	Not Available	coenzyme binding	GO:0050662
TraesCS2B02G513600	TraesCS2B02G513600.1	Serine/threonine-protein kinase [Source:UniProtKB/TrEMBL;Acc:A0A1D6RL39]	integral component of membrane	GO:0016021
TraesCS2B02G513600	TraesCS2B02G513600.1	Serine/threonine-protein kinase [Source:UniProtKB/TrEMBL;Acc:A0A1D6RL39]	ATP binding	GO:0005524
TraesCS2B02G513600	TraesCS2B02G513600.1	Serine/threonine-protein kinase [Source:UniProtKB/TrEMBL;Acc:A0A1D6RL39]	protein kinase activity	GO:0004672
TraesCS2B02G513600	TraesCS2B02G513600.1	Serine/threonine-protein kinase [Source:UniProtKB/TrEMBL;Acc:A0A1D6RL39]	protein serine/threonine kinase activity	GO:0004674
TraesCS2B02G513600	TraesCS2B02G513600.1	Serine/threonine-protein kinase [Source:UniProtKB/TrEMBL;Acc:A0A1D6RL39]	recognition of pollen	GO:0048544
TraesCS2B02G513600	TraesCS2B02G513600.1	Serine/threonine-protein kinase [Source:UniProtKB/TrEMBL;Acc:A0A1D6RL39]	protein phosphorylation	GO:0006468
TraesCS2B02G530600	TraesCS2B02G530600.1	Not Available	extracellular space	GO:0005615
TraesCS2B02G531900	TraesCS2B02G531900.1	Glycosyltransferase [Source:UniProtKB/TrEMBL;Acc:A0A1D5U0N1]	transferase activity, transferring hexosyl groups	GO:0016758
TraesCS2B02G531900	TraesCS2B02G531900.1	Glycosyltransferase [Source:UniProtKB/TrEMBL;Acc:A0A1D5U0N1]	transferase activity	GO:0016740
TraesCS2B02G531900	TraesCS2B02G531900.1	Glycosyltransferase [Source:UniProtKB/TrEMBL;Acc:A0A1D5U0N1]	transferase activity, transferring glycosyl groups	GO:0016757
TraesCS2B02G531900	TraesCS2B02G531900.1	Glycosyltransferase [Source:UniProtKB/TrEMBL;Acc:A0A1D5U0N1]	UDP-glycosyltransferase activity	GO:0008194
TraesCS2B02G542400	TraesCS2B02G542400.1	TaAP2-B [Source:UniProtKB/TrEMBL;Acc:M5AAW8]	DNA-binding transcription factor activity	GO:0003700
TraesCS2B02G542400	TraesCS2B02G542400.1	TaAP2-B [Source:UniProtKB/TrEMBL;Acc:M5AAW8]	DNA binding	GO:0003677
TraesCS2B02G542400	TraesCS2B02G542400.1	TaAP2-B [Source:UniProtKB/TrEMBL;Acc:M5AAW8]	regulation of transcription, DNA-templated	GO:0006355
TraesCS2B02G542400	TraesCS2B02G542400.2	TaAP2-B [Source:UniProtKB/TrEMBL;Acc:M5AAW8]	DNA-binding transcription factor activity	GO:0003700
TraesCS2B02G542400	TraesCS2B02G542400.2	TaAP2-B [Source:UniProtKB/TrEMBL;Acc:M5AAW8]	transcription, DNA-templated	GO:0006351
TraesCS2B02G542400	TraesCS2B02G542400.2	TaAP2-B [Source:UniProtKB/TrEMBL;Acc:M5AAW8]	nucleus	GO:0005634
TraesCS2B02G542400	TraesCS2B02G542400.2	TaAP2-B [Source:UniProtKB/TrEMBL;Acc:M5AAW8]	DNA binding	GO:0003677
TraesCS2B02G542400	TraesCS2B02G542400.2	TaAP2-B [Source:UniProtKB/TrEMBL;Acc:M5AAW8]	regulation of transcription, DNA-templated	GO:0006355
TraesCS2B02G546200	TraesCS2B02G546200.1	Not Available	Not Available
TraesCS2B02G551300	TraesCS2B02G551300.1	Not Available	integral component of membrane	GO:0016021
TraesCS2B02G551300	TraesCS2B02G551300.1	Not Available	transmembrane transport	GO:0055085
TraesCS2B02G551300	TraesCS2B02G551300.1	Not Available	solute:proton antiporter activity	GO:0015299
TraesCS2B02G551300	TraesCS2B02G551300.1	Not Available	cation transport	GO:0006812
TraesCS2B02G551300	TraesCS2B02G551300.1	Not Available	membrane	GO:0016020
TraesCS2B02G551300	TraesCS2B02G551300.1	Not Available	proton transmembrane transport	GO:1902600
TraesCS2B02G562100	TraesCS2B02G562100.1	Serine/threonine-protein kinase [Source:UniProtKB/TrEMBL;Acc:W5BHT0]	integral component of membrane	GO:0016021
TraesCS2B02G562100	TraesCS2B02G562100.1	Serine/threonine-protein kinase [Source:UniProtKB/TrEMBL;Acc:W5BHT0]	ATP binding	GO:0005524
TraesCS2B02G562100	TraesCS2B02G562100.1	Serine/threonine-protein kinase [Source:UniProtKB/TrEMBL;Acc:W5BHT0]	protein kinase activity	GO:0004672
TraesCS2B02G562100	TraesCS2B02G562100.1	Serine/threonine-protein kinase [Source:UniProtKB/TrEMBL;Acc:W5BHT0]	protein serine/threonine kinase activity	GO:0004674
TraesCS2B02G562100	TraesCS2B02G562100.1	Serine/threonine-protein kinase [Source:UniProtKB/TrEMBL;Acc:W5BHT0]	recognition of pollen	GO:0048544
TraesCS2B02G562100	TraesCS2B02G562100.1	Serine/threonine-protein kinase [Source:UniProtKB/TrEMBL;Acc:W5BHT0]	protein phosphorylation	GO:0006468
TraesCS2B02G562100	TraesCS2B02G562100.1	Serine/threonine-protein kinase [Source:UniProtKB/TrEMBL;Acc:W5BHT0]	membrane	GO:0016020
TraesCS2B02G562100	TraesCS2B02G562100.1	Serine/threonine-protein kinase [Source:UniProtKB/TrEMBL;Acc:W5BHT0]	nucleotide binding	GO:0000166
TraesCS2B02G562100	TraesCS2B02G562100.1	Serine/threonine-protein kinase [Source:UniProtKB/TrEMBL;Acc:W5BHT0]	kinase activity	GO:0016301
TraesCS2B02G562100	TraesCS2B02G562100.1	Serine/threonine-protein kinase [Source:UniProtKB/TrEMBL;Acc:W5BHT0]	phosphorylation	GO:0016310
TraesCS2B02G562100	TraesCS2B02G562100.1	Serine/threonine-protein kinase [Source:UniProtKB/TrEMBL;Acc:W5BHT0]	transferase activity	GO:0016740
TraesCS2B02G563400	TraesCS2B02G563400.1	Not Available	ATP binding	GO:0005524
TraesCS2B02G563400	TraesCS2B02G563400.1	Not Available	protein kinase activity	GO:0004672
TraesCS2B02G563400	TraesCS2B02G563400.1	Not Available	protein serine/threonine kinase activity	GO:0004674
TraesCS2B02G563400	TraesCS2B02G563400.1	Not Available	recognition of pollen	GO:0048544
TraesCS2B02G563400	TraesCS2B02G563400.1	Not Available	protein phosphorylation	GO:0006468
TraesCS2B02G563400	TraesCS2B02G563400.2	Not Available	integral component of membrane	GO:0016021
TraesCS2B02G563400	TraesCS2B02G563400.2	Not Available	ATP binding	GO:0005524
TraesCS2B02G563400	TraesCS2B02G563400.2	Not Available	protein kinase activity	GO:0004672
TraesCS2B02G563400	TraesCS2B02G563400.2	Not Available	recognition of pollen	GO:0048544
TraesCS2B02G563400	TraesCS2B02G563400.2	Not Available	protein phosphorylation	GO:0006468
TraesCS2B02G563400	TraesCS2B02G563400.2	Not Available	membrane	GO:0016020
TraesCS2B02G564400	TraesCS2B02G564400.1	Not Available	ATP binding	GO:0005524
TraesCS2B02G564400	TraesCS2B02G564400.1	Not Available	protein kinase activity	GO:0004672
TraesCS2B02G564400	TraesCS2B02G564400.1	Not Available	recognition of pollen	GO:0048544
TraesCS2B02G564400	TraesCS2B02G564400.1	Not Available	protein phosphorylation	GO:0006468
TraesCS2B02G584800	TraesCS2B02G584800.1	Not Available	protein binding	GO:0005515
TraesCS2B02G585900	TraesCS2B02G585900.1	Not Available	integral component of membrane	GO:0016021
TraesCS2B02G588200	TraesCS2B02G588200.1	Not Available	Not Available
TraesCS2B02G591600	TraesCS2B02G591600.1	Katanin p80 WD40 repeat-containing subunit B1 homolog [Source:UniProtKB/TrEMBL;Acc:A0A341R2X5]	protein binding	GO:0005515
TraesCS2B02G591600	TraesCS2B02G591600.2	Katanin p80 WD40 repeat-containing subunit B1 homolog [Source:UniProtKB/TrEMBL;Acc:A0A341R2X5]	microtubule binding	GO:0008017
TraesCS2B02G591600	TraesCS2B02G591600.2	Katanin p80 WD40 repeat-containing subunit B1 homolog [Source:UniProtKB/TrEMBL;Acc:A0A341R2X5]	katanin complex	GO:0008352
TraesCS2B02G591600	TraesCS2B02G591600.2	Katanin p80 WD40 repeat-containing subunit B1 homolog [Source:UniProtKB/TrEMBL;Acc:A0A341R2X5]	microtubule severing	GO:0051013
TraesCS2B02G591600	TraesCS2B02G591600.2	Katanin p80 WD40 repeat-containing subunit B1 homolog [Source:UniProtKB/TrEMBL;Acc:A0A341R2X5]	protein binding	GO:0005515
TraesCS2B02G616600	TraesCS2B02G616600.1	Not Available	integral component of membrane	GO:0016021
TraesCS2B02G616600	TraesCS2B02G616600.1	Not Available	heme binding	GO:0020037
TraesCS2B02G616600	TraesCS2B02G616600.1	Not Available	monooxygenase activity	GO:0004497
TraesCS2B02G616600	TraesCS2B02G616600.1	Not Available	iron ion binding	GO:0005506
TraesCS2B02G616600	TraesCS2B02G616600.1	Not Available	oxidoreductase activity, acting on paired donors, with incorporation or reduction of molecular oxygen	GO:0016705
TraesCS2B02G616600	TraesCS2B02G616600.1	Not Available	oxidation-reduction process	GO:0055114
TraesCS2B02G624100	TraesCS2B02G624100.1	Not Available	intracellular protein transport	GO:0006886
TraesCS2B02G624100	TraesCS2B02G624100.1	Not Available	nucleus	GO:0005634
TraesCS2B02G624100	TraesCS2B02G624100.1	Not Available	protein import into nucleus	GO:0006606
TraesCS2B02G624100	TraesCS2B02G624100.1	Not Available	Ran GTPase binding	GO:0008536
TraesCS2B02G624100	TraesCS2B02G624100.1	Not Available	protein binding	GO:0005515
TraesCS2B02G624100	TraesCS2B02G624100.2	Not Available	protein import into nucleus	GO:0006606
TraesCS2B02G624100	TraesCS2B02G624100.2	Not Available	protein binding	GO:0005515
TraesCS2D02G027200	TraesCS2D02G027200.1	Not Available	Not Available
TraesCS2D02G027400	TraesCS2D02G027400.1	Not Available	serine-type endopeptidase activity	GO:0004252
TraesCS2D02G027400	TraesCS2D02G027400.1	Not Available	proteolysis	GO:0006508
TraesCS2D02G027400	TraesCS2D02G027400.1	Not Available	hydrolase activity	GO:0016787
TraesCS2D02G027400	TraesCS2D02G027400.1	Not Available	peptidase activity	GO:0008233
TraesCS2D02G027400	TraesCS2D02G027400.1	Not Available	serine-type peptidase activity	GO:0008236
TraesCS2D02G030100	TraesCS2D02G030100.1	Not Available	lyase activity	GO:0016829
TraesCS2D02G030100	TraesCS2D02G030100.1	Not Available	magnesium ion binding	GO:0000287
TraesCS2D02G030100	TraesCS2D02G030100.1	Not Available	terpene synthase activity	GO:0010333
TraesCS2D02G030100	TraesCS2D02G030100.1	Not Available	diterpenoid biosynthetic process	GO:0016102
TraesCS2D02G051900	TraesCS2D02G051900.1	Not Available	Not Available
TraesCS2D02G072700	TraesCS2D02G072700.1	Not Available	Not Available
TraesCS2D02G095300	TraesCS2D02G095300.1	Not Available	Not Available
TraesCS2D02G116400	TraesCS2D02G116400.1	Not Available	Not Available
TraesCS2D02G116500	TraesCS2D02G116500.1	Not Available	protein binding	GO:0005515
TraesCS2D02G131200	TraesCS2D02G131200.1	Not Available	nucleic acid binding	GO:0003676
TraesCS2D02G131200	TraesCS2D02G131200.1	Not Available	ATP binding	GO:0005524
TraesCS2D02G139300	TraesCS2D02G139300.1	Not Available	Not Available
TraesCS2D02G142700	TraesCS2D02G142700.1	Not Available	mitochondrion	GO:0005739
TraesCS2D02G157200	TraesCS2D02G157200.1	Not Available	intracellular membrane-bounded organelle	GO:0043231
TraesCS2D02G157200	TraesCS2D02G157200.1	Not Available	RNA modification	GO:0009451
TraesCS2D02G157200	TraesCS2D02G157200.1	Not Available	protein binding	GO:0005515
TraesCS2D02G157200	TraesCS2D02G157200.2	Not Available	protein binding	GO:0005515
TraesCS2D02G176200	TraesCS2D02G176200.1	Not Available	Not Available
TraesCS2D02G176200	TraesCS2D02G176200.2	Not Available	Not Available
TraesCS2D02G176200	TraesCS2D02G176200.3	Not Available	Not Available
TraesCS2D02G176200	TraesCS2D02G176200.4	Not Available	Not Available
TraesCS2D02G177300	TraesCS2D02G177300.1	Not Available	translation elongation factor activity	GO:0003746
TraesCS2D02G177300	TraesCS2D02G177300.1	Not Available	translational elongation	GO:0006414
TraesCS2D02G177300	TraesCS2D02G177300.1	Not Available	eukaryotic translation elongation factor 1 complex	GO:0005853
TraesCS2D02G177300	TraesCS2D02G177300.1	Not Available	translation	GO:0006412
TraesCS2D02G177300	TraesCS2D02G177300.1	Not Available	cytosol	GO:0005829
TraesCS2D02G177300	TraesCS2D02G177300.1	Not Available	guanyl-nucleotide exchange factor activity	GO:0005085
TraesCS2D02G189600	TraesCS2D02G189600.1	Not Available	nucleic acid binding	GO:0003676
TraesCS2D02G189600	TraesCS2D02G189600.1	Not Available	endonuclease activity	GO:0004519
TraesCS2D02G189600	TraesCS2D02G189600.2	Not Available	nucleic acid binding	GO:0003676
TraesCS2D02G189600	TraesCS2D02G189600.2	Not Available	ATP binding	GO:0005524
TraesCS2D02G189600	TraesCS2D02G189600.2	Not Available	endonuclease activity	GO:0004519
TraesCS2D02G190300	TraesCS2D02G190300.1	Not Available	integral component of membrane	GO:0016021
TraesCS2D02G190300	TraesCS2D02G190300.1	Not Available	oxidoreductase activity	GO:0016491
TraesCS2D02G190300	TraesCS2D02G190300.1	Not Available	oxidation-reduction process	GO:0055114
TraesCS2D02G214300	TraesCS2D02G214300.1	Protein DETOXIFICATION [Source:UniProtKB/TrEMBL;Acc:A0A341RBN4]	membrane	GO:0016020
TraesCS2D02G214300	TraesCS2D02G214300.1	Protein DETOXIFICATION [Source:UniProtKB/TrEMBL;Acc:A0A341RBN4]	transmembrane transport	GO:0055085
TraesCS2D02G214300	TraesCS2D02G214300.1	Protein DETOXIFICATION [Source:UniProtKB/TrEMBL;Acc:A0A341RBN4]	antiporter activity	GO:0015297
TraesCS2D02G214300	TraesCS2D02G214300.1	Protein DETOXIFICATION [Source:UniProtKB/TrEMBL;Acc:A0A341RBN4]	xenobiotic transmembrane transporter activity	GO:0042910
TraesCS2D02G222300	TraesCS2D02G222300.1	Not Available	integral component of membrane	GO:0016021
TraesCS2D02G222300	TraesCS2D02G222300.1	Not Available	ATP binding	GO:0005524
TraesCS2D02G222300	TraesCS2D02G222300.1	Not Available	protein kinase activity	GO:0004672
TraesCS2D02G222300	TraesCS2D02G222300.1	Not Available	protein phosphorylation	GO:0006468
TraesCS2D02G222300	TraesCS2D02G222300.2	Not Available	integral component of membrane	GO:0016021
TraesCS2D02G222300	TraesCS2D02G222300.2	Not Available	ATP binding	GO:0005524
TraesCS2D02G222300	TraesCS2D02G222300.2	Not Available	protein kinase activity	GO:0004672
TraesCS2D02G222300	TraesCS2D02G222300.2	Not Available	protein phosphorylation	GO:0006468
TraesCS2D02G222300	TraesCS2D02G222300.2	Not Available	membrane	GO:0016020
TraesCS2D02G222300	TraesCS2D02G222300.2	Not Available	plasma membrane	GO:0005886
TraesCS2D02G222300	TraesCS2D02G222300.2	Not Available	protein serine/threonine kinase activity	GO:0004674
TraesCS2D02G222300	TraesCS2D02G222300.3	Not Available	ATP binding	GO:0005524
TraesCS2D02G222300	TraesCS2D02G222300.3	Not Available	protein kinase activity	GO:0004672
TraesCS2D02G222300	TraesCS2D02G222300.3	Not Available	protein phosphorylation	GO:0006468
TraesCS2D02G222300	TraesCS2D02G222300.4	Not Available	ATP binding	GO:0005524
TraesCS2D02G222300	TraesCS2D02G222300.4	Not Available	protein kinase activity	GO:0004672
TraesCS2D02G222300	TraesCS2D02G222300.4	Not Available	protein phosphorylation	GO:0006468
TraesCS2D02G237300	TraesCS2D02G237300.1	Not Available	DNA binding	GO:0003677
TraesCS2D02G237300	TraesCS2D02G237300.1	Not Available	protein binding	GO:0005515
TraesCS2D02G237300	TraesCS2D02G237300.2	Not Available	calmodulin binding	GO:0005516
TraesCS2D02G237300	TraesCS2D02G237300.2	Not Available	sequence-specific DNA binding	GO:0043565
TraesCS2D02G237300	TraesCS2D02G237300.2	Not Available	nucleus	GO:0005634
TraesCS2D02G237300	TraesCS2D02G237300.2	Not Available	DNA binding	GO:0003677
TraesCS2D02G237300	TraesCS2D02G237300.2	Not Available	positive regulation of transcription, DNA-templated	GO:0045893
TraesCS2D02G237300	TraesCS2D02G237300.2	Not Available	protein binding	GO:0005515
TraesCS2D02G237300	TraesCS2D02G237300.3	Not Available	protein binding	GO:0005515
TraesCS2D02G237300	TraesCS2D02G237300.4	Not Available	DNA binding	GO:0003677
TraesCS2D02G237300	TraesCS2D02G237300.4	Not Available	protein binding	GO:0005515
TraesCS2D02G237300	TraesCS2D02G237300.5	Not Available	protein binding	GO:0005515
TraesCS2D02G250900	TraesCS2D02G250900.1	Not Available	membrane	GO:0016020
TraesCS2D02G250900	TraesCS2D02G250900.1	Not Available	acetylglucosaminyltransferase activity	GO:0008375
TraesCS2D02G253300	TraesCS2D02G253300.2	Outer arm dynein light chain 1 protein [Source:Projected from Arabidopsis thaliana (AT2G34680) TAIR;Acc:AT2G34680]	plasma membrane	GO:0005886
TraesCS2D02G253300	TraesCS2D02G253300.2	Outer arm dynein light chain 1 protein [Source:Projected from Arabidopsis thaliana (AT2G34680) TAIR;Acc:AT2G34680]	plasmodesma	GO:0009506
TraesCS2D02G253300	TraesCS2D02G253300.2	Outer arm dynein light chain 1 protein [Source:Projected from Arabidopsis thaliana (AT2G34680) TAIR;Acc:AT2G34680]	protein binding	GO:0005515
TraesCS2D02G283800	TraesCS2D02G283800.1	Domain of unknown function (DUF1767) [Source:Projected from Arabidopsis thaliana (AT5G63540) TAIR;Acc:AT5G63540]	nucleotide binding	GO:0000166
TraesCS2D02G283800	TraesCS2D02G283800.1	Domain of unknown function (DUF1767) [Source:Projected from Arabidopsis thaliana (AT5G63540) TAIR;Acc:AT5G63540]	RecQ family helicase-topoisomerase III complex	GO:0031422
TraesCS2D02G296800	TraesCS2D02G296800.1	Not Available	pyridoxal phosphate binding	GO:0030170
TraesCS2D02G296800	TraesCS2D02G296800.1	Not Available	catalytic activity	GO:0003824
TraesCS2D02G296800	TraesCS2D02G296800.1	Not Available	carboxylic acid metabolic process	GO:0019752
TraesCS2D02G296800	TraesCS2D02G296800.1	Not Available	carboxy-lyase activity	GO:0016831
TraesCS2D02G296800	TraesCS2D02G296800.1	Not Available	lyase activity	GO:0016829
TraesCS2D02G296800	TraesCS2D02G296800.2	Not Available	pyridoxal phosphate binding	GO:0030170
TraesCS2D02G296800	TraesCS2D02G296800.2	Not Available	catalytic activity	GO:0003824
TraesCS2D02G296800	TraesCS2D02G296800.2	Not Available	carboxylic acid metabolic process	GO:0019752
TraesCS2D02G296800	TraesCS2D02G296800.2	Not Available	carboxy-lyase activity	GO:0016831
TraesCS2D02G298200	TraesCS2D02G298200.1	WAT1-related protein [Source:UniProtKB/TrEMBL;Acc:A0A1D6RNZ7]	integral component of membrane	GO:0016021
TraesCS2D02G298200	TraesCS2D02G298200.1	WAT1-related protein [Source:UniProtKB/TrEMBL;Acc:A0A1D6RNZ7]	transmembrane transporter activity	GO:0022857
TraesCS2D02G298200	TraesCS2D02G298200.1	WAT1-related protein [Source:UniProtKB/TrEMBL;Acc:A0A1D6RNZ7]	membrane	GO:0016020
TraesCS2D02G298200	TraesCS2D02G298200.1	WAT1-related protein [Source:UniProtKB/TrEMBL;Acc:A0A1D6RNZ7]	transmembrane transport	GO:0055085
TraesCS2D02G298200	TraesCS2D02G298200.1	WAT1-related protein [Source:UniProtKB/TrEMBL;Acc:A0A1D6RNZ7]	plasma membrane	GO:0005886
TraesCS2D02G308000	TraesCS2D02G308000.1	Not Available	integral component of membrane	GO:0016021
TraesCS2D02G308000	TraesCS2D02G308000.1	Not Available	intracellular	GO:0005622
TraesCS2D02G308000	TraesCS2D02G308000.1	Not Available	phosphorelay signal transduction system	GO:0000160
TraesCS2D02G308000	TraesCS2D02G308000.1	Not Available	adventitious root development	GO:0048830
TraesCS2D02G308000	TraesCS2D02G308000.1	Not Available	membrane	GO:0016020
TraesCS2D02G314400	TraesCS2D02G314400.1	Not Available	aspartic-type endopeptidase activity	GO:0004190
TraesCS2D02G314400	TraesCS2D02G314400.1	Not Available	proteolysis	GO:0006508
TraesCS2D02G358400	TraesCS2D02G358400.1	Not Available	Not Available
TraesCS2D02G373400	TraesCS2D02G373400.1	Not Available	Not Available
TraesCS2D02G381400	TraesCS2D02G381400.1	Not Available	chloroplast thylakoid membrane	GO:0009535
TraesCS2D02G418200	TraesCS2D02G418200.1	Not Available	Not Available
TraesCS2D02G418200	TraesCS2D02G418200.2	Not Available	integral component of membrane	GO:0016021
TraesCS2D02G418200	TraesCS2D02G418200.2	Not Available	membrane	GO:0016020
TraesCS2D02G445200	TraesCS2D02G445200.1	Not Available	Not Available
TraesCS2D02G455600	TraesCS2D02G455600.1	Glutamate receptor [Source:UniProtKB/TrEMBL;Acc:A0A1D5URP8]	Not Available
TraesCS2D02G455600	TraesCS2D02G455600.2	Glutamate receptor [Source:UniProtKB/TrEMBL;Acc:A0A1D5URP8]	integral component of membrane	GO:0016021
TraesCS2D02G455600	TraesCS2D02G455600.2	Glutamate receptor [Source:UniProtKB/TrEMBL;Acc:A0A1D5URP8]	ionotropic glutamate receptor activity	GO:0004970
TraesCS2D02G455600	TraesCS2D02G455600.2	Glutamate receptor [Source:UniProtKB/TrEMBL;Acc:A0A1D5URP8]	membrane	GO:0016020
TraesCS2D02G455600	TraesCS2D02G455600.2	Glutamate receptor [Source:UniProtKB/TrEMBL;Acc:A0A1D5URP8]	ligand-gated ion channel activity	GO:0015276
TraesCS2D02G455600	TraesCS2D02G455600.3	Glutamate receptor [Source:UniProtKB/TrEMBL;Acc:A0A1D5URP8]	membrane	GO:0016020
TraesCS2D02G455600	TraesCS2D02G455600.3	Glutamate receptor [Source:UniProtKB/TrEMBL;Acc:A0A1D5URP8]	ligand-gated ion channel activity	GO:0015276
TraesCS2D02G463600	TraesCS2D02G463600.1	Not Available	ATP binding	GO:0005524
TraesCS2D02G463600	TraesCS2D02G463600.1	Not Available	protein kinase activity	GO:0004672
TraesCS2D02G463600	TraesCS2D02G463600.1	Not Available	protein phosphorylation	GO:0006468
TraesCS2D02G473700	TraesCS2D02G473700.1	Not Available	sequence-specific DNA binding	GO:0043565
TraesCS2D02G473700	TraesCS2D02G473700.1	Not Available	DNA binding	GO:0003677
TraesCS2D02G473700	TraesCS2D02G473700.1	Not Available	lipid binding	GO:0008289
TraesCS2D02G473700	TraesCS2D02G473700.1	Not Available	regulation of transcription, DNA-templated	GO:0006355
TraesCS2D02G481800	TraesCS2D02G481800.1	Not Available	catalytic activity	GO:0003824
TraesCS2D02G481800	TraesCS2D02G481800.1	Not Available	coenzyme binding	GO:0050662
TraesCS2D02G481900	TraesCS2D02G481900.2	Not Available	catalytic activity	GO:0003824
TraesCS2D02G481900	TraesCS2D02G481900.2	Not Available	coenzyme binding	GO:0050662
TraesCS2D02G482000	TraesCS2D02G482000.1	Not Available	catalytic activity	GO:0003824
TraesCS2D02G482000	TraesCS2D02G482000.1	Not Available	coenzyme binding	GO:0050662
TraesCS2D02G482000	TraesCS2D02G482000.2	Not Available	catalytic activity	GO:0003824
TraesCS2D02G482000	TraesCS2D02G482000.2	Not Available	coenzyme binding	GO:0050662
TraesCS2D02G486800	TraesCS2D02G486800.1	Not Available	ATP binding	GO:0005524
TraesCS2D02G486800	TraesCS2D02G486800.1	Not Available	protein kinase activity	GO:0004672
TraesCS2D02G486800	TraesCS2D02G486800.1	Not Available	protein serine/threonine kinase activity	GO:0004674
TraesCS2D02G486800	TraesCS2D02G486800.1	Not Available	recognition of pollen	GO:0048544
TraesCS2D02G486800	TraesCS2D02G486800.1	Not Available	protein phosphorylation	GO:0006468
TraesCS2D02G504000	TraesCS2D02G504000.1	Not Available	Not Available
TraesCS2D02G504000	TraesCS2D02G504000.2	Not Available	Not Available
TraesCS2D02G512200	TraesCS2D02G512200.1	Not Available	nucleic acid binding	GO:0003676
TraesCS2D02G515800	TraesCS2D02G515800.1	TaAP2-D [Source:UniProtKB/TrEMBL;Acc:M5AB40]	DNA-binding transcription factor activity	GO:0003700
TraesCS2D02G515800	TraesCS2D02G515800.1	TaAP2-D [Source:UniProtKB/TrEMBL;Acc:M5AB40]	transcription, DNA-templated	GO:0006351
TraesCS2D02G515800	TraesCS2D02G515800.1	TaAP2-D [Source:UniProtKB/TrEMBL;Acc:M5AB40]	nucleus	GO:0005634
TraesCS2D02G515800	TraesCS2D02G515800.1	TaAP2-D [Source:UniProtKB/TrEMBL;Acc:M5AB40]	DNA binding	GO:0003677
TraesCS2D02G515800	TraesCS2D02G515800.1	TaAP2-D [Source:UniProtKB/TrEMBL;Acc:M5AB40]	regulation of transcription, DNA-templated	GO:0006355
TraesCS2D02G534400	TraesCS2D02G534400.1	Serine/threonine-protein kinase [Source:UniProtKB/TrEMBL;Acc:A0A1D5UH93]	integral component of membrane	GO:0016021
TraesCS2D02G534400	TraesCS2D02G534400.1	Serine/threonine-protein kinase [Source:UniProtKB/TrEMBL;Acc:A0A1D5UH93]	ATP binding	GO:0005524
TraesCS2D02G534400	TraesCS2D02G534400.1	Serine/threonine-protein kinase [Source:UniProtKB/TrEMBL;Acc:A0A1D5UH93]	protein kinase activity	GO:0004672
TraesCS2D02G534400	TraesCS2D02G534400.1	Serine/threonine-protein kinase [Source:UniProtKB/TrEMBL;Acc:A0A1D5UH93]	protein serine/threonine kinase activity	GO:0004674
TraesCS2D02G534400	TraesCS2D02G534400.1	Serine/threonine-protein kinase [Source:UniProtKB/TrEMBL;Acc:A0A1D5UH93]	recognition of pollen	GO:0048544
TraesCS2D02G534400	TraesCS2D02G534400.1	Serine/threonine-protein kinase [Source:UniProtKB/TrEMBL;Acc:A0A1D5UH93]	protein phosphorylation	GO:0006468
TraesCS2D02G535600	TraesCS2D02G535600.1	Not Available	ATP binding	GO:0005524
TraesCS2D02G535600	TraesCS2D02G535600.1	Not Available	protein kinase activity	GO:0004672
TraesCS2D02G535600	TraesCS2D02G535600.1	Not Available	recognition of pollen	GO:0048544
TraesCS2D02G535600	TraesCS2D02G535600.1	Not Available	protein phosphorylation	GO:0006468
TraesCS2D02G535600	TraesCS2D02G535600.2	Not Available	ATP binding	GO:0005524
TraesCS2D02G535600	TraesCS2D02G535600.2	Not Available	protein kinase activity	GO:0004672
TraesCS2D02G535600	TraesCS2D02G535600.2	Not Available	protein serine/threonine kinase activity	GO:0004674
TraesCS2D02G535600	TraesCS2D02G535600.2	Not Available	recognition of pollen	GO:0048544
TraesCS2D02G535600	TraesCS2D02G535600.2	Not Available	protein phosphorylation	GO:0006468
TraesCS2D02G536400	TraesCS2D02G536400.1	Serine/threonine-protein kinase [Source:UniProtKB/TrEMBL;Acc:A0A1D5UTG2]	integral component of membrane	GO:0016021
TraesCS2D02G536400	TraesCS2D02G536400.1	Serine/threonine-protein kinase [Source:UniProtKB/TrEMBL;Acc:A0A1D5UTG2]	ATP binding	GO:0005524
TraesCS2D02G536400	TraesCS2D02G536400.1	Serine/threonine-protein kinase [Source:UniProtKB/TrEMBL;Acc:A0A1D5UTG2]	protein kinase activity	GO:0004672
TraesCS2D02G536400	TraesCS2D02G536400.1	Serine/threonine-protein kinase [Source:UniProtKB/TrEMBL;Acc:A0A1D5UTG2]	protein serine/threonine kinase activity	GO:0004674
TraesCS2D02G536400	TraesCS2D02G536400.1	Serine/threonine-protein kinase [Source:UniProtKB/TrEMBL;Acc:A0A1D5UTG2]	recognition of pollen	GO:0048544
TraesCS2D02G536400	TraesCS2D02G536400.1	Serine/threonine-protein kinase [Source:UniProtKB/TrEMBL;Acc:A0A1D5UTG2]	protein phosphorylation	GO:0006468
TraesCS2D02G536400	TraesCS2D02G536400.2	Serine/threonine-protein kinase [Source:UniProtKB/TrEMBL;Acc:A0A1D5UTG2]	ATP binding	GO:0005524
TraesCS2D02G536400	TraesCS2D02G536400.2	Serine/threonine-protein kinase [Source:UniProtKB/TrEMBL;Acc:A0A1D5UTG2]	protein kinase activity	GO:0004672
TraesCS2D02G536400	TraesCS2D02G536400.2	Serine/threonine-protein kinase [Source:UniProtKB/TrEMBL;Acc:A0A1D5UTG2]	protein serine/threonine kinase activity	GO:0004674
TraesCS2D02G536400	TraesCS2D02G536400.2	Serine/threonine-protein kinase [Source:UniProtKB/TrEMBL;Acc:A0A1D5UTG2]	recognition of pollen	GO:0048544
TraesCS2D02G536400	TraesCS2D02G536400.2	Serine/threonine-protein kinase [Source:UniProtKB/TrEMBL;Acc:A0A1D5UTG2]	protein phosphorylation	GO:0006468
TraesCS2D02G572700	TraesCS2D02G572700.1	Not Available	intracellular protein transport	GO:0006886
TraesCS2D02G572700	TraesCS2D02G572700.1	Not Available	nucleus	GO:0005634
TraesCS2D02G572700	TraesCS2D02G572700.1	Not Available	protein import into nucleus	GO:0006606
TraesCS2D02G572700	TraesCS2D02G572700.1	Not Available	Ran GTPase binding	GO:0008536
TraesCS2D02G572700	TraesCS2D02G572700.1	Not Available	protein binding	GO:0005515
TraesCS3A02G019300	TraesCS3A02G019300.1	Not Available	transcription coregulator activity	GO:0003712
TraesCS3A02G019300	TraesCS3A02G019300.1	Not Available	SAGA complex	GO:0000124
TraesCS3A02G021300	TraesCS3A02G021300.1	Not Available	nucleic acid binding	GO:0003676
TraesCS3A02G021300	TraesCS3A02G021300.1	Not Available	ATP binding	GO:0005524
TraesCS3A02G021300	TraesCS3A02G021300.1	Not Available	helicase activity	GO:0004386
TraesCS3A02G039900	TraesCS3A02G039900.1	Not Available	Not Available
TraesCS3A02G042100	TraesCS3A02G042100.1	Not Available	hydrolase activity, hydrolyzing O-glycosyl compounds	GO:0004553
TraesCS3A02G042100	TraesCS3A02G042100.1	Not Available	carbohydrate metabolic process	GO:0005975
TraesCS3A02G042100	TraesCS3A02G042100.1	Not Available	carbohydrate binding	GO:0030246
TraesCS3A02G042100	TraesCS3A02G042100.1	Not Available	catalytic activity	GO:0003824
TraesCS3A02G054700	TraesCS3A02G054700.1	Protein DAMAGED DNA-BINDING 2 [Source:Projected from Arabidopsis thaliana (AT5G58760) UniProtKB/Swiss-Prot;Acc:Q6NQ88]	nucleus	GO:0005634
TraesCS3A02G054700	TraesCS3A02G054700.1	Protein DAMAGED DNA-BINDING 2 [Source:Projected from Arabidopsis thaliana (AT5G58760) UniProtKB/Swiss-Prot;Acc:Q6NQ88]	damaged DNA binding	GO:0003684
TraesCS3A02G054700	TraesCS3A02G054700.1	Protein DAMAGED DNA-BINDING 2 [Source:Projected from Arabidopsis thaliana (AT5G58760) UniProtKB/Swiss-Prot;Acc:Q6NQ88]	DNA repair	GO:0006281
TraesCS3A02G054700	TraesCS3A02G054700.1	Protein DAMAGED DNA-BINDING 2 [Source:Projected from Arabidopsis thaliana (AT5G58760) UniProtKB/Swiss-Prot;Acc:Q6NQ88]	Cul4-RING E3 ubiquitin ligase complex	GO:0080008
TraesCS3A02G054700	TraesCS3A02G054700.1	Protein DAMAGED DNA-BINDING 2 [Source:Projected from Arabidopsis thaliana (AT5G58760) UniProtKB/Swiss-Prot;Acc:Q6NQ88]	response to UV-B	GO:0010224
TraesCS3A02G054700	TraesCS3A02G054700.1	Protein DAMAGED DNA-BINDING 2 [Source:Projected from Arabidopsis thaliana (AT5G58760) UniProtKB/Swiss-Prot;Acc:Q6NQ88]	protein binding	GO:0005515
TraesCS3A02G085700	TraesCS3A02G085700.1	Trehalose 6-phosphate phosphatase [Source:UniProtKB/TrEMBL;Acc:A0A341RPC3]	catalytic activity	GO:0003824
TraesCS3A02G085700	TraesCS3A02G085700.1	Trehalose 6-phosphate phosphatase [Source:UniProtKB/TrEMBL;Acc:A0A341RPC3]	trehalose biosynthetic process	GO:0005992
TraesCS3A02G131100	TraesCS3A02G131100.1	Not Available	Not Available
TraesCS3A02G147800	TraesCS3A02G147800.1	Not Available	malate transport	GO:0015743
TraesCS3A02G174200	TraesCS3A02G174200.1	Not Available	Not Available
TraesCS3A02G177900	TraesCS3A02G177900.1	Not Available	Not Available
TraesCS3A02G178100	TraesCS3A02G178100.1	Not Available	Not Available
TraesCS3A02G178100	TraesCS3A02G178100.2	Not Available	Not Available
TraesCS3A02G199000	TraesCS3A02G199000.1	Exocyst complex component [Source:UniProtKB/TrEMBL;Acc:A0A341RTN7]	exocyst	GO:0000145
TraesCS3A02G199000	TraesCS3A02G199000.1	Exocyst complex component [Source:UniProtKB/TrEMBL;Acc:A0A341RTN7]	vesicle docking involved in exocytosis	GO:0006904
TraesCS3A02G199000	TraesCS3A02G199000.2	Exocyst complex component [Source:UniProtKB/TrEMBL;Acc:A0A341RTN7]	exocyst	GO:0000145
TraesCS3A02G199000	TraesCS3A02G199000.2	Exocyst complex component [Source:UniProtKB/TrEMBL;Acc:A0A341RTN7]	vesicle docking involved in exocytosis	GO:0006904
TraesCS3A02G199200	TraesCS3A02G199200.1	Not Available	Not Available
TraesCS3A02G218100	TraesCS3A02G218100.1	Not Available	integral component of membrane	GO:0016021
TraesCS3A02G218100	TraesCS3A02G218100.1	Not Available	GO_0015991	GO:0015991
TraesCS3A02G218100	TraesCS3A02G218100.1	Not Available	proton transmembrane transporter activity	GO:0015078
TraesCS3A02G218100	TraesCS3A02G218100.1	Not Available	proton-transporting V-type ATPase, V0 domain	GO:0033179
TraesCS3A02G218100	TraesCS3A02G218100.1	Not Available	proton transmembrane transport	GO:1902600
TraesCS3A02G218100	TraesCS3A02G218100.1	Not Available	membrane	GO:0016020
TraesCS3A02G218100	TraesCS3A02G218100.1	Not Available	ion transport	GO:0006811
TraesCS3A02G218100	TraesCS3A02G218100.1	Not Available	proton-transporting two-sector ATPase complex, proton-transporting domain	GO:0033177
TraesCS3A02G218100	TraesCS3A02G218100.1	Not Available	proton-transporting ATPase activity, rotational mechanism	GO:0046961
TraesCS3A02G228000	TraesCS3A02G228000.1	Mitogen-activated protein kinase [Source:UniProtKB/TrEMBL;Acc:A0A0K0YGT2]	ATP binding	GO:0005524
TraesCS3A02G228000	TraesCS3A02G228000.1	Mitogen-activated protein kinase [Source:UniProtKB/TrEMBL;Acc:A0A0K0YGT2]	protein kinase activity	GO:0004672
TraesCS3A02G228000	TraesCS3A02G228000.1	Mitogen-activated protein kinase [Source:UniProtKB/TrEMBL;Acc:A0A0K0YGT2]	intracellular	GO:0005622
TraesCS3A02G228000	TraesCS3A02G228000.1	Mitogen-activated protein kinase [Source:UniProtKB/TrEMBL;Acc:A0A0K0YGT2]	MAP kinase activity	GO:0004707
TraesCS3A02G228000	TraesCS3A02G228000.1	Mitogen-activated protein kinase [Source:UniProtKB/TrEMBL;Acc:A0A0K0YGT2]	protein phosphorylation	GO:0006468
TraesCS3A02G228000	TraesCS3A02G228000.1	Mitogen-activated protein kinase [Source:UniProtKB/TrEMBL;Acc:A0A0K0YGT2]	protein serine/threonine kinase activity	GO:0004674
TraesCS3A02G228000	TraesCS3A02G228000.1	Mitogen-activated protein kinase [Source:UniProtKB/TrEMBL;Acc:A0A0K0YGT2]	nucleotide binding	GO:0000166
TraesCS3A02G228000	TraesCS3A02G228000.1	Mitogen-activated protein kinase [Source:UniProtKB/TrEMBL;Acc:A0A0K0YGT2]	kinase activity	GO:0016301
TraesCS3A02G228000	TraesCS3A02G228000.1	Mitogen-activated protein kinase [Source:UniProtKB/TrEMBL;Acc:A0A0K0YGT2]	phosphorylation	GO:0016310
TraesCS3A02G228000	TraesCS3A02G228000.1	Mitogen-activated protein kinase [Source:UniProtKB/TrEMBL;Acc:A0A0K0YGT2]	transferase activity	GO:0016740
TraesCS3A02G228000	TraesCS3A02G228000.1	Mitogen-activated protein kinase [Source:UniProtKB/TrEMBL;Acc:A0A0K0YGT2]	MAPK cascade	GO:0000165
TraesCS3A02G228000	TraesCS3A02G228000.1	Mitogen-activated protein kinase [Source:UniProtKB/TrEMBL;Acc:A0A0K0YGT2]	nucleus	GO:0005634
TraesCS3A02G228000	TraesCS3A02G228000.1	Mitogen-activated protein kinase [Source:UniProtKB/TrEMBL;Acc:A0A0K0YGT2]	regulation of gene expression	GO:0010468
TraesCS3A02G228000	TraesCS3A02G228000.1	Mitogen-activated protein kinase [Source:UniProtKB/TrEMBL;Acc:A0A0K0YGT2]	cytoplasm	GO:0005737
TraesCS3A02G228000	TraesCS3A02G228000.1	Mitogen-activated protein kinase [Source:UniProtKB/TrEMBL;Acc:A0A0K0YGT2]	intracellular signal transduction	GO:0035556
TraesCS3A02G236100	TraesCS3A02G236100.1	Not Available	Not Available
TraesCS3A02G247500	TraesCS3A02G247500.1	Not Available	nucleus	GO:0005634
TraesCS3A02G247500	TraesCS3A02G247500.1	Not Available	DNA binding	GO:0003677
TraesCS3A02G247500	TraesCS3A02G247500.1	Not Available	regulation of transcription, DNA-templated	GO:0006355
TraesCS3A02G252500	TraesCS3A02G252500.1	Not Available	Not Available
TraesCS3A02G254500	TraesCS3A02G254500.1	Not Available	DNA binding	GO:0003677
TraesCS3A02G254500	TraesCS3A02G254500.2	Not Available	DNA binding	GO:0003677
TraesCS3A02G265400	TraesCS3A02G265400.1	Not Available	integral component of membrane	GO:0016021
TraesCS3A02G277400	TraesCS3A02G277400.1	Not Available	hydrolase activity	GO:0016787
TraesCS3A02G277400	TraesCS3A02G277400.1	Not Available	metalloendopeptidase activity	GO:0004222
TraesCS3A02G277400	TraesCS3A02G277400.1	Not Available	rRNA processing	GO:0006364
TraesCS3A02G303200	TraesCS3A02G303200.1	Not Available	intramolecular transferase activity	GO:0016866
TraesCS3A02G303200	TraesCS3A02G303200.1	Not Available	plant-type cell wall organization or biogenesis	GO:0071669
TraesCS3A02G310100	TraesCS3A02G310100.1	Carboxypeptidase [Source:UniProtKB/TrEMBL;Acc:A0A1D5VM70]	serine-type carboxypeptidase activity	GO:0004185
TraesCS3A02G310100	TraesCS3A02G310100.1	Carboxypeptidase [Source:UniProtKB/TrEMBL;Acc:A0A1D5VM70]	proteolysis	GO:0006508
TraesCS3A02G322900	TraesCS3A02G322900.1	Not Available	DNA replication	GO:0006260
TraesCS3A02G322900	TraesCS3A02G322900.1	Not Available	single-stranded DNA binding	GO:0003697
TraesCS3A02G322900	TraesCS3A02G322900.2	Not Available	DNA replication	GO:0006260
TraesCS3A02G322900	TraesCS3A02G322900.2	Not Available	single-stranded DNA binding	GO:0003697
TraesCS3A02G323500	TraesCS3A02G323500.1	Serine/threonine-protein kinase [Source:UniProtKB/TrEMBL;Acc:A0A1D5V5S0]	ATP binding	GO:0005524
TraesCS3A02G323500	TraesCS3A02G323500.1	Serine/threonine-protein kinase [Source:UniProtKB/TrEMBL;Acc:A0A1D5V5S0]	protein kinase activity	GO:0004672
TraesCS3A02G323500	TraesCS3A02G323500.1	Serine/threonine-protein kinase [Source:UniProtKB/TrEMBL;Acc:A0A1D5V5S0]	protein serine/threonine kinase activity	GO:0004674
TraesCS3A02G323500	TraesCS3A02G323500.1	Serine/threonine-protein kinase [Source:UniProtKB/TrEMBL;Acc:A0A1D5V5S0]	recognition of pollen	GO:0048544
TraesCS3A02G323500	TraesCS3A02G323500.1	Serine/threonine-protein kinase [Source:UniProtKB/TrEMBL;Acc:A0A1D5V5S0]	protein phosphorylation	GO:0006468
TraesCS3A02G323500	TraesCS3A02G323500.2	Serine/threonine-protein kinase [Source:UniProtKB/TrEMBL;Acc:A0A1D5V5S0]	integral component of membrane	GO:0016021
TraesCS3A02G323500	TraesCS3A02G323500.2	Serine/threonine-protein kinase [Source:UniProtKB/TrEMBL;Acc:A0A1D5V5S0]	ATP binding	GO:0005524
TraesCS3A02G323500	TraesCS3A02G323500.2	Serine/threonine-protein kinase [Source:UniProtKB/TrEMBL;Acc:A0A1D5V5S0]	protein kinase activity	GO:0004672
TraesCS3A02G323500	TraesCS3A02G323500.2	Serine/threonine-protein kinase [Source:UniProtKB/TrEMBL;Acc:A0A1D5V5S0]	protein serine/threonine kinase activity	GO:0004674
TraesCS3A02G323500	TraesCS3A02G323500.2	Serine/threonine-protein kinase [Source:UniProtKB/TrEMBL;Acc:A0A1D5V5S0]	recognition of pollen	GO:0048544
TraesCS3A02G323500	TraesCS3A02G323500.2	Serine/threonine-protein kinase [Source:UniProtKB/TrEMBL;Acc:A0A1D5V5S0]	protein phosphorylation	GO:0006468
TraesCS3A02G323500	TraesCS3A02G323500.3	Serine/threonine-protein kinase [Source:UniProtKB/TrEMBL;Acc:A0A1D5V5S0]	integral component of membrane	GO:0016021
TraesCS3A02G323500	TraesCS3A02G323500.3	Serine/threonine-protein kinase [Source:UniProtKB/TrEMBL;Acc:A0A1D5V5S0]	ATP binding	GO:0005524
TraesCS3A02G323500	TraesCS3A02G323500.3	Serine/threonine-protein kinase [Source:UniProtKB/TrEMBL;Acc:A0A1D5V5S0]	protein kinase activity	GO:0004672
TraesCS3A02G323500	TraesCS3A02G323500.3	Serine/threonine-protein kinase [Source:UniProtKB/TrEMBL;Acc:A0A1D5V5S0]	protein serine/threonine kinase activity	GO:0004674
TraesCS3A02G323500	TraesCS3A02G323500.3	Serine/threonine-protein kinase [Source:UniProtKB/TrEMBL;Acc:A0A1D5V5S0]	recognition of pollen	GO:0048544
TraesCS3A02G323500	TraesCS3A02G323500.3	Serine/threonine-protein kinase [Source:UniProtKB/TrEMBL;Acc:A0A1D5V5S0]	protein phosphorylation	GO:0006468
TraesCS3A02G324400	TraesCS3A02G324400.1	Not Available	methyltransferase activity	GO:0008168
TraesCS3A02G331600	TraesCS3A02G331600.1	Not Available	protein binding	GO:0005515
TraesCS3A02G333200	TraesCS3A02G333200.1	Not Available	transcription, DNA-templated	GO:0006351
TraesCS3A02G333200	TraesCS3A02G333200.1	Not Available	DNA binding	GO:0003677
TraesCS3A02G333200	TraesCS3A02G333200.1	Not Available	DNA-directed 5'-3' RNA polymerase activity	GO:0003899
TraesCS3A02G333200	TraesCS3A02G333200.1	Not Available	host cell nucleus	GO:0042025
TraesCS3A02G333200	TraesCS3A02G333200.2	Not Available	transcription, DNA-templated	GO:0006351
TraesCS3A02G333200	TraesCS3A02G333200.2	Not Available	nucleus	GO:0005634
TraesCS3A02G333200	TraesCS3A02G333200.2	Not Available	DNA binding	GO:0003677
TraesCS3A02G333200	TraesCS3A02G333200.2	Not Available	DNA-directed 5'-3' RNA polymerase activity	GO:0003899
TraesCS3A02G333200	TraesCS3A02G333200.2	Not Available	RNA polymerase II, core complex	GO:0005665
TraesCS3A02G333200	TraesCS3A02G333200.2	Not Available	RNA polymerase III complex	GO:0005666
TraesCS3A02G333200	TraesCS3A02G333200.2	Not Available	RNA polymerase I complex	GO:0005736
TraesCS3A02G333200	TraesCS3A02G333200.2	Not Available	host cell nucleus	GO:0042025
TraesCS3A02G341000	TraesCS3A02G341000.1	Not Available	metal ion binding	GO:0046872
TraesCS3A02G341000	TraesCS3A02G341000.1	Not Available	cytoplasm	GO:0005737
TraesCS3A02G341000	TraesCS3A02G341000.1	Not Available	catalytic activity	GO:0003824
TraesCS3A02G341000	TraesCS3A02G341000.1	Not Available	manganese ion binding	GO:0030145
TraesCS3A02G341000	TraesCS3A02G341000.1	Not Available	phosphoglycerate mutase activity	GO:0004619
TraesCS3A02G341000	TraesCS3A02G341000.1	Not Available	glucose catabolic process	GO:0006007
TraesCS3A02G366400	TraesCS3A02G366400.1	Alpha-1,4 glucan phosphorylase [Source:UniProtKB/TrEMBL;Acc:A0A341S508]	carbohydrate metabolic process	GO:0005975
TraesCS3A02G366400	TraesCS3A02G366400.1	Alpha-1,4 glucan phosphorylase [Source:UniProtKB/TrEMBL;Acc:A0A341S508]	pyridoxal phosphate binding	GO:0030170
TraesCS3A02G366400	TraesCS3A02G366400.1	Alpha-1,4 glucan phosphorylase [Source:UniProtKB/TrEMBL;Acc:A0A341S508]	glycogen phosphorylase activity	GO:0008184
TraesCS3A02G366400	TraesCS3A02G366400.1	Alpha-1,4 glucan phosphorylase [Source:UniProtKB/TrEMBL;Acc:A0A341S508]	cytoplasm	GO:0005737
TraesCS3A02G366400	TraesCS3A02G366400.1	Alpha-1,4 glucan phosphorylase [Source:UniProtKB/TrEMBL;Acc:A0A341S508]	transferase activity	GO:0016740
TraesCS3A02G366400	TraesCS3A02G366400.1	Alpha-1,4 glucan phosphorylase [Source:UniProtKB/TrEMBL;Acc:A0A341S508]	transferase activity, transferring glycosyl groups	GO:0016757
TraesCS3A02G366400	TraesCS3A02G366400.1	Alpha-1,4 glucan phosphorylase [Source:UniProtKB/TrEMBL;Acc:A0A341S508]	metabolic process	GO:0008152
TraesCS3A02G366400	TraesCS3A02G366400.1	Alpha-1,4 glucan phosphorylase [Source:UniProtKB/TrEMBL;Acc:A0A341S508]	catalytic activity	GO:0003824
TraesCS3A02G366400	TraesCS3A02G366400.1	Alpha-1,4 glucan phosphorylase [Source:UniProtKB/TrEMBL;Acc:A0A341S508]	1,4-alpha-oligoglucan phosphorylase activity	GO:0004645
TraesCS3A02G366400	TraesCS3A02G366400.1	Alpha-1,4 glucan phosphorylase [Source:UniProtKB/TrEMBL;Acc:A0A341S508]	linear malto-oligosaccharide phosphorylase activity	GO:0102250
TraesCS3A02G366400	TraesCS3A02G366400.1	Alpha-1,4 glucan phosphorylase [Source:UniProtKB/TrEMBL;Acc:A0A341S508]	SHG alpha-glucan phosphorylase activity	GO:0102499
TraesCS3A02G366400	TraesCS3A02G366400.1	Alpha-1,4 glucan phosphorylase [Source:UniProtKB/TrEMBL;Acc:A0A341S508]	glycogen catabolic process	GO:0005980
TraesCS3A02G367100	TraesCS3A02G367100.1	Not Available	Not Available
TraesCS3A02G371300	TraesCS3A02G371300.1	Transcription initiation factor TFIID subunit 12 [Source:Projected from Arabidopsis thaliana (AT3G10070) UniProtKB/Swiss-Prot;Acc:Q9SR71]	protein heterodimerization activity	GO:0046982
TraesCS3A02G371300	TraesCS3A02G371300.1	Transcription initiation factor TFIID subunit 12 [Source:Projected from Arabidopsis thaliana (AT3G10070) UniProtKB/Swiss-Prot;Acc:Q9SR71]	DNA-templated transcription, initiation	GO:0006352
TraesCS3A02G371300	TraesCS3A02G371300.1	Transcription initiation factor TFIID subunit 12 [Source:Projected from Arabidopsis thaliana (AT3G10070) UniProtKB/Swiss-Prot;Acc:Q9SR71]	transcription factor TFIID complex	GO:0005669
TraesCS3A02G371300	TraesCS3A02G371300.1	Transcription initiation factor TFIID subunit 12 [Source:Projected from Arabidopsis thaliana (AT3G10070) UniProtKB/Swiss-Prot;Acc:Q9SR71]	SAGA complex	GO:0000124
TraesCS3A02G371300	TraesCS3A02G371300.1	Transcription initiation factor TFIID subunit 12 [Source:Projected from Arabidopsis thaliana (AT3G10070) UniProtKB/Swiss-Prot;Acc:Q9SR71]	SLIK (SAGA-like) complex	GO:0046695
TraesCS3A02G396900	TraesCS3A02G396900.2	Not Available	Not Available
TraesCS3A02G407100	TraesCS3A02G407100.1	Not Available	oxidoreductase activity	GO:0016491
TraesCS3A02G412500	TraesCS3A02G412500.1	Peroxidase [Source:UniProtKB/TrEMBL;Acc:A0A341S270]	peroxidase activity	GO:0004601
TraesCS3A02G412500	TraesCS3A02G412500.1	Peroxidase [Source:UniProtKB/TrEMBL;Acc:A0A341S270]	heme binding	GO:0020037
TraesCS3A02G412500	TraesCS3A02G412500.1	Peroxidase [Source:UniProtKB/TrEMBL;Acc:A0A341S270]	response to oxidative stress	GO:0006979
TraesCS3A02G412500	TraesCS3A02G412500.1	Peroxidase [Source:UniProtKB/TrEMBL;Acc:A0A341S270]	hydrogen peroxide catabolic process	GO:0042744
TraesCS3A02G412500	TraesCS3A02G412500.1	Peroxidase [Source:UniProtKB/TrEMBL;Acc:A0A341S270]	oxidation-reduction process	GO:0055114
TraesCS3A02G415300	TraesCS3A02G415300.1	Not Available	integral component of membrane	GO:0016021
TraesCS3A02G451200	TraesCS3A02G451200.1	Not Available	Not Available
TraesCS3A02G489800	TraesCS3A02G489800.1	Not Available	Not Available
TraesCS3A02G530000	TraesCS3A02G530000.1	AP-3 complex subunit beta [Source:UniProtKB/TrEMBL;Acc:A0A341SAM5]	intracellular protein transport	GO:0006886
TraesCS3A02G530000	TraesCS3A02G530000.1	AP-3 complex subunit beta [Source:UniProtKB/TrEMBL;Acc:A0A341SAM5]	vesicle-mediated transport	GO:0016192
TraesCS3A02G530000	TraesCS3A02G530000.1	AP-3 complex subunit beta [Source:UniProtKB/TrEMBL;Acc:A0A341SAM5]	AP-3 adaptor complex	GO:0030123
TraesCS3A02G530000	TraesCS3A02G530000.1	AP-3 complex subunit beta [Source:UniProtKB/TrEMBL;Acc:A0A341SAM5]	membrane coat	GO:0030117
TraesCS3B02G021900	TraesCS3B02G021900.1	Glycosyltransferase, HGA-like, putative,expressed [Source:UniProtKB/TrEMBL;Acc:D8L9S9]	integral component of membrane	GO:0016021
TraesCS3B02G021900	TraesCS3B02G021900.1	Glycosyltransferase, HGA-like, putative,expressed [Source:UniProtKB/TrEMBL;Acc:D8L9S9]	transferase activity, transferring glycosyl groups	GO:0016757
TraesCS3B02G021900	TraesCS3B02G021900.1	Glycosyltransferase, HGA-like, putative,expressed [Source:UniProtKB/TrEMBL;Acc:D8L9S9]	membrane	GO:0016020
TraesCS3B02G021900	TraesCS3B02G021900.1	Glycosyltransferase, HGA-like, putative,expressed [Source:UniProtKB/TrEMBL;Acc:D8L9S9]	transferase activity	GO:0016740
TraesCS3B02G024500	TraesCS3B02G024500.1	Receptor-like protein kinase, putative,expressed [Source:UniProtKB/TrEMBL;Acc:D8L9R1]	integral component of membrane	GO:0016021
TraesCS3B02G024500	TraesCS3B02G024500.1	Receptor-like protein kinase, putative,expressed [Source:UniProtKB/TrEMBL;Acc:D8L9R1]	ATP binding	GO:0005524
TraesCS3B02G024500	TraesCS3B02G024500.1	Receptor-like protein kinase, putative,expressed [Source:UniProtKB/TrEMBL;Acc:D8L9R1]	protein kinase activity	GO:0004672
TraesCS3B02G024500	TraesCS3B02G024500.1	Receptor-like protein kinase, putative,expressed [Source:UniProtKB/TrEMBL;Acc:D8L9R1]	protein phosphorylation	GO:0006468
TraesCS3B02G024500	TraesCS3B02G024500.1	Receptor-like protein kinase, putative,expressed [Source:UniProtKB/TrEMBL;Acc:D8L9R1]	membrane	GO:0016020
TraesCS3B02G024500	TraesCS3B02G024500.1	Receptor-like protein kinase, putative,expressed [Source:UniProtKB/TrEMBL;Acc:D8L9R1]	kinase activity	GO:0016301
TraesCS3B02G024500	TraesCS3B02G024500.1	Receptor-like protein kinase, putative,expressed [Source:UniProtKB/TrEMBL;Acc:D8L9R1]	phosphorylation	GO:0016310
TraesCS3B02G024500	TraesCS3B02G024500.1	Receptor-like protein kinase, putative,expressed [Source:UniProtKB/TrEMBL;Acc:D8L9R1]	plasma membrane	GO:0005886
TraesCS3B02G024500	TraesCS3B02G024500.1	Receptor-like protein kinase, putative,expressed [Source:UniProtKB/TrEMBL;Acc:D8L9R1]	protein serine/threonine kinase activity	GO:0004674
TraesCS3B02G024900	TraesCS3B02G024900.1	Not Available	nucleic acid binding	GO:0003676
TraesCS3B02G024900	TraesCS3B02G024900.1	Not Available	ATP binding	GO:0005524
TraesCS3B02G024900	TraesCS3B02G024900.1	Not Available	helicase activity	GO:0004386
TraesCS3B02G024900	TraesCS3B02G024900.1	Not Available	hydrolase activity	GO:0016787
TraesCS3B02G024900	TraesCS3B02G024900.1	Not Available	nucleotide binding	GO:0000166
TraesCS3B02G027800	TraesCS3B02G027800.1	Not Available	cytoplasm	GO:0005737
TraesCS3B02G027800	TraesCS3B02G027800.1	Not Available	catalytic activity	GO:0003824
TraesCS3B02G027800	TraesCS3B02G027800.1	Not Available	L-phenylalanine catabolic process	GO:0006559
TraesCS3B02G027800	TraesCS3B02G027800.1	Not Available	ammonia-lyase activity	GO:0016841
TraesCS3B02G029500	TraesCS3B02G029500.1	Not Available	transcription coregulator activity	GO:0003712
TraesCS3B02G029500	TraesCS3B02G029500.1	Not Available	SAGA complex	GO:0000124
TraesCS3B02G034900	TraesCS3B02G034900.1	Not Available	Not Available
TraesCS3B02G041700	TraesCS3B02G041700.1	Not Available	hydrolase activity, hydrolyzing O-glycosyl compounds	GO:0004553
TraesCS3B02G041700	TraesCS3B02G041700.1	Not Available	carbohydrate metabolic process	GO:0005975
TraesCS3B02G041700	TraesCS3B02G041700.1	Not Available	carbohydrate binding	GO:0030246
TraesCS3B02G041700	TraesCS3B02G041700.1	Not Available	catalytic activity	GO:0003824
TraesCS3B02G041700	TraesCS3B02G041700.1	Not Available	hydrolase activity	GO:0016787
TraesCS3B02G041700	TraesCS3B02G041700.1	Not Available	hydrolase activity, acting on glycosyl bonds	GO:0016798
TraesCS3B02G041700	TraesCS3B02G041700.1	Not Available	metabolic process	GO:0008152
TraesCS3B02G052100	TraesCS3B02G052100.1	Not Available	integral component of membrane	GO:0016021
TraesCS3B02G052100	TraesCS3B02G052100.1	Not Available	membrane	GO:0016020
TraesCS3B02G066200	TraesCS3B02G066200.1	Protein DAMAGED DNA-BINDING 2 [Source:Projected from Arabidopsis thaliana (AT5G58760) UniProtKB/Swiss-Prot;Acc:Q6NQ88]	nucleus	GO:0005634
TraesCS3B02G066200	TraesCS3B02G066200.1	Protein DAMAGED DNA-BINDING 2 [Source:Projected from Arabidopsis thaliana (AT5G58760) UniProtKB/Swiss-Prot;Acc:Q6NQ88]	damaged DNA binding	GO:0003684
TraesCS3B02G066200	TraesCS3B02G066200.1	Protein DAMAGED DNA-BINDING 2 [Source:Projected from Arabidopsis thaliana (AT5G58760) UniProtKB/Swiss-Prot;Acc:Q6NQ88]	DNA repair	GO:0006281
TraesCS3B02G066200	TraesCS3B02G066200.1	Protein DAMAGED DNA-BINDING 2 [Source:Projected from Arabidopsis thaliana (AT5G58760) UniProtKB/Swiss-Prot;Acc:Q6NQ88]	Cul4-RING E3 ubiquitin ligase complex	GO:0080008
TraesCS3B02G066200	TraesCS3B02G066200.1	Protein DAMAGED DNA-BINDING 2 [Source:Projected from Arabidopsis thaliana (AT5G58760) UniProtKB/Swiss-Prot;Acc:Q6NQ88]	response to UV-B	GO:0010224
TraesCS3B02G066200	TraesCS3B02G066200.1	Protein DAMAGED DNA-BINDING 2 [Source:Projected from Arabidopsis thaliana (AT5G58760) UniProtKB/Swiss-Prot;Acc:Q6NQ88]	protein binding	GO:0005515
TraesCS3B02G111400	TraesCS3B02G111400.1	Not Available	ADP binding	GO:0043531
TraesCS3B02G126300	TraesCS3B02G126300.1	Not Available	metal ion binding	GO:0046872
TraesCS3B02G126300	TraesCS3B02G126300.1	Not Available	catalytic activity	GO:0003824
TraesCS3B02G126300	TraesCS3B02G126300.2	Not Available	metal ion binding	GO:0046872
TraesCS3B02G126300	TraesCS3B02G126300.2	Not Available	catalytic activity	GO:0003824
TraesCS3B02G126300	TraesCS3B02G126300.4	Not Available	metal ion binding	GO:0046872
TraesCS3B02G126300	TraesCS3B02G126300.4	Not Available	catalytic activity	GO:0003824
TraesCS3B02G126300	TraesCS3B02G126300.5	Not Available	metal ion binding	GO:0046872
TraesCS3B02G126300	TraesCS3B02G126300.5	Not Available	catalytic activity	GO:0003824
TraesCS3B02G195800	TraesCS3B02G195800.1	Not Available	protein binding	GO:0005515
TraesCS3B02G215700	TraesCS3B02G215700.1	Not Available	integral component of membrane	GO:0016021
TraesCS3B02G215700	TraesCS3B02G215700.1	Not Available	membrane	GO:0016020
TraesCS3B02G215700	TraesCS3B02G215700.2	Not Available	Not Available
TraesCS3B02G232000	TraesCS3B02G232000.1	Exocyst complex component [Source:UniProtKB/TrEMBL;Acc:W5D6Q0]	plasma membrane	GO:0005886
TraesCS3B02G232000	TraesCS3B02G232000.1	Exocyst complex component [Source:UniProtKB/TrEMBL;Acc:W5D6Q0]	exocyst	GO:0000145
TraesCS3B02G232000	TraesCS3B02G232000.1	Exocyst complex component [Source:UniProtKB/TrEMBL;Acc:W5D6Q0]	cytosol	GO:0005829
TraesCS3B02G232000	TraesCS3B02G232000.1	Exocyst complex component [Source:UniProtKB/TrEMBL;Acc:W5D6Q0]	vesicle docking involved in exocytosis	GO:0006904
TraesCS3B02G232000	TraesCS3B02G232000.1	Exocyst complex component [Source:UniProtKB/TrEMBL;Acc:W5D6Q0]	extracellular exosome	GO:0070062
TraesCS3B02G232000	TraesCS3B02G232000.1	Exocyst complex component [Source:UniProtKB/TrEMBL;Acc:W5D6Q0]	acceptance of pollen	GO:0060321
TraesCS3B02G232000	TraesCS3B02G232000.1	Exocyst complex component [Source:UniProtKB/TrEMBL;Acc:W5D6Q0]	pollen tube growth	GO:0009860
TraesCS3B02G232000	TraesCS3B02G232000.1	Exocyst complex component [Source:UniProtKB/TrEMBL;Acc:W5D6Q0]	pollen germination	GO:0009846
TraesCS3B02G232000	TraesCS3B02G232000.1	Exocyst complex component [Source:UniProtKB/TrEMBL;Acc:W5D6Q0]	plasmodesma	GO:0009506
TraesCS3B02G232000	TraesCS3B02G232000.1	Exocyst complex component [Source:UniProtKB/TrEMBL;Acc:W5D6Q0]	exocytosis	GO:0006887
TraesCS3B02G239500	TraesCS3B02G239500.1	Not Available	DNA-binding transcription factor activity	GO:0003700
TraesCS3B02G239500	TraesCS3B02G239500.1	Not Available	regulation of transcription, DNA-templated	GO:0006355
TraesCS3B02G249000	TraesCS3B02G249000.1	Not Available	integral component of membrane	GO:0016021
TraesCS3B02G249000	TraesCS3B02G249000.1	Not Available	GO_0015991	GO:0015991
TraesCS3B02G249000	TraesCS3B02G249000.1	Not Available	proton transmembrane transporter activity	GO:0015078
TraesCS3B02G249000	TraesCS3B02G249000.1	Not Available	proton-transporting V-type ATPase, V0 domain	GO:0033179
TraesCS3B02G249000	TraesCS3B02G249000.1	Not Available	proton transmembrane transport	GO:1902600
TraesCS3B02G249000	TraesCS3B02G249000.1	Not Available	membrane	GO:0016020
TraesCS3B02G249000	TraesCS3B02G249000.1	Not Available	ion transport	GO:0006811
TraesCS3B02G249000	TraesCS3B02G249000.1	Not Available	proton-transporting two-sector ATPase complex, proton-transporting domain	GO:0033177
TraesCS3B02G249000	TraesCS3B02G249000.1	Not Available	proton-transporting ATPase activity, rotational mechanism	GO:0046961
TraesCS3B02G256400	TraesCS3B02G256400.1	Not Available	heme binding	GO:0020037
TraesCS3B02G256400	TraesCS3B02G256400.1	Not Available	monooxygenase activity	GO:0004497
TraesCS3B02G256400	TraesCS3B02G256400.1	Not Available	iron ion binding	GO:0005506
TraesCS3B02G256400	TraesCS3B02G256400.1	Not Available	oxidoreductase activity, acting on paired donors, with incorporation or reduction of molecular oxygen	GO:0016705
TraesCS3B02G256400	TraesCS3B02G256400.1	Not Available	oxidation-reduction process	GO:0055114
TraesCS3B02G256700	TraesCS3B02G256700.1	Not Available	ATP binding	GO:0005524
TraesCS3B02G256700	TraesCS3B02G256700.1	Not Available	protein kinase activity	GO:0004672
TraesCS3B02G256700	TraesCS3B02G256700.1	Not Available	MAP kinase activity	GO:0004707
TraesCS3B02G256700	TraesCS3B02G256700.1	Not Available	protein phosphorylation	GO:0006468
TraesCS3B02G263800	TraesCS3B02G263800.1	Not Available	Not Available
TraesCS3B02G263800	TraesCS3B02G263800.2	Not Available	Not Available
TraesCS3B02G273600	TraesCS3B02G273600.1	Not Available	nucleus	GO:0005634
TraesCS3B02G273600	TraesCS3B02G273600.1	Not Available	DNA binding	GO:0003677
TraesCS3B02G273600	TraesCS3B02G273600.1	Not Available	regulation of transcription, DNA-templated	GO:0006355
TraesCS3B02G273600	TraesCS3B02G273600.2	Not Available	nucleus	GO:0005634
TraesCS3B02G273600	TraesCS3B02G273600.2	Not Available	DNA binding	GO:0003677
TraesCS3B02G273600	TraesCS3B02G273600.2	Not Available	regulation of transcription, DNA-templated	GO:0006355
TraesCS3B02G273600	TraesCS3B02G273600.3	Not Available	DNA binding	GO:0003677
TraesCS3B02G273600	TraesCS3B02G273600.3	Not Available	regulation of transcription, DNA-templated	GO:0006355
TraesCS3B02G276700	TraesCS3B02G276700.1	Alpha-amylase [Source:UniProtKB/TrEMBL;Acc:A0A341SGU4]	carbohydrate metabolic process	GO:0005975
TraesCS3B02G276700	TraesCS3B02G276700.1	Alpha-amylase [Source:UniProtKB/TrEMBL;Acc:A0A341SGU4]	calcium ion binding	GO:0005509
TraesCS3B02G276700	TraesCS3B02G276700.1	Alpha-amylase [Source:UniProtKB/TrEMBL;Acc:A0A341SGU4]	catalytic activity	GO:0003824
TraesCS3B02G276700	TraesCS3B02G276700.1	Alpha-amylase [Source:UniProtKB/TrEMBL;Acc:A0A341SGU4]	alpha-amylase activity	GO:0004556
TraesCS3B02G276700	TraesCS3B02G276700.1	Alpha-amylase [Source:UniProtKB/TrEMBL;Acc:A0A341SGU4]	cation binding	GO:0043169
TraesCS3B02G276700	TraesCS3B02G276700.2	Alpha-amylase [Source:UniProtKB/TrEMBL;Acc:A0A341SGU4]	carbohydrate metabolic process	GO:0005975
TraesCS3B02G276700	TraesCS3B02G276700.2	Alpha-amylase [Source:UniProtKB/TrEMBL;Acc:A0A341SGU4]	calcium ion binding	GO:0005509
TraesCS3B02G276700	TraesCS3B02G276700.2	Alpha-amylase [Source:UniProtKB/TrEMBL;Acc:A0A341SGU4]	catalytic activity	GO:0003824
TraesCS3B02G276700	TraesCS3B02G276700.2	Alpha-amylase [Source:UniProtKB/TrEMBL;Acc:A0A341SGU4]	alpha-amylase activity	GO:0004556
TraesCS3B02G276700	TraesCS3B02G276700.2	Alpha-amylase [Source:UniProtKB/TrEMBL;Acc:A0A341SGU4]	cation binding	GO:0043169
TraesCS3B02G284100	TraesCS3B02G284100.1	Not Available	integral component of membrane	GO:0016021
TraesCS3B02G298800	TraesCS3B02G298800.1	Not Available	integral component of membrane	GO:0016021
TraesCS3B02G298800	TraesCS3B02G298800.1	Not Available	membrane	GO:0016020
TraesCS3B02G304700	TraesCS3B02G304700.1	Not Available	Not Available
TraesCS3B02G305300	TraesCS3B02G305300.1	Protein CONSERVED ONLY IN THE GREEN LINEAGE 160, chloroplastic [Source:Projected from Arabidopsis thaliana (AT2G31040) UniProtKB/Swiss-Prot;Acc:O82279]	Not Available
TraesCS3B02G311600	TraesCS3B02G311600.1	Not Available	hydrolase activity	GO:0016787
TraesCS3B02G311600	TraesCS3B02G311600.1	Not Available	metalloendopeptidase activity	GO:0004222
TraesCS3B02G311600	TraesCS3B02G311600.1	Not Available	rRNA processing	GO:0006364
TraesCS3B02G311600	TraesCS3B02G311600.1	Not Available	proteolysis	GO:0006508
TraesCS3B02G311600	TraesCS3B02G311600.2	Not Available	hydrolase activity	GO:0016787
TraesCS3B02G311600	TraesCS3B02G311600.2	Not Available	metalloendopeptidase activity	GO:0004222
TraesCS3B02G311600	TraesCS3B02G311600.2	Not Available	rRNA processing	GO:0006364
TraesCS3B02G321400	TraesCS3B02G321400.1	Not Available	Not Available
TraesCS3B02G323900	TraesCS3B02G323900.1	Not Available	catalytic activity	GO:0003824
TraesCS3B02G323900	TraesCS3B02G323900.1	Not Available	trehalose biosynthetic process	GO:0005992
TraesCS3B02G333100	TraesCS3B02G333100.1	Not Available	intramolecular transferase activity	GO:0016866
TraesCS3B02G333100	TraesCS3B02G333100.1	Not Available	plant-type cell wall organization or biogenesis	GO:0071669
TraesCS3B02G352700	TraesCS3B02G352700.1	Serine/threonine-protein kinase [Source:UniProtKB/TrEMBL;Acc:W5D450]	integral component of membrane	GO:0016021
TraesCS3B02G352700	TraesCS3B02G352700.1	Serine/threonine-protein kinase [Source:UniProtKB/TrEMBL;Acc:W5D450]	ATP binding	GO:0005524
TraesCS3B02G352700	TraesCS3B02G352700.1	Serine/threonine-protein kinase [Source:UniProtKB/TrEMBL;Acc:W5D450]	protein kinase activity	GO:0004672
TraesCS3B02G352700	TraesCS3B02G352700.1	Serine/threonine-protein kinase [Source:UniProtKB/TrEMBL;Acc:W5D450]	protein serine/threonine kinase activity	GO:0004674
TraesCS3B02G352700	TraesCS3B02G352700.1	Serine/threonine-protein kinase [Source:UniProtKB/TrEMBL;Acc:W5D450]	recognition of pollen	GO:0048544
TraesCS3B02G352700	TraesCS3B02G352700.1	Serine/threonine-protein kinase [Source:UniProtKB/TrEMBL;Acc:W5D450]	protein phosphorylation	GO:0006468
TraesCS3B02G352700	TraesCS3B02G352700.1	Serine/threonine-protein kinase [Source:UniProtKB/TrEMBL;Acc:W5D450]	membrane	GO:0016020
TraesCS3B02G352700	TraesCS3B02G352700.1	Serine/threonine-protein kinase [Source:UniProtKB/TrEMBL;Acc:W5D450]	nucleotide binding	GO:0000166
TraesCS3B02G352700	TraesCS3B02G352700.1	Serine/threonine-protein kinase [Source:UniProtKB/TrEMBL;Acc:W5D450]	kinase activity	GO:0016301
TraesCS3B02G352700	TraesCS3B02G352700.1	Serine/threonine-protein kinase [Source:UniProtKB/TrEMBL;Acc:W5D450]	phosphorylation	GO:0016310
TraesCS3B02G352700	TraesCS3B02G352700.1	Serine/threonine-protein kinase [Source:UniProtKB/TrEMBL;Acc:W5D450]	transferase activity	GO:0016740
TraesCS3B02G352700	TraesCS3B02G352700.1	Serine/threonine-protein kinase [Source:UniProtKB/TrEMBL;Acc:W5D450]	plasma membrane	GO:0005886
TraesCS3B02G352700	TraesCS3B02G352700.2	Serine/threonine-protein kinase [Source:UniProtKB/TrEMBL;Acc:W5D450]	ATP binding	GO:0005524
TraesCS3B02G352700	TraesCS3B02G352700.2	Serine/threonine-protein kinase [Source:UniProtKB/TrEMBL;Acc:W5D450]	protein kinase activity	GO:0004672
TraesCS3B02G352700	TraesCS3B02G352700.2	Serine/threonine-protein kinase [Source:UniProtKB/TrEMBL;Acc:W5D450]	recognition of pollen	GO:0048544
TraesCS3B02G352700	TraesCS3B02G352700.2	Serine/threonine-protein kinase [Source:UniProtKB/TrEMBL;Acc:W5D450]	protein tyrosine kinase activity	GO:0004713
TraesCS3B02G352700	TraesCS3B02G352700.2	Serine/threonine-protein kinase [Source:UniProtKB/TrEMBL;Acc:W5D450]	protein phosphorylation	GO:0006468
TraesCS3B02G352700	TraesCS3B02G352700.3	Serine/threonine-protein kinase [Source:UniProtKB/TrEMBL;Acc:W5D450]	ATP binding	GO:0005524
TraesCS3B02G352700	TraesCS3B02G352700.3	Serine/threonine-protein kinase [Source:UniProtKB/TrEMBL;Acc:W5D450]	protein kinase activity	GO:0004672
TraesCS3B02G352700	TraesCS3B02G352700.3	Serine/threonine-protein kinase [Source:UniProtKB/TrEMBL;Acc:W5D450]	protein serine/threonine kinase activity	GO:0004674
TraesCS3B02G352700	TraesCS3B02G352700.3	Serine/threonine-protein kinase [Source:UniProtKB/TrEMBL;Acc:W5D450]	recognition of pollen	GO:0048544
TraesCS3B02G352700	TraesCS3B02G352700.3	Serine/threonine-protein kinase [Source:UniProtKB/TrEMBL;Acc:W5D450]	protein phosphorylation	GO:0006468
TraesCS3B02G352700	TraesCS3B02G352700.4	Serine/threonine-protein kinase [Source:UniProtKB/TrEMBL;Acc:W5D450]	integral component of membrane	GO:0016021
TraesCS3B02G352700	TraesCS3B02G352700.4	Serine/threonine-protein kinase [Source:UniProtKB/TrEMBL;Acc:W5D450]	ATP binding	GO:0005524
TraesCS3B02G352700	TraesCS3B02G352700.4	Serine/threonine-protein kinase [Source:UniProtKB/TrEMBL;Acc:W5D450]	protein kinase activity	GO:0004672
TraesCS3B02G352700	TraesCS3B02G352700.4	Serine/threonine-protein kinase [Source:UniProtKB/TrEMBL;Acc:W5D450]	protein serine/threonine kinase activity	GO:0004674
TraesCS3B02G352700	TraesCS3B02G352700.4	Serine/threonine-protein kinase [Source:UniProtKB/TrEMBL;Acc:W5D450]	recognition of pollen	GO:0048544
TraesCS3B02G352700	TraesCS3B02G352700.4	Serine/threonine-protein kinase [Source:UniProtKB/TrEMBL;Acc:W5D450]	protein phosphorylation	GO:0006468
TraesCS3B02G363400	TraesCS3B02G363400.1	Not Available	transcription, DNA-templated	GO:0006351
TraesCS3B02G363400	TraesCS3B02G363400.1	Not Available	nucleus	GO:0005634
TraesCS3B02G363400	TraesCS3B02G363400.1	Not Available	DNA binding	GO:0003677
TraesCS3B02G363400	TraesCS3B02G363400.1	Not Available	DNA-directed 5'-3' RNA polymerase activity	GO:0003899
TraesCS3B02G363400	TraesCS3B02G363400.1	Not Available	RNA polymerase II, core complex	GO:0005665
TraesCS3B02G363400	TraesCS3B02G363400.1	Not Available	RNA polymerase III complex	GO:0005666
TraesCS3B02G363400	TraesCS3B02G363400.1	Not Available	RNA polymerase I complex	GO:0005736
TraesCS3B02G363400	TraesCS3B02G363400.1	Not Available	host cell nucleus	GO:0042025
TraesCS3B02G365700	TraesCS3B02G365700.1	Not Available	RNA processing	GO:0006396
TraesCS3B02G365700	TraesCS3B02G365700.1	Not Available	ribonuclease III activity	GO:0004525
TraesCS3B02G365700	TraesCS3B02G365700.1	Not Available	RNA phosphodiester bond hydrolysis, endonucleolytic	GO:0090502
TraesCS3B02G365700	TraesCS3B02G365700.1	Not Available	RNA phosphodiester bond hydrolysis	GO:0090501
TraesCS3B02G365700	TraesCS3B02G365700.1	Not Available	nucleus	GO:0005634
TraesCS3B02G365700	TraesCS3B02G365700.1	Not Available	double-stranded RNA binding	GO:0003725
TraesCS3B02G365700	TraesCS3B02G365700.1	Not Available	production of siRNA involved in RNA interference	GO:0030422
TraesCS3B02G365700	TraesCS3B02G365700.1	Not Available	primary miRNA processing	GO:0031053
TraesCS3B02G365700	TraesCS3B02G365700.1	Not Available	pre-miRNA processing	GO:0031054
TraesCS3B02G366900	TraesCS3B02G366900.1	Not Available	nucleus	GO:0005634
TraesCS3B02G366900	TraesCS3B02G366900.1	Not Available	zinc ion binding	GO:0008270
TraesCS3B02G366900	TraesCS3B02G366900.1	Not Available	chromosome	GO:0005694
TraesCS3B02G366900	TraesCS3B02G366900.1	Not Available	histone-lysine N-methyltransferase activity	GO:0018024
TraesCS3B02G366900	TraesCS3B02G366900.1	Not Available	histone methylation	GO:0016571
TraesCS3B02G366900	TraesCS3B02G366900.1	Not Available	histone lysine methylation	GO:0034968
TraesCS3B02G366900	TraesCS3B02G366900.1	Not Available	protein binding	GO:0005515
TraesCS3B02G367200	TraesCS3B02G367200.1	Not Available	nucleus	GO:0005634
TraesCS3B02G367200	TraesCS3B02G367200.1	Not Available	zinc ion binding	GO:0008270
TraesCS3B02G367200	TraesCS3B02G367200.1	Not Available	chromosome	GO:0005694
TraesCS3B02G367200	TraesCS3B02G367200.1	Not Available	histone-lysine N-methyltransferase activity	GO:0018024
TraesCS3B02G367200	TraesCS3B02G367200.1	Not Available	histone methylation	GO:0016571
TraesCS3B02G367200	TraesCS3B02G367200.1	Not Available	histone lysine methylation	GO:0034968
TraesCS3B02G367200	TraesCS3B02G367200.1	Not Available	protein binding	GO:0005515
TraesCS3B02G379500	TraesCS3B02G379500.1	Not Available	amidase activity	GO:0004040
TraesCS3B02G379500	TraesCS3B02G379500.2	Not Available	amidase activity	GO:0004040
TraesCS3B02G379500	TraesCS3B02G379500.3	Not Available	amidase activity	GO:0004040
TraesCS3B02G379500	TraesCS3B02G379500.4	Not Available	amidase activity	GO:0004040
TraesCS3B02G379500	TraesCS3B02G379500.4	Not Available	hydrolase activity	GO:0016787
TraesCS3B02G379500	TraesCS3B02G379500.5	Not Available	amidase activity	GO:0004040
TraesCS3B02G379500	TraesCS3B02G379500.6	Not Available	amidase activity	GO:0004040
TraesCS3B02G379500	TraesCS3B02G379500.7	Not Available	amidase activity	GO:0004040
TraesCS3B02G396900	TraesCS3B02G396900.1	Not Available	integral component of membrane	GO:0016021
TraesCS3B02G398500	TraesCS3B02G398500.1	Not Available	Not Available
TraesCS3B02G403500	TraesCS3B02G403500.1	Transcription initiation factor TFIID subunit 12 [Source:Projected from Arabidopsis thaliana (AT3G10070) UniProtKB/Swiss-Prot;Acc:Q9SR71]	protein heterodimerization activity	GO:0046982
TraesCS3B02G403500	TraesCS3B02G403500.1	Transcription initiation factor TFIID subunit 12 [Source:Projected from Arabidopsis thaliana (AT3G10070) UniProtKB/Swiss-Prot;Acc:Q9SR71]	DNA-templated transcription, initiation	GO:0006352
TraesCS3B02G403500	TraesCS3B02G403500.1	Transcription initiation factor TFIID subunit 12 [Source:Projected from Arabidopsis thaliana (AT3G10070) UniProtKB/Swiss-Prot;Acc:Q9SR71]	transcription factor TFIID complex	GO:0005669
TraesCS3B02G403500	TraesCS3B02G403500.1	Transcription initiation factor TFIID subunit 12 [Source:Projected from Arabidopsis thaliana (AT3G10070) UniProtKB/Swiss-Prot;Acc:Q9SR71]	SAGA complex	GO:0000124
TraesCS3B02G403500	TraesCS3B02G403500.1	Transcription initiation factor TFIID subunit 12 [Source:Projected from Arabidopsis thaliana (AT3G10070) UniProtKB/Swiss-Prot;Acc:Q9SR71]	SLIK (SAGA-like) complex	GO:0046695
TraesCS3B02G429900	TraesCS3B02G429900.1	Formin-like protein [Source:UniProtKB/TrEMBL;Acc:A0A077RXY5]	integral component of membrane	GO:0016021
TraesCS3B02G429900	TraesCS3B02G429900.1	Formin-like protein [Source:UniProtKB/TrEMBL;Acc:A0A077RXY5]	membrane	GO:0016020
TraesCS3B02G439500	TraesCS3B02G439500.1	Not Available	DNA binding	GO:0003677
TraesCS3B02G439500	TraesCS3B02G439500.1	Not Available	protein binding	GO:0005515
TraesCS3B02G439500	TraesCS3B02G439500.2	Not Available	DNA binding	GO:0003677
TraesCS3B02G439500	TraesCS3B02G439500.2	Not Available	protein binding	GO:0005515
TraesCS3B02G439500	TraesCS3B02G439500.3	Not Available	DNA binding	GO:0003677
TraesCS3B02G439500	TraesCS3B02G439500.3	Not Available	protein binding	GO:0005515
TraesCS3B02G439500	TraesCS3B02G439500.4	Not Available	DNA binding	GO:0003677
TraesCS3B02G439500	TraesCS3B02G439500.4	Not Available	protein binding	GO:0005515
TraesCS3B02G440500	TraesCS3B02G440500.1	Not Available	metal ion binding	GO:0046872
TraesCS3B02G440500	TraesCS3B02G440500.1	Not Available	oxidoreductase activity	GO:0016491
TraesCS3B02G440500	TraesCS3B02G440500.1	Not Available	oxidation-reduction process	GO:0055114
TraesCS3B02G440500	TraesCS3B02G440500.1	Not Available	dioxygenase activity	GO:0051213
TraesCS3B02G455000	TraesCS3B02G455000.1	Not Available	cytoplasm	GO:0005737
TraesCS3B02G455000	TraesCS3B02G455000.1	Not Available	ATP binding	GO:0005524
TraesCS3B02G455000	TraesCS3B02G455000.1	Not Available	nucleotide binding	GO:0000166
TraesCS3B02G455000	TraesCS3B02G455000.1	Not Available	proline-tRNA ligase activity	GO:0004827
TraesCS3B02G455000	TraesCS3B02G455000.1	Not Available	prolyl-tRNA aminoacylation	GO:0006433
TraesCS3B02G455000	TraesCS3B02G455000.1	Not Available	tRNA aminoacylation for protein translation	GO:0006418
TraesCS3B02G455000	TraesCS3B02G455000.1	Not Available	aminoacyl-tRNA ligase activity	GO:0004812
TraesCS3B02G457100	TraesCS3B02G457100.1	Not Available	cytoplasm	GO:0005737
TraesCS3B02G457100	TraesCS3B02G457100.1	Not Available	nucleus	GO:0005634
TraesCS3B02G457100	TraesCS3B02G457100.1	Not Available	ATP binding	GO:0005524
TraesCS3B02G457100	TraesCS3B02G457100.1	Not Available	hydrolase activity	GO:0016787
TraesCS3B02G457100	TraesCS3B02G457100.1	Not Available	protein catabolic process	GO:0030163
TraesCS3B02G457100	TraesCS3B02G457100.1	Not Available	proteasome-activating ATPase activity	GO:0036402
TraesCS3B02G457100	TraesCS3B02G457100.1	Not Available	cytosol	GO:0005829
TraesCS3B02G457100	TraesCS3B02G457100.1	Not Available	proteasome complex	GO:0000502
TraesCS3B02G457100	TraesCS3B02G457100.1	Not Available	proteasomal protein catabolic process	GO:0010498
TraesCS3B02G457100	TraesCS3B02G457100.1	Not Available	pollen development	GO:0009555
TraesCS3B02G457100	TraesCS3B02G457100.1	Not Available	embryo sac development	GO:0009553
TraesCS3B02G457100	TraesCS3B02G457100.1	Not Available	nucleotide binding	GO:0000166
TraesCS3B02G457100	TraesCS3B02G457100.1	Not Available	positive regulation of RNA polymerase II transcriptional preinitiation complex assembly	GO:0045899
TraesCS3B02G457100	TraesCS3B02G457100.1	Not Available	proteasome regulatory particle, base subcomplex	GO:0008540
TraesCS3B02G481200	TraesCS3B02G481200.1	Not Available	protein binding	GO:0005515
TraesCS3B02G487700	TraesCS3B02G487700.1	Potassium transporter [Source:UniProtKB/TrEMBL;Acc:A0A1D5W4L0]	integral component of membrane	GO:0016021
TraesCS3B02G487700	TraesCS3B02G487700.1	Potassium transporter [Source:UniProtKB/TrEMBL;Acc:A0A1D5W4L0]	membrane	GO:0016020
TraesCS3B02G487700	TraesCS3B02G487700.1	Potassium transporter [Source:UniProtKB/TrEMBL;Acc:A0A1D5W4L0]	potassium ion transmembrane transporter activity	GO:0015079
TraesCS3B02G487700	TraesCS3B02G487700.1	Potassium transporter [Source:UniProtKB/TrEMBL;Acc:A0A1D5W4L0]	ion transport	GO:0006811
TraesCS3B02G487700	TraesCS3B02G487700.1	Potassium transporter [Source:UniProtKB/TrEMBL;Acc:A0A1D5W4L0]	potassium ion transport	GO:0006813
TraesCS3B02G487700	TraesCS3B02G487700.1	Potassium transporter [Source:UniProtKB/TrEMBL;Acc:A0A1D5W4L0]	potassium ion transmembrane transport	GO:0071805
TraesCS3B02G488600	TraesCS3B02G488600.1	Not Available	Not Available
TraesCS3B02G496600	TraesCS3B02G496600.1	Not Available	protein binding	GO:0005515
TraesCS3B02G496600	TraesCS3B02G496600.2	Not Available	protein binding	GO:0005515
TraesCS3B02G543500	TraesCS3B02G543500.1	Not Available	metal ion binding	GO:0046872
TraesCS3B02G543500	TraesCS3B02G543500.2	Not Available	metal ion binding	GO:0046872
TraesCS3B02G564600	TraesCS3B02G564600.1	Not Available	Not Available
TraesCS3B02G565200	TraesCS3B02G565200.1	6-phosphogluconate dehydrogenase, decarboxylating [Source:UniProtKB/TrEMBL;Acc:W5CQC7]	oxidoreductase activity	GO:0016491
TraesCS3B02G565200	TraesCS3B02G565200.1	6-phosphogluconate dehydrogenase, decarboxylating [Source:UniProtKB/TrEMBL;Acc:W5CQC7]	oxidation-reduction process	GO:0055114
TraesCS3B02G565200	TraesCS3B02G565200.1	6-phosphogluconate dehydrogenase, decarboxylating [Source:UniProtKB/TrEMBL;Acc:W5CQC7]	NADP binding	GO:0050661
TraesCS3B02G565200	TraesCS3B02G565200.1	6-phosphogluconate dehydrogenase, decarboxylating [Source:UniProtKB/TrEMBL;Acc:W5CQC7]	response to abscisic acid	GO:0009737
TraesCS3B02G565200	TraesCS3B02G565200.1	6-phosphogluconate dehydrogenase, decarboxylating [Source:UniProtKB/TrEMBL;Acc:W5CQC7]	phosphogluconate dehydrogenase (decarboxylating) activity	GO:0004616
TraesCS3B02G565200	TraesCS3B02G565200.1	6-phosphogluconate dehydrogenase, decarboxylating [Source:UniProtKB/TrEMBL;Acc:W5CQC7]	pentose-phosphate shunt	GO:0006098
TraesCS3B02G565200	TraesCS3B02G565200.1	6-phosphogluconate dehydrogenase, decarboxylating [Source:UniProtKB/TrEMBL;Acc:W5CQC7]	response to salt stress	GO:0009651
TraesCS3B02G565200	TraesCS3B02G565200.1	6-phosphogluconate dehydrogenase, decarboxylating [Source:UniProtKB/TrEMBL;Acc:W5CQC7]	D-gluconate metabolic process	GO:0019521
TraesCS3B02G565200	TraesCS3B02G565200.1	6-phosphogluconate dehydrogenase, decarboxylating [Source:UniProtKB/TrEMBL;Acc:W5CQC7]	response to cold	GO:0009409
TraesCS3B02G565200	TraesCS3B02G565200.1	6-phosphogluconate dehydrogenase, decarboxylating [Source:UniProtKB/TrEMBL;Acc:W5CQC7]	response to water deprivation	GO:0009414
TraesCS3B02G565200	TraesCS3B02G565200.1	6-phosphogluconate dehydrogenase, decarboxylating [Source:UniProtKB/TrEMBL;Acc:W5CQC7]	cytosol	GO:0005829
TraesCS3B02G565200	TraesCS3B02G565200.1	6-phosphogluconate dehydrogenase, decarboxylating [Source:UniProtKB/TrEMBL;Acc:W5CQC7]	pentose-phosphate shunt, oxidative branch	GO:0009051
TraesCS3B02G565200	TraesCS3B02G565200.1	6-phosphogluconate dehydrogenase, decarboxylating [Source:UniProtKB/TrEMBL;Acc:W5CQC7]	D-gluconate catabolic process	GO:0046177
TraesCS3B02G597900	TraesCS3B02G597900.1	Not Available	peptidase activity	GO:0008233
TraesCS3B02G597900	TraesCS3B02G597900.1	Not Available	proteolysis	GO:0006508
TraesCS3B02G604900	TraesCS3B02G604900.1	Not Available	ADP binding	GO:0043531
TraesCS3B02G604900	TraesCS3B02G604900.1	Not Available	negative regulation of translation	GO:0017148
TraesCS3B02G604900	TraesCS3B02G604900.1	Not Available	rRNA N-glycosylase activity	GO:0030598
TraesCS3D02G010100	TraesCS3D02G010100.1	Not Available	membrane	GO:0016020
TraesCS3D02G010100	TraesCS3D02G010100.1	Not Available	cellulose synthase (UDP-forming) activity	GO:0016760
TraesCS3D02G010100	TraesCS3D02G010100.1	Not Available	cellulose biosynthetic process	GO:0030244
TraesCS3D02G015100	TraesCS3D02G015100.1	Not Available	transcription coregulator activity	GO:0003712
TraesCS3D02G015100	TraesCS3D02G015100.1	Not Available	SAGA complex	GO:0000124
TraesCS3D02G016300	TraesCS3D02G016300.1	Not Available	cytoplasm	GO:0005737
TraesCS3D02G016300	TraesCS3D02G016300.1	Not Available	catalytic activity	GO:0003824
TraesCS3D02G016300	TraesCS3D02G016300.1	Not Available	L-phenylalanine catabolic process	GO:0006559
TraesCS3D02G016300	TraesCS3D02G016300.1	Not Available	ammonia-lyase activity	GO:0016841
TraesCS3D02G023100	TraesCS3D02G023100.1	Glycosyltransferase, HGA-like,putative,expressed [Source:UniProtKB/TrEMBL;Acc:I0JTU4]	integral component of membrane	GO:0016021
TraesCS3D02G023100	TraesCS3D02G023100.1	Glycosyltransferase, HGA-like,putative,expressed [Source:UniProtKB/TrEMBL;Acc:I0JTU4]	transferase activity, transferring glycosyl groups	GO:0016757
TraesCS3D02G023100	TraesCS3D02G023100.1	Glycosyltransferase, HGA-like,putative,expressed [Source:UniProtKB/TrEMBL;Acc:I0JTU4]	membrane	GO:0016020
TraesCS3D02G023100	TraesCS3D02G023100.1	Glycosyltransferase, HGA-like,putative,expressed [Source:UniProtKB/TrEMBL;Acc:I0JTU4]	transferase activity	GO:0016740
TraesCS3D02G025600	TraesCS3D02G025600.1	Not Available	nucleic acid binding	GO:0003676
TraesCS3D02G025600	TraesCS3D02G025600.1	Not Available	ATP binding	GO:0005524
TraesCS3D02G025600	TraesCS3D02G025600.1	Not Available	helicase activity	GO:0004386
TraesCS3D02G038300	TraesCS3D02G038300.1	Not Available	hydrolase activity, hydrolyzing O-glycosyl compounds	GO:0004553
TraesCS3D02G038300	TraesCS3D02G038300.1	Not Available	carbohydrate metabolic process	GO:0005975
TraesCS3D02G038300	TraesCS3D02G038300.1	Not Available	carbohydrate binding	GO:0030246
TraesCS3D02G038300	TraesCS3D02G038300.1	Not Available	catalytic activity	GO:0003824
TraesCS3D02G054200	TraesCS3D02G054200.1	Protein DAMAGED DNA-BINDING 2 [Source:Projected from Arabidopsis thaliana (AT5G58760) UniProtKB/Swiss-Prot;Acc:Q6NQ88]	nucleus	GO:0005634
TraesCS3D02G054200	TraesCS3D02G054200.1	Protein DAMAGED DNA-BINDING 2 [Source:Projected from Arabidopsis thaliana (AT5G58760) UniProtKB/Swiss-Prot;Acc:Q6NQ88]	damaged DNA binding	GO:0003684
TraesCS3D02G054200	TraesCS3D02G054200.1	Protein DAMAGED DNA-BINDING 2 [Source:Projected from Arabidopsis thaliana (AT5G58760) UniProtKB/Swiss-Prot;Acc:Q6NQ88]	DNA repair	GO:0006281
TraesCS3D02G054200	TraesCS3D02G054200.1	Protein DAMAGED DNA-BINDING 2 [Source:Projected from Arabidopsis thaliana (AT5G58760) UniProtKB/Swiss-Prot;Acc:Q6NQ88]	Cul4-RING E3 ubiquitin ligase complex	GO:0080008
TraesCS3D02G054200	TraesCS3D02G054200.1	Protein DAMAGED DNA-BINDING 2 [Source:Projected from Arabidopsis thaliana (AT5G58760) UniProtKB/Swiss-Prot;Acc:Q6NQ88]	response to UV-B	GO:0010224
TraesCS3D02G054200	TraesCS3D02G054200.1	Protein DAMAGED DNA-BINDING 2 [Source:Projected from Arabidopsis thaliana (AT5G58760) UniProtKB/Swiss-Prot;Acc:Q6NQ88]	protein binding	GO:0005515
TraesCS3D02G072500	TraesCS3D02G072500.1	Not Available	ATP binding	GO:0005524
TraesCS3D02G072500	TraesCS3D02G072500.1	Not Available	protein kinase activity	GO:0004672
TraesCS3D02G072500	TraesCS3D02G072500.1	Not Available	recognition of pollen	GO:0048544
TraesCS3D02G072500	TraesCS3D02G072500.1	Not Available	protein phosphorylation	GO:0006468
TraesCS3D02G085800	TraesCS3D02G085800.1	Trehalose 6-phosphate phosphatase [Source:UniProtKB/TrEMBL;Acc:A0A341T5L6]	catalytic activity	GO:0003824
TraesCS3D02G085800	TraesCS3D02G085800.1	Trehalose 6-phosphate phosphatase [Source:UniProtKB/TrEMBL;Acc:A0A341T5L6]	trehalose biosynthetic process	GO:0005992
TraesCS3D02G085800	TraesCS3D02G085800.1	Trehalose 6-phosphate phosphatase [Source:UniProtKB/TrEMBL;Acc:A0A341T5L6]	trehalose-phosphatase activity	GO:0004805
TraesCS3D02G085800	TraesCS3D02G085800.1	Trehalose 6-phosphate phosphatase [Source:UniProtKB/TrEMBL;Acc:A0A341T5L6]	hydrolase activity	GO:0016787
TraesCS3D02G085800	TraesCS3D02G085800.1	Trehalose 6-phosphate phosphatase [Source:UniProtKB/TrEMBL;Acc:A0A341T5L6]	dephosphorylation	GO:0016311
TraesCS3D02G120100	TraesCS3D02G120100.1	Not Available	Not Available
TraesCS3D02G120700	TraesCS3D02G120700.1	Not Available	Not Available
TraesCS3D02G145300	TraesCS3D02G145300.1	Not Available	cysteine-type peptidase activity	GO:0008234
TraesCS3D02G145300	TraesCS3D02G145300.1	Not Available	proteolysis	GO:0006508
TraesCS3D02G160400	TraesCS3D02G160400.1	Not Available	heme binding	GO:0020037
TraesCS3D02G160400	TraesCS3D02G160400.1	Not Available	monooxygenase activity	GO:0004497
TraesCS3D02G160400	TraesCS3D02G160400.1	Not Available	iron ion binding	GO:0005506
TraesCS3D02G160400	TraesCS3D02G160400.1	Not Available	oxidoreductase activity, acting on paired donors, with incorporation or reduction of molecular oxygen	GO:0016705
TraesCS3D02G160400	TraesCS3D02G160400.1	Not Available	oxidation-reduction process	GO:0055114
TraesCS3D02G166700	TraesCS3D02G166700.1	Auxin response factor [Source:UniProtKB/TrEMBL;Acc:A0A341SXN8]	nucleus	GO:0005634
TraesCS3D02G166700	TraesCS3D02G166700.1	Auxin response factor [Source:UniProtKB/TrEMBL;Acc:A0A341SXN8]	DNA binding	GO:0003677
TraesCS3D02G166700	TraesCS3D02G166700.1	Auxin response factor [Source:UniProtKB/TrEMBL;Acc:A0A341SXN8]	regulation of transcription, DNA-templated	GO:0006355
TraesCS3D02G166700	TraesCS3D02G166700.1	Auxin response factor [Source:UniProtKB/TrEMBL;Acc:A0A341SXN8]	response to hormone	GO:0009725
TraesCS3D02G166700	TraesCS3D02G166700.1	Auxin response factor [Source:UniProtKB/TrEMBL;Acc:A0A341SXN8]	protein binding	GO:0005515
TraesCS3D02G171200	TraesCS3D02G171200.1	Not Available	protein binding	GO:0005515
TraesCS3D02G182000	TraesCS3D02G182000.1	Not Available	Not Available
TraesCS3D02G190100	TraesCS3D02G190100.1	Not Available	integral component of membrane	GO:0016021
TraesCS3D02G190100	TraesCS3D02G190100.2	Not Available	Not Available
TraesCS3D02G205600	TraesCS3D02G205600.1	Exocyst complex component [Source:UniProtKB/TrEMBL;Acc:A0A341T0X4]	exocyst	GO:0000145
TraesCS3D02G205600	TraesCS3D02G205600.1	Exocyst complex component [Source:UniProtKB/TrEMBL;Acc:A0A341T0X4]	vesicle docking involved in exocytosis	GO:0006904
TraesCS3D02G225600	TraesCS3D02G225600.1	Mitogen-activated protein kinase [Source:UniProtKB/TrEMBL;Acc:A0A1D6RTD5]	ATP binding	GO:0005524
TraesCS3D02G225600	TraesCS3D02G225600.1	Mitogen-activated protein kinase [Source:UniProtKB/TrEMBL;Acc:A0A1D6RTD5]	protein kinase activity	GO:0004672
TraesCS3D02G225600	TraesCS3D02G225600.1	Mitogen-activated protein kinase [Source:UniProtKB/TrEMBL;Acc:A0A1D6RTD5]	intracellular	GO:0005622
TraesCS3D02G225600	TraesCS3D02G225600.1	Mitogen-activated protein kinase [Source:UniProtKB/TrEMBL;Acc:A0A1D6RTD5]	MAP kinase activity	GO:0004707
TraesCS3D02G225600	TraesCS3D02G225600.1	Mitogen-activated protein kinase [Source:UniProtKB/TrEMBL;Acc:A0A1D6RTD5]	protein phosphorylation	GO:0006468
TraesCS3D02G234100	TraesCS3D02G234100.1	Not Available	integral component of membrane	GO:0016021
TraesCS3D02G234100	TraesCS3D02G234100.1	Not Available	GO_0015991	GO:0015991
TraesCS3D02G234100	TraesCS3D02G234100.1	Not Available	proton transmembrane transporter activity	GO:0015078
TraesCS3D02G234100	TraesCS3D02G234100.1	Not Available	proton-transporting V-type ATPase, V0 domain	GO:0033179
TraesCS3D02G234100	TraesCS3D02G234100.1	Not Available	proton transmembrane transport	GO:1902600
TraesCS3D02G234100	TraesCS3D02G234100.1	Not Available	membrane	GO:0016020
TraesCS3D02G234100	TraesCS3D02G234100.1	Not Available	ion transport	GO:0006811
TraesCS3D02G234100	TraesCS3D02G234100.1	Not Available	proton-transporting two-sector ATPase complex, proton-transporting domain	GO:0033177
TraesCS3D02G234100	TraesCS3D02G234100.1	Not Available	proton-transporting ATPase activity, rotational mechanism	GO:0046961
TraesCS3D02G236500	TraesCS3D02G236500.1	Not Available	Not Available
TraesCS3D02G236500	TraesCS3D02G236500.2	Not Available	Not Available
TraesCS3D02G236500	TraesCS3D02G236500.3	Not Available	Not Available
TraesCS3D02G243500	TraesCS3D02G243500.1	Not Available	microtubule binding	GO:0008017
TraesCS3D02G243500	TraesCS3D02G243500.1	Not Available	microtubule cytoskeleton organization	GO:0000226
TraesCS3D02G243900	TraesCS3D02G243900.1	Not Available	nucleus	GO:0005634
TraesCS3D02G243900	TraesCS3D02G243900.1	Not Available	DNA binding	GO:0003677
TraesCS3D02G243900	TraesCS3D02G243900.1	Not Available	regulation of transcription, DNA-templated	GO:0006355
TraesCS3D02G248000	TraesCS3D02G248000.1	Alpha-amylase [Source:UniProtKB/TrEMBL;Acc:A0A341T3V1]	carbohydrate metabolic process	GO:0005975
TraesCS3D02G248000	TraesCS3D02G248000.1	Alpha-amylase [Source:UniProtKB/TrEMBL;Acc:A0A341T3V1]	calcium ion binding	GO:0005509
TraesCS3D02G248000	TraesCS3D02G248000.1	Alpha-amylase [Source:UniProtKB/TrEMBL;Acc:A0A341T3V1]	catalytic activity	GO:0003824
TraesCS3D02G248000	TraesCS3D02G248000.1	Alpha-amylase [Source:UniProtKB/TrEMBL;Acc:A0A341T3V1]	alpha-amylase activity	GO:0004556
TraesCS3D02G248000	TraesCS3D02G248000.1	Alpha-amylase [Source:UniProtKB/TrEMBL;Acc:A0A341T3V1]	cation binding	GO:0043169
TraesCS3D02G253100	TraesCS3D02G253100.1	Not Available	Not Available
TraesCS3D02G255400	TraesCS3D02G255400.1	Not Available	DNA binding	GO:0003677
TraesCS3D02G259700	TraesCS3D02G259700.1	Not Available	aminoacyl-tRNA hydrolase activity	GO:0004045
TraesCS3D02G265700	TraesCS3D02G265700.1	Not Available	integral component of membrane	GO:0016021
TraesCS3D02G277700	TraesCS3D02G277700.1	Not Available	hydrolase activity	GO:0016787
TraesCS3D02G277700	TraesCS3D02G277700.1	Not Available	metalloendopeptidase activity	GO:0004222
TraesCS3D02G277700	TraesCS3D02G277700.1	Not Available	rRNA processing	GO:0006364
TraesCS3D02G289100	TraesCS3D02G289100.1	Not Available	catalytic activity	GO:0003824
TraesCS3D02G289100	TraesCS3D02G289100.1	Not Available	trehalose biosynthetic process	GO:0005992
TraesCS3D02G289100	TraesCS3D02G289100.2	Not Available	catalytic activity	GO:0003824
TraesCS3D02G289100	TraesCS3D02G289100.2	Not Available	trehalose biosynthetic process	GO:0005992
TraesCS3D02G298600	TraesCS3D02G298600.1	Not Available	intramolecular transferase activity	GO:0016866
TraesCS3D02G298600	TraesCS3D02G298600.1	Not Available	plant-type cell wall organization or biogenesis	GO:0071669
TraesCS3D02G316700	TraesCS3D02G316700.1	Not Available	ATP binding	GO:0005524
TraesCS3D02G316700	TraesCS3D02G316700.1	Not Available	protein kinase activity	GO:0004672
TraesCS3D02G316700	TraesCS3D02G316700.1	Not Available	protein serine/threonine kinase activity	GO:0004674
TraesCS3D02G316700	TraesCS3D02G316700.1	Not Available	recognition of pollen	GO:0048544
TraesCS3D02G316700	TraesCS3D02G316700.1	Not Available	protein phosphorylation	GO:0006468
TraesCS3D02G316700	TraesCS3D02G316700.2	Not Available	integral component of membrane	GO:0016021
TraesCS3D02G316700	TraesCS3D02G316700.2	Not Available	ATP binding	GO:0005524
TraesCS3D02G316700	TraesCS3D02G316700.2	Not Available	protein kinase activity	GO:0004672
TraesCS3D02G316700	TraesCS3D02G316700.2	Not Available	recognition of pollen	GO:0048544
TraesCS3D02G316700	TraesCS3D02G316700.2	Not Available	protein tyrosine kinase activity	GO:0004713
TraesCS3D02G316700	TraesCS3D02G316700.2	Not Available	protein phosphorylation	GO:0006468
TraesCS3D02G316900	TraesCS3D02G316900.1	Serine/threonine-protein kinase [Source:UniProtKB/TrEMBL;Acc:A0A1D5WEA0]	integral component of membrane	GO:0016021
TraesCS3D02G316900	TraesCS3D02G316900.1	Serine/threonine-protein kinase [Source:UniProtKB/TrEMBL;Acc:A0A1D5WEA0]	ATP binding	GO:0005524
TraesCS3D02G316900	TraesCS3D02G316900.1	Serine/threonine-protein kinase [Source:UniProtKB/TrEMBL;Acc:A0A1D5WEA0]	protein kinase activity	GO:0004672
TraesCS3D02G316900	TraesCS3D02G316900.1	Serine/threonine-protein kinase [Source:UniProtKB/TrEMBL;Acc:A0A1D5WEA0]	protein serine/threonine kinase activity	GO:0004674
TraesCS3D02G316900	TraesCS3D02G316900.1	Serine/threonine-protein kinase [Source:UniProtKB/TrEMBL;Acc:A0A1D5WEA0]	recognition of pollen	GO:0048544
TraesCS3D02G316900	TraesCS3D02G316900.1	Serine/threonine-protein kinase [Source:UniProtKB/TrEMBL;Acc:A0A1D5WEA0]	protein phosphorylation	GO:0006468
TraesCS3D02G317000	TraesCS3D02G317000.1	Serine/threonine-protein kinase [Source:UniProtKB/TrEMBL;Acc:A0A1D5WF02]	integral component of membrane	GO:0016021
TraesCS3D02G317000	TraesCS3D02G317000.1	Serine/threonine-protein kinase [Source:UniProtKB/TrEMBL;Acc:A0A1D5WF02]	ATP binding	GO:0005524
TraesCS3D02G317000	TraesCS3D02G317000.1	Serine/threonine-protein kinase [Source:UniProtKB/TrEMBL;Acc:A0A1D5WF02]	protein kinase activity	GO:0004672
TraesCS3D02G317000	TraesCS3D02G317000.1	Serine/threonine-protein kinase [Source:UniProtKB/TrEMBL;Acc:A0A1D5WF02]	protein serine/threonine kinase activity	GO:0004674
TraesCS3D02G317000	TraesCS3D02G317000.1	Serine/threonine-protein kinase [Source:UniProtKB/TrEMBL;Acc:A0A1D5WF02]	recognition of pollen	GO:0048544
TraesCS3D02G317000	TraesCS3D02G317000.1	Serine/threonine-protein kinase [Source:UniProtKB/TrEMBL;Acc:A0A1D5WF02]	protein phosphorylation	GO:0006468
TraesCS3D02G326800	TraesCS3D02G326800.1	Not Available	transcription, DNA-templated	GO:0006351
TraesCS3D02G326800	TraesCS3D02G326800.1	Not Available	nucleus	GO:0005634
TraesCS3D02G326800	TraesCS3D02G326800.1	Not Available	DNA binding	GO:0003677
TraesCS3D02G326800	TraesCS3D02G326800.1	Not Available	DNA-directed 5'-3' RNA polymerase activity	GO:0003899
TraesCS3D02G326800	TraesCS3D02G326800.1	Not Available	host cell nucleus	GO:0042025
TraesCS3D02G326800	TraesCS3D02G326800.2	Not Available	transcription, DNA-templated	GO:0006351
TraesCS3D02G326800	TraesCS3D02G326800.2	Not Available	nucleus	GO:0005634
TraesCS3D02G326800	TraesCS3D02G326800.2	Not Available	DNA binding	GO:0003677
TraesCS3D02G326800	TraesCS3D02G326800.2	Not Available	DNA-directed 5'-3' RNA polymerase activity	GO:0003899
TraesCS3D02G326800	TraesCS3D02G326800.2	Not Available	RNA polymerase II, core complex	GO:0005665
TraesCS3D02G326800	TraesCS3D02G326800.2	Not Available	RNA polymerase III complex	GO:0005666
TraesCS3D02G326800	TraesCS3D02G326800.2	Not Available	RNA polymerase I complex	GO:0005736
TraesCS3D02G326800	TraesCS3D02G326800.2	Not Available	host cell nucleus	GO:0042025
TraesCS3D02G334500	TraesCS3D02G334500.1	Not Available	metal ion binding	GO:0046872
TraesCS3D02G334500	TraesCS3D02G334500.1	Not Available	cytoplasm	GO:0005737
TraesCS3D02G334500	TraesCS3D02G334500.1	Not Available	catalytic activity	GO:0003824
TraesCS3D02G334500	TraesCS3D02G334500.1	Not Available	manganese ion binding	GO:0030145
TraesCS3D02G334500	TraesCS3D02G334500.1	Not Available	phosphoglycerate mutase activity	GO:0004619
TraesCS3D02G334500	TraesCS3D02G334500.1	Not Available	glucose catabolic process	GO:0006007
TraesCS3D02G359300	TraesCS3D02G359300.1	Alpha-1,4 glucan phosphorylase [Source:UniProtKB/TrEMBL;Acc:A0A341T741]	carbohydrate metabolic process	GO:0005975
TraesCS3D02G359300	TraesCS3D02G359300.1	Alpha-1,4 glucan phosphorylase [Source:UniProtKB/TrEMBL;Acc:A0A341T741]	pyridoxal phosphate binding	GO:0030170
TraesCS3D02G359300	TraesCS3D02G359300.1	Alpha-1,4 glucan phosphorylase [Source:UniProtKB/TrEMBL;Acc:A0A341T741]	glycogen phosphorylase activity	GO:0008184
TraesCS3D02G359300	TraesCS3D02G359300.1	Alpha-1,4 glucan phosphorylase [Source:UniProtKB/TrEMBL;Acc:A0A341T741]	1,4-alpha-oligoglucan phosphorylase activity	GO:0004645
TraesCS3D02G360000	TraesCS3D02G360000.1	Not Available	Not Available
TraesCS3D02G363800	TraesCS3D02G363800.1	Not Available	nucleus	GO:0005634
TraesCS3D02G364400	TraesCS3D02G364400.1	Transcription initiation factor TFIID subunit 12 [Source:Projected from Arabidopsis thaliana (AT3G10070) UniProtKB/Swiss-Prot;Acc:Q9SR71]	protein heterodimerization activity	GO:0046982
TraesCS3D02G364400	TraesCS3D02G364400.1	Transcription initiation factor TFIID subunit 12 [Source:Projected from Arabidopsis thaliana (AT3G10070) UniProtKB/Swiss-Prot;Acc:Q9SR71]	DNA-templated transcription, initiation	GO:0006352
TraesCS3D02G364400	TraesCS3D02G364400.1	Transcription initiation factor TFIID subunit 12 [Source:Projected from Arabidopsis thaliana (AT3G10070) UniProtKB/Swiss-Prot;Acc:Q9SR71]	transcription factor TFIID complex	GO:0005669
TraesCS3D02G364400	TraesCS3D02G364400.1	Transcription initiation factor TFIID subunit 12 [Source:Projected from Arabidopsis thaliana (AT3G10070) UniProtKB/Swiss-Prot;Acc:Q9SR71]	SAGA complex	GO:0000124
TraesCS3D02G364400	TraesCS3D02G364400.1	Transcription initiation factor TFIID subunit 12 [Source:Projected from Arabidopsis thaliana (AT3G10070) UniProtKB/Swiss-Prot;Acc:Q9SR71]	SLIK (SAGA-like) complex	GO:0046695
TraesCS3D02G407000	TraesCS3D02G407000.1	Peroxidase [Source:UniProtKB/TrEMBL;Acc:A0A1D5WPW9]	metal ion binding	GO:0046872
TraesCS3D02G407000	TraesCS3D02G407000.1	Peroxidase [Source:UniProtKB/TrEMBL;Acc:A0A1D5WPW9]	peroxidase activity	GO:0004601
TraesCS3D02G407000	TraesCS3D02G407000.1	Peroxidase [Source:UniProtKB/TrEMBL;Acc:A0A1D5WPW9]	heme binding	GO:0020037
TraesCS3D02G407000	TraesCS3D02G407000.1	Peroxidase [Source:UniProtKB/TrEMBL;Acc:A0A1D5WPW9]	response to oxidative stress	GO:0006979
TraesCS3D02G407000	TraesCS3D02G407000.1	Peroxidase [Source:UniProtKB/TrEMBL;Acc:A0A1D5WPW9]	extracellular region	GO:0005576
TraesCS3D02G407000	TraesCS3D02G407000.1	Peroxidase [Source:UniProtKB/TrEMBL;Acc:A0A1D5WPW9]	hydrogen peroxide catabolic process	GO:0042744
TraesCS3D02G407000	TraesCS3D02G407000.1	Peroxidase [Source:UniProtKB/TrEMBL;Acc:A0A1D5WPW9]	oxidation-reduction process	GO:0055114
TraesCS3D02G417000	TraesCS3D02G417000.1	Not Available	cytoplasm	GO:0005737
TraesCS3D02G417000	TraesCS3D02G417000.1	Not Available	ATP binding	GO:0005524
TraesCS3D02G417000	TraesCS3D02G417000.1	Not Available	hydrolase activity	GO:0016787
TraesCS3D02G417000	TraesCS3D02G417000.1	Not Available	protein catabolic process	GO:0030163
TraesCS3D02G417000	TraesCS3D02G417000.1	Not Available	proteasome-activating ATPase activity	GO:0036402
TraesCS3D02G417000	TraesCS3D02G417000.2	Not Available	cytoplasm	GO:0005737
TraesCS3D02G417000	TraesCS3D02G417000.2	Not Available	ATP binding	GO:0005524
TraesCS3D02G417000	TraesCS3D02G417000.2	Not Available	hydrolase activity	GO:0016787
TraesCS3D02G417000	TraesCS3D02G417000.2	Not Available	protein catabolic process	GO:0030163
TraesCS3D02G419400	TraesCS3D02G419400.1	Not Available	Not Available
TraesCS3D02G419400	TraesCS3D02G419400.2	Not Available	Not Available
TraesCS3D02G443400	TraesCS3D02G443400.1	Potassium transporter [Source:UniProtKB/TrEMBL;Acc:A0A341TA46]	membrane	GO:0016020
TraesCS3D02G443400	TraesCS3D02G443400.1	Potassium transporter [Source:UniProtKB/TrEMBL;Acc:A0A341TA46]	potassium ion transmembrane transporter activity	GO:0015079
TraesCS3D02G443400	TraesCS3D02G443400.1	Potassium transporter [Source:UniProtKB/TrEMBL;Acc:A0A341TA46]	potassium ion transmembrane transport	GO:0071805
TraesCS3D02G444100	TraesCS3D02G444100.1	Not Available	Not Available
TraesCS3D02G474400	TraesCS3D02G474400.1	Not Available	protein binding	GO:0005515
TraesCS3D02G474400	TraesCS3D02G474400.2	Not Available	protein binding	GO:0005515
TraesCS3D02G474400	TraesCS3D02G474400.3	Not Available	protein binding	GO:0005515
TraesCS3D02G480900	TraesCS3D02G480900.1	Not Available	nucleus	GO:0005634
TraesCS3D02G480900	TraesCS3D02G480900.1	Not Available	DNA binding	GO:0003677
TraesCS3D02G480900	TraesCS3D02G480900.1	Not Available	regulation of transcription, DNA-templated	GO:0006355
TraesCS3D02G483300	TraesCS3D02G483300.1	Not Available	Not Available
TraesCS3D02G489600	TraesCS3D02G489600.1	Not Available	metal ion binding	GO:0046872
TraesCS3D02G489600	TraesCS3D02G489600.2	Not Available	metal ion binding	GO:0046872
TraesCS3D02G513400	TraesCS3D02G513400.1	Not Available	ADP binding	GO:0043531
TraesCS3D02G519600	TraesCS3D02G519600.1	Not Available	pyridoxal phosphate binding	GO:0030170
TraesCS3D02G519600	TraesCS3D02G519600.1	Not Available	catalytic activity	GO:0003824
TraesCS3D02G519600	TraesCS3D02G519600.1	Not Available	carboxylic acid metabolic process	GO:0019752
TraesCS3D02G519600	TraesCS3D02G519600.1	Not Available	carboxy-lyase activity	GO:0016831
TraesCS4A02G004400	TraesCS4A02G004400.1	Manganese and Cadmium transporter, Mn and Cd uptak [Source: Projected from Oryza sativa (Os07g0257200)]	integral component of membrane	GO:0016021
TraesCS4A02G004400	TraesCS4A02G004400.1	Manganese and Cadmium transporter, Mn and Cd uptak [Source: Projected from Oryza sativa (Os07g0257200)]	metal ion transport	GO:0030001
TraesCS4A02G004400	TraesCS4A02G004400.1	Manganese and Cadmium transporter, Mn and Cd uptak [Source: Projected from Oryza sativa (Os07g0257200)]	membrane	GO:0016020
TraesCS4A02G004400	TraesCS4A02G004400.1	Manganese and Cadmium transporter, Mn and Cd uptak [Source: Projected from Oryza sativa (Os07g0257200)]	metal ion transmembrane transporter activity	GO:0046873
TraesCS4A02G023800	TraesCS4A02G023800.1	Not Available	cytoplasm	GO:0005737
TraesCS4A02G023800	TraesCS4A02G023800.1	Not Available	nucleus	GO:0005634
TraesCS4A02G038800	TraesCS4A02G038800.1	Ubiquitin carboxyl-terminal hydrolase 26 [Source:Projected from Arabidopsis thaliana (AT3G49600) UniProtKB/Swiss-Prot;Acc:Q9SCJ9]	ubiquitin-dependent protein catabolic process	GO:0006511
TraesCS4A02G038800	TraesCS4A02G038800.1	Ubiquitin carboxyl-terminal hydrolase 26 [Source:Projected from Arabidopsis thaliana (AT3G49600) UniProtKB/Swiss-Prot;Acc:Q9SCJ9]	thiol-dependent ubiquitin-specific protease activity	GO:0004843
TraesCS4A02G038800	TraesCS4A02G038800.1	Ubiquitin carboxyl-terminal hydrolase 26 [Source:Projected from Arabidopsis thaliana (AT3G49600) UniProtKB/Swiss-Prot;Acc:Q9SCJ9]	protein deubiquitination	GO:0016579
TraesCS4A02G038800	TraesCS4A02G038800.1	Ubiquitin carboxyl-terminal hydrolase 26 [Source:Projected from Arabidopsis thaliana (AT3G49600) UniProtKB/Swiss-Prot;Acc:Q9SCJ9]	thiol-dependent ubiquitinyl hydrolase activity	GO:0036459
TraesCS4A02G038800	TraesCS4A02G038800.1	Ubiquitin carboxyl-terminal hydrolase 26 [Source:Projected from Arabidopsis thaliana (AT3G49600) UniProtKB/Swiss-Prot;Acc:Q9SCJ9]	protein binding	GO:0005515
TraesCS4A02G038800	TraesCS4A02G038800.2	Ubiquitin carboxyl-terminal hydrolase 26 [Source:Projected from Arabidopsis thaliana (AT3G49600) UniProtKB/Swiss-Prot;Acc:Q9SCJ9]	ubiquitin-dependent protein catabolic process	GO:0006511
TraesCS4A02G038800	TraesCS4A02G038800.2	Ubiquitin carboxyl-terminal hydrolase 26 [Source:Projected from Arabidopsis thaliana (AT3G49600) UniProtKB/Swiss-Prot;Acc:Q9SCJ9]	thiol-dependent ubiquitin-specific protease activity	GO:0004843
TraesCS4A02G038800	TraesCS4A02G038800.2	Ubiquitin carboxyl-terminal hydrolase 26 [Source:Projected from Arabidopsis thaliana (AT3G49600) UniProtKB/Swiss-Prot;Acc:Q9SCJ9]	protein deubiquitination	GO:0016579
TraesCS4A02G038800	TraesCS4A02G038800.2	Ubiquitin carboxyl-terminal hydrolase 26 [Source:Projected from Arabidopsis thaliana (AT3G49600) UniProtKB/Swiss-Prot;Acc:Q9SCJ9]	thiol-dependent ubiquitinyl hydrolase activity	GO:0036459
TraesCS4A02G038800	TraesCS4A02G038800.2	Ubiquitin carboxyl-terminal hydrolase 26 [Source:Projected from Arabidopsis thaliana (AT3G49600) UniProtKB/Swiss-Prot;Acc:Q9SCJ9]	protein binding	GO:0005515
TraesCS4A02G046200	TraesCS4A02G046200.1	Not Available	Not Available
TraesCS4A02G046200	TraesCS4A02G046200.2	Not Available	Not Available
TraesCS4A02G046200	TraesCS4A02G046200.3	Not Available	Not Available
TraesCS4A02G051500	TraesCS4A02G051500.1	Not Available	Not Available
TraesCS4A02G059500	TraesCS4A02G059500.1	Inositol-tetrakisphosphate 1-kinase [Source:UniProtKB/TrEMBL;Acc:A0A1D5XAS7]	ATP binding	GO:0005524
TraesCS4A02G059500	TraesCS4A02G059500.1	Inositol-tetrakisphosphate 1-kinase [Source:UniProtKB/TrEMBL;Acc:A0A1D5XAS7]	intracellular	GO:0005622
TraesCS4A02G059500	TraesCS4A02G059500.1	Inositol-tetrakisphosphate 1-kinase [Source:UniProtKB/TrEMBL;Acc:A0A1D5XAS7]	magnesium ion binding	GO:0000287
TraesCS4A02G059500	TraesCS4A02G059500.1	Inositol-tetrakisphosphate 1-kinase [Source:UniProtKB/TrEMBL;Acc:A0A1D5XAS7]	inositol trisphosphate metabolic process	GO:0032957
TraesCS4A02G059500	TraesCS4A02G059500.1	Inositol-tetrakisphosphate 1-kinase [Source:UniProtKB/TrEMBL;Acc:A0A1D5XAS7]	inositol tetrakisphosphate 1-kinase activity	GO:0047325
TraesCS4A02G059500	TraesCS4A02G059500.1	Inositol-tetrakisphosphate 1-kinase [Source:UniProtKB/TrEMBL;Acc:A0A1D5XAS7]	inositol-1,3,4-trisphosphate 6-kinase activity	GO:0052725
TraesCS4A02G059500	TraesCS4A02G059500.1	Inositol-tetrakisphosphate 1-kinase [Source:UniProtKB/TrEMBL;Acc:A0A1D5XAS7]	inositol-1,3,4-trisphosphate 5-kinase activity	GO:0052726
TraesCS4A02G059500	TraesCS4A02G059500.2	Inositol-tetrakisphosphate 1-kinase [Source:UniProtKB/TrEMBL;Acc:A0A1D5XAS7]	ATP binding	GO:0005524
TraesCS4A02G059500	TraesCS4A02G059500.2	Inositol-tetrakisphosphate 1-kinase [Source:UniProtKB/TrEMBL;Acc:A0A1D5XAS7]	magnesium ion binding	GO:0000287
TraesCS4A02G059500	TraesCS4A02G059500.2	Inositol-tetrakisphosphate 1-kinase [Source:UniProtKB/TrEMBL;Acc:A0A1D5XAS7]	inositol trisphosphate metabolic process	GO:0032957
TraesCS4A02G059500	TraesCS4A02G059500.2	Inositol-tetrakisphosphate 1-kinase [Source:UniProtKB/TrEMBL;Acc:A0A1D5XAS7]	inositol tetrakisphosphate 1-kinase activity	GO:0047325
TraesCS4A02G059500	TraesCS4A02G059500.2	Inositol-tetrakisphosphate 1-kinase [Source:UniProtKB/TrEMBL;Acc:A0A1D5XAS7]	inositol-1,3,4-trisphosphate 6-kinase activity	GO:0052725
TraesCS4A02G059500	TraesCS4A02G059500.2	Inositol-tetrakisphosphate 1-kinase [Source:UniProtKB/TrEMBL;Acc:A0A1D5XAS7]	inositol-1,3,4-trisphosphate 5-kinase activity	GO:0052726
TraesCS4A02G060100	TraesCS4A02G060100.1	Not Available	integral component of membrane	GO:0016021
TraesCS4A02G060100	TraesCS4A02G060100.1	Not Available	regulation of abscisic acid-activated signaling pathway	GO:0009787
TraesCS4A02G060100	TraesCS4A02G060100.1	Not Available	negative regulation of photomorphogenesis	GO:0010100
TraesCS4A02G066900	TraesCS4A02G066900.1	Glycosyl hydrolases family 31 protein [Source:Projected from Arabidopsis thaliana (AT5G63840) TAIR;Acc:AT5G63840]	hydrolase activity, hydrolyzing O-glycosyl compounds	GO:0004553
TraesCS4A02G066900	TraesCS4A02G066900.1	Glycosyl hydrolases family 31 protein [Source:Projected from Arabidopsis thaliana (AT5G63840) TAIR;Acc:AT5G63840]	carbohydrate metabolic process	GO:0005975
TraesCS4A02G066900	TraesCS4A02G066900.2	Glycosyl hydrolases family 31 protein [Source:Projected from Arabidopsis thaliana (AT5G63840) TAIR;Acc:AT5G63840]	hydrolase activity, hydrolyzing O-glycosyl compounds	GO:0004553
TraesCS4A02G066900	TraesCS4A02G066900.2	Glycosyl hydrolases family 31 protein [Source:Projected from Arabidopsis thaliana (AT5G63840) TAIR;Acc:AT5G63840]	carbohydrate metabolic process	GO:0005975
TraesCS4A02G066900	TraesCS4A02G066900.2	Glycosyl hydrolases family 31 protein [Source:Projected from Arabidopsis thaliana (AT5G63840) TAIR;Acc:AT5G63840]	carbohydrate binding	GO:0030246
TraesCS4A02G066900	TraesCS4A02G066900.2	Glycosyl hydrolases family 31 protein [Source:Projected from Arabidopsis thaliana (AT5G63840) TAIR;Acc:AT5G63840]	catalytic activity	GO:0003824
TraesCS4A02G109200	TraesCS4A02G109200.1	Not Available	metal ion binding	GO:0046872
TraesCS4A02G109200	TraesCS4A02G109200.1	Not Available	oxidoreductase activity	GO:0016491
TraesCS4A02G109200	TraesCS4A02G109200.1	Not Available	oxidation-reduction process	GO:0055114
TraesCS4A02G113800	TraesCS4A02G113800.1	Not Available	integral component of membrane	GO:0016021
TraesCS4A02G113800	TraesCS4A02G113800.1	Not Available	transmembrane transporter activity	GO:0022857
TraesCS4A02G113800	TraesCS4A02G113800.1	Not Available	transmembrane transport	GO:0055085
TraesCS4A02G113800	TraesCS4A02G113800.1	Not Available	ATP transmembrane transporter activity	GO:0005347
TraesCS4A02G115100	TraesCS4A02G115100.1	Not Available	protein binding	GO:0005515
TraesCS4A02G131700	TraesCS4A02G131700.1	MYB-CC family protein, Pi-starvation signalin [Source: Projected from Oryza sativa (Os03g0329900)]	DNA binding	GO:0003677
TraesCS4A02G131700	TraesCS4A02G131700.2	MYB-CC family protein, Pi-starvation signalin [Source: Projected from Oryza sativa (Os03g0329900)]	nucleus	GO:0005634
TraesCS4A02G131700	TraesCS4A02G131700.2	MYB-CC family protein, Pi-starvation signalin [Source: Projected from Oryza sativa (Os03g0329900)]	DNA binding	GO:0003677
TraesCS4A02G131700	TraesCS4A02G131700.3	MYB-CC family protein, Pi-starvation signalin [Source: Projected from Oryza sativa (Os03g0329900)]	DNA binding	GO:0003677
TraesCS4A02G131700	TraesCS4A02G131700.4	MYB-CC family protein, Pi-starvation signalin [Source: Projected from Oryza sativa (Os03g0329900)]	DNA binding	GO:0003677
TraesCS4A02G131700	TraesCS4A02G131700.5	MYB-CC family protein, Pi-starvation signalin [Source: Projected from Oryza sativa (Os03g0329900)]	DNA binding	GO:0003677
TraesCS4A02G131700	TraesCS4A02G131700.6	MYB-CC family protein, Pi-starvation signalin [Source: Projected from Oryza sativa (Os03g0329900)]	DNA binding	GO:0003677
TraesCS4A02G131700	TraesCS4A02G131700.7	MYB-CC family protein, Pi-starvation signalin [Source: Projected from Oryza sativa (Os03g0329900)]	DNA binding	GO:0003677
TraesCS4A02G134800	TraesCS4A02G134800.2	Phospholipid-transporting ATPase [Source:UniProtKB/TrEMBL;Acc:A0A341TSV6]	integral component of membrane	GO:0016021
TraesCS4A02G134800	TraesCS4A02G134800.2	Phospholipid-transporting ATPase [Source:UniProtKB/TrEMBL;Acc:A0A341TSV6]	ATP binding	GO:0005524
TraesCS4A02G134800	TraesCS4A02G134800.2	Phospholipid-transporting ATPase [Source:UniProtKB/TrEMBL;Acc:A0A341TSV6]	nucleotide binding	GO:0000166
TraesCS4A02G134800	TraesCS4A02G134800.2	Phospholipid-transporting ATPase [Source:UniProtKB/TrEMBL;Acc:A0A341TSV6]	magnesium ion binding	GO:0000287
TraesCS4A02G134800	TraesCS4A02G134800.2	Phospholipid-transporting ATPase [Source:UniProtKB/TrEMBL;Acc:A0A341TSV6]	phospholipid transport	GO:0015914
TraesCS4A02G134800	TraesCS4A02G134800.2	Phospholipid-transporting ATPase [Source:UniProtKB/TrEMBL;Acc:A0A341TSV6]	ATPase-coupled intramembrane lipid transporter activity	GO:0140326
TraesCS4A02G149000	TraesCS4A02G149000.1	Not Available	Not Available
TraesCS4A02G149000	TraesCS4A02G149000.2	Not Available	Not Available
TraesCS4A02G166900	TraesCS4A02G166900.1	Not Available	intramolecular transferase activity	GO:0016866
TraesCS4A02G166900	TraesCS4A02G166900.1	Not Available	plant-type cell wall organization or biogenesis	GO:0071669
TraesCS4A02G166900	TraesCS4A02G166900.1	Not Available	transferase activity	GO:0016740
TraesCS4A02G168800	TraesCS4A02G168800.2	Not Available	carbohydrate metabolic process	GO:0005975
TraesCS4A02G168800	TraesCS4A02G168800.2	Not Available	polygalacturonase activity	GO:0004650
TraesCS4A02G175100	TraesCS4A02G175100.1	Not Available	ATP binding	GO:0005524
TraesCS4A02G194500	TraesCS4A02G194500.1	Not Available	Not Available
TraesCS4A02G214400	TraesCS4A02G214400.1	Not Available	integral component of membrane	GO:0016021
TraesCS4A02G214400	TraesCS4A02G214400.1	Not Available	hydrolase activity, acting on carbon-nitrogen (but not peptide) bonds, in linear amides	GO:0016811
TraesCS4A02G214400	TraesCS4A02G214400.1	Not Available	ceramide metabolic process	GO:0006672
TraesCS4A02G226500	TraesCS4A02G226500.1	Not Available	ATP binding	GO:0005524
TraesCS4A02G226500	TraesCS4A02G226500.1	Not Available	DNA binding	GO:0003677
TraesCS4A02G226500	TraesCS4A02G226500.1	Not Available	DNA replication	GO:0006260
TraesCS4A02G226500	TraesCS4A02G226500.1	Not Available	DNA-directed DNA polymerase activity	GO:0003887
TraesCS4A02G226500	TraesCS4A02G226500.1	Not Available	DNA polymerase III complex	GO:0009360
TraesCS4A02G227400	TraesCS4A02G227400.1	Not Available	DNA-binding transcription factor activity	GO:0003700
TraesCS4A02G227400	TraesCS4A02G227400.1	Not Available	transcription, DNA-templated	GO:0006351
TraesCS4A02G227400	TraesCS4A02G227400.1	Not Available	nucleus	GO:0005634
TraesCS4A02G227400	TraesCS4A02G227400.1	Not Available	DNA binding	GO:0003677
TraesCS4A02G227400	TraesCS4A02G227400.1	Not Available	regulation of transcription, DNA-templated	GO:0006355
TraesCS4A02G245800	TraesCS4A02G245800.1	Not Available	nucleic acid binding	GO:0003676
TraesCS4A02G245800	TraesCS4A02G245800.1	Not Available	RNA binding	GO:0003723
TraesCS4A02G245800	TraesCS4A02G245800.2	Not Available	nucleic acid binding	GO:0003676
TraesCS4A02G245800	TraesCS4A02G245800.2	Not Available	RNA binding	GO:0003723
TraesCS4A02G257800	TraesCS4A02G257800.1	Tubulin alpha chain [Source:UniProtKB/TrEMBL;Acc:A4K4Y4]	cytoplasm	GO:0005737
TraesCS4A02G257800	TraesCS4A02G257800.1	Tubulin alpha chain [Source:UniProtKB/TrEMBL;Acc:A4K4Y4]	microtubule	GO:0005874
TraesCS4A02G257800	TraesCS4A02G257800.1	Tubulin alpha chain [Source:UniProtKB/TrEMBL;Acc:A4K4Y4]	GTP binding	GO:0005525
TraesCS4A02G257800	TraesCS4A02G257800.1	Tubulin alpha chain [Source:UniProtKB/TrEMBL;Acc:A4K4Y4]	GTPase activity	GO:0003924
TraesCS4A02G257800	TraesCS4A02G257800.1	Tubulin alpha chain [Source:UniProtKB/TrEMBL;Acc:A4K4Y4]	microtubule-based process	GO:0007017
TraesCS4A02G257800	TraesCS4A02G257800.1	Tubulin alpha chain [Source:UniProtKB/TrEMBL;Acc:A4K4Y4]	structural constituent of cytoskeleton	GO:0005200
TraesCS4A02G257800	TraesCS4A02G257800.1	Tubulin alpha chain [Source:UniProtKB/TrEMBL;Acc:A4K4Y4]	cytoskeleton	GO:0005856
TraesCS4A02G257800	TraesCS4A02G257800.1	Tubulin alpha chain [Source:UniProtKB/TrEMBL;Acc:A4K4Y4]	nucleotide binding	GO:0000166
TraesCS4A02G257800	TraesCS4A02G257800.1	Tubulin alpha chain [Source:UniProtKB/TrEMBL;Acc:A4K4Y4]	mitotic cell cycle	GO:0000278
TraesCS4A02G257800	TraesCS4A02G257800.1	Tubulin alpha chain [Source:UniProtKB/TrEMBL;Acc:A4K4Y4]	microtubule cytoskeleton organization	GO:0000226
TraesCS4A02G276700	TraesCS4A02G276700.1	Not Available	metal ion binding	GO:0046872
TraesCS4A02G276700	TraesCS4A02G276700.1	Not Available	protein binding	GO:0005515
TraesCS4A02G284800	TraesCS4A02G284800.1	Not Available	Not Available
TraesCS4A02G284900	TraesCS4A02G284900.1	Not Available	Not Available
TraesCS4A02G285000	TraesCS4A02G285000.1	Not Available	Not Available
TraesCS4A02G285500	TraesCS4A02G285500.1	Not Available	Not Available
TraesCS4A02G286400	TraesCS4A02G286400.1	MRS2-11 [Source:Projected from Arabidopsis thaliana (AT5G22830) UniProtKB/TrEMBL;Acc:A0A178ULQ2]	Not Available
TraesCS4A02G286800	TraesCS4A02G286800.1	Not Available	Not Available
TraesCS4A02G286900	TraesCS4A02G286900.1	Not Available	Not Available
TraesCS4A02G287000	TraesCS4A02G287000.1	Not Available	Not Available
TraesCS4A02G287600	TraesCS4A02G287600.1	Not Available	Not Available
TraesCS4A02G301800	TraesCS4A02G301800.1	Not Available	Not Available
TraesCS4A02G311200	TraesCS4A02G311200.1	Not Available	Not Available
TraesCS4A02G311200	TraesCS4A02G311200.2	Not Available	Not Available
TraesCS4A02G314200	TraesCS4A02G314200.1	Not Available	Not Available
TraesCS4A02G340000	TraesCS4A02G340000.1	Not Available	Not Available
TraesCS4A02G351900	TraesCS4A02G351900.1	Not Available	ATP binding	GO:0005524
TraesCS4A02G351900	TraesCS4A02G351900.1	Not Available	protein kinase activity	GO:0004672
TraesCS4A02G351900	TraesCS4A02G351900.1	Not Available	protein phosphorylation	GO:0006468
TraesCS4A02G353300	TraesCS4A02G353300.1	Serine/threonine-protein kinase [Source:UniProtKB/TrEMBL;Acc:A0A1D5X624]	ATP binding	GO:0005524
TraesCS4A02G353300	TraesCS4A02G353300.1	Serine/threonine-protein kinase [Source:UniProtKB/TrEMBL;Acc:A0A1D5X624]	protein kinase activity	GO:0004672
TraesCS4A02G353300	TraesCS4A02G353300.1	Serine/threonine-protein kinase [Source:UniProtKB/TrEMBL;Acc:A0A1D5X624]	plasma membrane	GO:0005886
TraesCS4A02G353300	TraesCS4A02G353300.1	Serine/threonine-protein kinase [Source:UniProtKB/TrEMBL;Acc:A0A1D5X624]	protein serine/threonine kinase activity	GO:0004674
TraesCS4A02G353300	TraesCS4A02G353300.1	Serine/threonine-protein kinase [Source:UniProtKB/TrEMBL;Acc:A0A1D5X624]	recognition of pollen	GO:0048544
TraesCS4A02G353300	TraesCS4A02G353300.1	Serine/threonine-protein kinase [Source:UniProtKB/TrEMBL;Acc:A0A1D5X624]	protein phosphorylation	GO:0006468
TraesCS4A02G356300	TraesCS4A02G356300.1	Galactose oxidase/kelch, beta-propeller domain containing protein [Source: Projected from Oryza sativa (Os03g0835800)]	intracellular protein transport	GO:0006886
TraesCS4A02G356300	TraesCS4A02G356300.1	Galactose oxidase/kelch, beta-propeller domain containing protein [Source: Projected from Oryza sativa (Os03g0835800)]	protein storage vacuole	GO:0000326
TraesCS4A02G356300	TraesCS4A02G356300.1	Galactose oxidase/kelch, beta-propeller domain containing protein [Source: Projected from Oryza sativa (Os03g0835800)]	trans-Golgi network	GO:0005802
TraesCS4A02G356300	TraesCS4A02G356300.1	Galactose oxidase/kelch, beta-propeller domain containing protein [Source: Projected from Oryza sativa (Os03g0835800)]	protein binding	GO:0005515
TraesCS4A02G364000	TraesCS4A02G364000.1	Not Available	calcium ion binding	GO:0005509
TraesCS4A02G364000	TraesCS4A02G364000.1	Not Available	endoplasmic reticulum	GO:0005783
TraesCS4A02G364000	TraesCS4A02G364000.1	Not Available	protein folding	GO:0006457
TraesCS4A02G364000	TraesCS4A02G364000.1	Not Available	unfolded protein binding	GO:0051082
TraesCS4A02G364000	TraesCS4A02G364000.1	Not Available	protein binding	GO:0005515
TraesCS4A02G372500	TraesCS4A02G372500.1	Not Available	protein binding	GO:0005515
TraesCS4A02G373600	TraesCS4A02G373600.1	Not Available	Not Available
TraesCS4A02G411600	TraesCS4A02G411600.1	Protein SHOOT GRAVITROPISM 6 [Source:Projected from Arabidopsis thaliana (AT2G36810) UniProtKB/Swiss-Prot;Acc:F4IP13]	Not Available
TraesCS4A02G411600	TraesCS4A02G411600.2	Protein SHOOT GRAVITROPISM 6 [Source:Projected from Arabidopsis thaliana (AT2G36810) UniProtKB/Swiss-Prot;Acc:F4IP13]	Not Available
TraesCS4A02G447200	TraesCS4A02G447200.1	Not Available	ADP binding	GO:0043531
TraesCS4A02G447200	TraesCS4A02G447200.2	Not Available	ADP binding	GO:0043531
TraesCS4A02G458000	TraesCS4A02G458000.1	Not Available	cellular manganese ion homeostasis	GO:0030026
TraesCS4A02G458000	TraesCS4A02G458000.1	Not Available	manganese ion transmembrane transporter activity	GO:0005384
TraesCS4A02G465900	TraesCS4A02G465900.1	Not Available	ATP binding	GO:0005524
TraesCS4A02G465900	TraesCS4A02G465900.1	Not Available	protein kinase activity	GO:0004672
TraesCS4A02G465900	TraesCS4A02G465900.1	Not Available	ADP binding	GO:0043531
TraesCS4A02G465900	TraesCS4A02G465900.1	Not Available	protein phosphorylation	GO:0006468
TraesCS4A02G465900	TraesCS4A02G465900.2	Not Available	ATP binding	GO:0005524
TraesCS4A02G465900	TraesCS4A02G465900.2	Not Available	protein kinase activity	GO:0004672
TraesCS4A02G465900	TraesCS4A02G465900.2	Not Available	ADP binding	GO:0043531
TraesCS4A02G465900	TraesCS4A02G465900.2	Not Available	protein phosphorylation	GO:0006468
TraesCS4A02G467800	TraesCS4A02G467800.1	Not Available	ATP binding	GO:0005524
TraesCS4A02G467800	TraesCS4A02G467800.1	Not Available	protein kinase activity	GO:0004672
TraesCS4A02G467800	TraesCS4A02G467800.1	Not Available	ADP binding	GO:0043531
TraesCS4A02G467800	TraesCS4A02G467800.1	Not Available	protein phosphorylation	GO:0006468
TraesCS4A02G474700	TraesCS4A02G474700.1	Not Available	Not Available
TraesCS4A02G482000	TraesCS4A02G482000.1	Not Available	Not Available
TraesCS4A02G484300	TraesCS4A02G484300.1	Not Available	Not Available
TraesCS4A02G484300	TraesCS4A02G484300.2	Not Available	nucleic acid binding	GO:0003676
TraesCS4A02G484300	TraesCS4A02G484300.2	Not Available	ATP binding	GO:0005524
TraesCS4A02G484300	TraesCS4A02G484300.2	Not Available	RNA binding	GO:0003723
TraesCS4A02G484300	TraesCS4A02G484300.2	Not Available	RNA helicase activity	GO:0003724
TraesCS4A02G484300	TraesCS4A02G484300.2	Not Available	RNA catabolic process	GO:0006401
TraesCS4A02G487500	TraesCS4A02G487500.1	Not Available	ADP binding	GO:0043531
TraesCS4A02G488400	TraesCS4A02G488400.1	Not Available	ADP binding	GO:0043531
TraesCS4A02G494100	TraesCS4A02G494100.1	Not Available	ADP binding	GO:0043531
TraesCS4A02G494700	TraesCS4A02G494700.1	Acyl-coenzyme A oxidase [Source:UniProtKB/TrEMBL;Acc:W5DVJ7]	FAD binding	GO:0071949
TraesCS4A02G494700	TraesCS4A02G494700.1	Acyl-coenzyme A oxidase [Source:UniProtKB/TrEMBL;Acc:W5DVJ7]	oxidation-reduction process	GO:0055114
TraesCS4A02G494700	TraesCS4A02G494700.1	Acyl-coenzyme A oxidase [Source:UniProtKB/TrEMBL;Acc:W5DVJ7]	fatty acid metabolic process	GO:0006631
TraesCS4A02G494700	TraesCS4A02G494700.1	Acyl-coenzyme A oxidase [Source:UniProtKB/TrEMBL;Acc:W5DVJ7]	oxidoreductase activity, acting on the CH-CH group of donors	GO:0016627
TraesCS4A02G494700	TraesCS4A02G494700.1	Acyl-coenzyme A oxidase [Source:UniProtKB/TrEMBL;Acc:W5DVJ7]	flavin adenine dinucleotide binding	GO:0050660
TraesCS4A02G494700	TraesCS4A02G494700.1	Acyl-coenzyme A oxidase [Source:UniProtKB/TrEMBL;Acc:W5DVJ7]	acyl-CoA oxidase activity	GO:0003997
TraesCS4A02G494700	TraesCS4A02G494700.1	Acyl-coenzyme A oxidase [Source:UniProtKB/TrEMBL;Acc:W5DVJ7]	peroxisome	GO:0005777
TraesCS4A02G494700	TraesCS4A02G494700.1	Acyl-coenzyme A oxidase [Source:UniProtKB/TrEMBL;Acc:W5DVJ7]	fatty acid beta-oxidation	GO:0006635
TraesCS4A02G496100	TraesCS4A02G496100.1	Sulfotransferase [Source:UniProtKB/TrEMBL;Acc:A0A1D5WYR4]	sulfotransferase activity	GO:0008146
TraesCS4B02G003100	TraesCS4B02G003100.1	Not Available	Not Available
TraesCS4B02G011800	TraesCS4B02G011800.1	Not Available	Not Available
TraesCS4B02G012500	TraesCS4B02G012500.1	Not Available	Not Available
TraesCS4B02G027800	TraesCS4B02G027800.1	MRS2-11 [Source:Projected from Arabidopsis thaliana (AT5G22830) UniProtKB/TrEMBL;Acc:A0A178ULQ2]	Not Available
TraesCS4B02G068200	TraesCS4B02G068200.1	Not Available	protein binding	GO:0005515
TraesCS4B02G069700	TraesCS4B02G069700.1	Not Available	nucleic acid binding	GO:0003676
TraesCS4B02G069700	TraesCS4B02G069700.1	Not Available	RNA binding	GO:0003723
TraesCS4B02G101600	TraesCS4B02G101600.1	Not Available	integral component of membrane	GO:0016021
TraesCS4B02G101600	TraesCS4B02G101600.1	Not Available	hydrolase activity, acting on carbon-nitrogen (but not peptide) bonds, in linear amides	GO:0016811
TraesCS4B02G101600	TraesCS4B02G101600.1	Not Available	ceramide metabolic process	GO:0006672
TraesCS4B02G109900	TraesCS4B02G109900.1	Fructose-bisphosphate aldolase [Source:UniProtKB/TrEMBL;Acc:W5EDL3]	catalytic activity	GO:0003824
TraesCS4B02G109900	TraesCS4B02G109900.1	Fructose-bisphosphate aldolase [Source:UniProtKB/TrEMBL;Acc:W5EDL3]	glycolytic process	GO:0006096
TraesCS4B02G109900	TraesCS4B02G109900.1	Fructose-bisphosphate aldolase [Source:UniProtKB/TrEMBL;Acc:W5EDL3]	fructose-bisphosphate aldolase activity	GO:0004332
TraesCS4B02G109900	TraesCS4B02G109900.1	Fructose-bisphosphate aldolase [Source:UniProtKB/TrEMBL;Acc:W5EDL3]	lyase activity	GO:0016829
TraesCS4B02G109900	TraesCS4B02G109900.1	Fructose-bisphosphate aldolase [Source:UniProtKB/TrEMBL;Acc:W5EDL3]	cytosol	GO:0005829
TraesCS4B02G109900	TraesCS4B02G109900.1	Fructose-bisphosphate aldolase [Source:UniProtKB/TrEMBL;Acc:W5EDL3]	fructose 1,6-bisphosphate metabolic process	GO:0030388
TraesCS4B02G114400	TraesCS4B02G114400.1	Not Available	Not Available
TraesCS4B02G134200	TraesCS4B02G134200.1	Not Available	metal ion binding	GO:0046872
TraesCS4B02G144900	TraesCS4B02G144900.1	Not Available	intramolecular transferase activity	GO:0016866
TraesCS4B02G144900	TraesCS4B02G144900.1	Not Available	plant-type cell wall organization or biogenesis	GO:0071669
TraesCS4B02G165200	TraesCS4B02G165200.1	Not Available	Not Available
TraesCS4B02G170400	TraesCS4B02G170400.1	Phospholipid-transporting ATPase [Source:UniProtKB/TrEMBL;Acc:A0A096UQU0]	integral component of membrane	GO:0016021
TraesCS4B02G170400	TraesCS4B02G170400.1	Phospholipid-transporting ATPase [Source:UniProtKB/TrEMBL;Acc:A0A096UQU0]	ATP binding	GO:0005524
TraesCS4B02G170400	TraesCS4B02G170400.1	Phospholipid-transporting ATPase [Source:UniProtKB/TrEMBL;Acc:A0A096UQU0]	nucleotide binding	GO:0000166
TraesCS4B02G170400	TraesCS4B02G170400.1	Phospholipid-transporting ATPase [Source:UniProtKB/TrEMBL;Acc:A0A096UQU0]	magnesium ion binding	GO:0000287
TraesCS4B02G170400	TraesCS4B02G170400.1	Phospholipid-transporting ATPase [Source:UniProtKB/TrEMBL;Acc:A0A096UQU0]	GO_0004012	GO:0004012
TraesCS4B02G170400	TraesCS4B02G170400.1	Phospholipid-transporting ATPase [Source:UniProtKB/TrEMBL;Acc:A0A096UQU0]	phospholipid transport	GO:0015914
TraesCS4B02G170400	TraesCS4B02G170400.1	Phospholipid-transporting ATPase [Source:UniProtKB/TrEMBL;Acc:A0A096UQU0]	ATPase-coupled intramembrane lipid transporter activity	GO:0140326
TraesCS4B02G170400	TraesCS4B02G170400.2	Phospholipid-transporting ATPase [Source:UniProtKB/TrEMBL;Acc:A0A096UQU0]	integral component of membrane	GO:0016021
TraesCS4B02G170400	TraesCS4B02G170400.2	Phospholipid-transporting ATPase [Source:UniProtKB/TrEMBL;Acc:A0A096UQU0]	ATP binding	GO:0005524
TraesCS4B02G170400	TraesCS4B02G170400.2	Phospholipid-transporting ATPase [Source:UniProtKB/TrEMBL;Acc:A0A096UQU0]	nucleotide binding	GO:0000166
TraesCS4B02G170400	TraesCS4B02G170400.2	Phospholipid-transporting ATPase [Source:UniProtKB/TrEMBL;Acc:A0A096UQU0]	magnesium ion binding	GO:0000287
TraesCS4B02G170400	TraesCS4B02G170400.2	Phospholipid-transporting ATPase [Source:UniProtKB/TrEMBL;Acc:A0A096UQU0]	phospholipid transport	GO:0015914
TraesCS4B02G170400	TraesCS4B02G170400.2	Phospholipid-transporting ATPase [Source:UniProtKB/TrEMBL;Acc:A0A096UQU0]	ATPase-coupled intramembrane lipid transporter activity	GO:0140326
TraesCS4B02G172900	TraesCS4B02G172900.1	MYB-CC family protein, Pi-starvation signalin [Source: Projected from Oryza sativa (Os03g0329900)]	nucleus	GO:0005634
TraesCS4B02G172900	TraesCS4B02G172900.1	MYB-CC family protein, Pi-starvation signalin [Source: Projected from Oryza sativa (Os03g0329900)]	DNA binding	GO:0003677
TraesCS4B02G172900	TraesCS4B02G172900.2	MYB-CC family protein, Pi-starvation signalin [Source: Projected from Oryza sativa (Os03g0329900)]	nucleus	GO:0005634
TraesCS4B02G172900	TraesCS4B02G172900.2	MYB-CC family protein, Pi-starvation signalin [Source: Projected from Oryza sativa (Os03g0329900)]	DNA binding	GO:0003677
TraesCS4B02G172900	TraesCS4B02G172900.3	MYB-CC family protein, Pi-starvation signalin [Source: Projected from Oryza sativa (Os03g0329900)]	nucleus	GO:0005634
TraesCS4B02G172900	TraesCS4B02G172900.3	MYB-CC family protein, Pi-starvation signalin [Source: Projected from Oryza sativa (Os03g0329900)]	DNA binding	GO:0003677
TraesCS4B02G172900	TraesCS4B02G172900.4	MYB-CC family protein, Pi-starvation signalin [Source: Projected from Oryza sativa (Os03g0329900)]	DNA binding	GO:0003677
TraesCS4B02G189100	TraesCS4B02G189100.1	Not Available	protein binding	GO:0005515
TraesCS4B02G190300	TraesCS4B02G190300.1	Not Available	integral component of membrane	GO:0016021
TraesCS4B02G190300	TraesCS4B02G190300.1	Not Available	transmembrane transporter activity	GO:0022857
TraesCS4B02G190300	TraesCS4B02G190300.1	Not Available	transmembrane transport	GO:0055085
TraesCS4B02G190300	TraesCS4B02G190300.1	Not Available	ATP transmembrane transporter activity	GO:0005347
TraesCS4B02G194100	TraesCS4B02G194100.1	Not Available	integral component of membrane	GO:0016021
TraesCS4B02G195000	TraesCS4B02G195000.1	Not Available	metal ion binding	GO:0046872
TraesCS4B02G195000	TraesCS4B02G195000.1	Not Available	oxidoreductase activity	GO:0016491
TraesCS4B02G195000	TraesCS4B02G195000.1	Not Available	oxidation-reduction process	GO:0055114
TraesCS4B02G195000	TraesCS4B02G195000.2	Not Available	oxidoreductase activity	GO:0016491
TraesCS4B02G195000	TraesCS4B02G195000.2	Not Available	oxidation-reduction process	GO:0055114
TraesCS4B02G213900	TraesCS4B02G213900.1	Josephin-like protein [Source:Projected from Arabidopsis thaliana (AT2G29640) UniProtKB/Swiss-Prot;Acc:O82391]	thiol-dependent ubiquitin-specific protease activity	GO:0004843
TraesCS4B02G213900	TraesCS4B02G213900.1	Josephin-like protein [Source:Projected from Arabidopsis thaliana (AT2G29640) UniProtKB/Swiss-Prot;Acc:O82391]	protein deubiquitination	GO:0016579
TraesCS4B02G213900	TraesCS4B02G213900.1	Josephin-like protein [Source:Projected from Arabidopsis thaliana (AT2G29640) UniProtKB/Swiss-Prot;Acc:O82391]	hydrolase activity	GO:0016787
TraesCS4B02G218800	TraesCS4B02G218800.1	Not Available	Not Available
TraesCS4B02G222500	TraesCS4B02G222500.1	Not Available	oxidoreductase activity	GO:0016491
TraesCS4B02G222500	TraesCS4B02G222500.1	Not Available	FAD binding	GO:0071949
TraesCS4B02G222500	TraesCS4B02G222500.1	Not Available	oxidation-reduction process	GO:0055114
TraesCS4B02G222500	TraesCS4B02G222500.1	Not Available	flavin adenine dinucleotide binding	GO:0050660
TraesCS4B02G225800	TraesCS4B02G225800.1	Not Available	Not Available
TraesCS4B02G235100	TraesCS4B02G235100.2	Inositol-tetrakisphosphate 1-kinase [Source:UniProtKB/TrEMBL;Acc:A0A341U938]	ATP binding	GO:0005524
TraesCS4B02G235100	TraesCS4B02G235100.2	Inositol-tetrakisphosphate 1-kinase [Source:UniProtKB/TrEMBL;Acc:A0A341U938]	magnesium ion binding	GO:0000287
TraesCS4B02G235100	TraesCS4B02G235100.2	Inositol-tetrakisphosphate 1-kinase [Source:UniProtKB/TrEMBL;Acc:A0A341U938]	inositol trisphosphate metabolic process	GO:0032957
TraesCS4B02G235100	TraesCS4B02G235100.2	Inositol-tetrakisphosphate 1-kinase [Source:UniProtKB/TrEMBL;Acc:A0A341U938]	inositol tetrakisphosphate 1-kinase activity	GO:0047325
TraesCS4B02G235100	TraesCS4B02G235100.2	Inositol-tetrakisphosphate 1-kinase [Source:UniProtKB/TrEMBL;Acc:A0A341U938]	inositol-1,3,4-trisphosphate 6-kinase activity	GO:0052725
TraesCS4B02G235100	TraesCS4B02G235100.2	Inositol-tetrakisphosphate 1-kinase [Source:UniProtKB/TrEMBL;Acc:A0A341U938]	inositol-1,3,4-trisphosphate 5-kinase activity	GO:0052726
TraesCS4B02G235600	TraesCS4B02G235600.1	Not Available	integral component of membrane	GO:0016021
TraesCS4B02G235600	TraesCS4B02G235600.1	Not Available	regulation of abscisic acid-activated signaling pathway	GO:0009787
TraesCS4B02G235600	TraesCS4B02G235600.1	Not Available	negative regulation of photomorphogenesis	GO:0010100
TraesCS4B02G252900	TraesCS4B02G252900.1	Not Available	Not Available
TraesCS4B02G267000	TraesCS4B02G267000.1	Ubiquitin carboxyl-terminal hydrolase 26 [Source:Projected from Arabidopsis thaliana (AT3G49600) UniProtKB/Swiss-Prot;Acc:Q9SCJ9]	ubiquitin-dependent protein catabolic process	GO:0006511
TraesCS4B02G267000	TraesCS4B02G267000.1	Ubiquitin carboxyl-terminal hydrolase 26 [Source:Projected from Arabidopsis thaliana (AT3G49600) UniProtKB/Swiss-Prot;Acc:Q9SCJ9]	thiol-dependent ubiquitin-specific protease activity	GO:0004843
TraesCS4B02G267000	TraesCS4B02G267000.1	Ubiquitin carboxyl-terminal hydrolase 26 [Source:Projected from Arabidopsis thaliana (AT3G49600) UniProtKB/Swiss-Prot;Acc:Q9SCJ9]	protein deubiquitination	GO:0016579
[truncated: 1,651 more rows]
