# Supplementary material for: Identification and development of novel salt-responsive candidate gene based SSRs (cg-SSRs) and MIR gene based SSRs (mir-SSRs) in bread wheat (Triticum aestivum)
Source: Sci Rep. 2021 Jan 26;11:2210. doi: 10.1038/s41598-021-81698-3 (PMC7838269; doi:10.1038/s41598-021-81698-3)
Supplement: Supplementary file 6 — Supplementary Table S7. [file 41598_2021_81698_MOESM6_ESM.xlsx]

## Sheet: Sheet1
Identification and development of novel salt-responsive candidate gene based SSRs (cg-SSRs) and MIR gene based SSRs (mir-SSRs) in bread wheat (Triticum aestivum) Geetika Mehta1, #, Senthilkumar K Muthusamy1, 2, #, G. P. Singh1, Pradeep Sharma1, * 1Division of Crop Improvement, ICAR-Indian Institute of Wheat and Barley Research, Karnal, India 2Division of Crop Improvement, ICAR-Central Tuber Crops…
Supplementary Table S7 List of salt stress responsive candidate gene based SSRs (cg-SSRs) and MIR gene based SSR (miR-SSRs) in wheat. The primers were designed from the flanking sequences of the identified microsatellite repeats using BatchPrimer3 tool with default parameters (You et al., 2008).
	GENE	chromosomal location	Seq ID	Orientation	Start	Length	Tm	Sequence	Product Size	Motif	Motif length	SSR	SSR length	Motif repeats
Candidate gene based SSRs (cg-SSRs)
	TaHsp90	2D	TraesCS2D02G033200	FORWARD	1627	20	55.24	GAAGATGAAGAGTCGGATGA	186	AAG	3	AAGAAGAAGAAGAAGAAG	18	6
				REVERSE	1772	20	59.7	GTACTCCTCCTTGCTGATCTC
		2D	TraesCS2D02G033200	FORWARD	2964	18	59.94	CAAGCTCGGGCTCAACAT	143	GGA	3	GGAGGAGGAGGA	12	4
				REVERSE	3106	21	59.61	TCTCCTCCTGATTGGAATGAA
		2D	TraesCS2D02G033200	FORWARD	12	21	60.21	CGATTTGACACAGCAACACAC	149	GCGT	4	GCGTGCGTGCGTGCGT	16	4
				REVERSE	160	21	60.23	GACCTCAGAAGAAACGGGAAG
		2D	TraesCS2D02G033200	FORWARD	954	21	60.27	CAACAAGACGCTCTCCATCAT	166	ATCT	4	ATCTATCTATCT	12	3
				REVERSE	1119	21	60.07	TTCATTCAGGGATTCAGCAAC
		2D	TraesCS2D02G033200	FORWARD	518	21	59.34	CCACTGTTCAATCCAGCTTCT	163	CCCAA	5	CCCAACCCAACCCAA	15	3
				REVERSE	680	21	60.82	GGTGTTGATGATGAGCGAGAG
	TaGGT	1A	TraesCS1A02G211500	FORWARD	2673	21	55.64	CACCTGAGACTGAATTTAGCA	179	TCA	3	TCATCATCATCA	12	4
				REVERSE	2851	20	54.98	ATTAGTTGCTCAGGCAATGT
	TaAP21	3B	TraesCS3B02G158800	FORWARD	46	20	55.82	ACTTCCTCCTACTCCACGTC	174	CGG	3	CGGCGGCGGCGGCGG	15	5
				REVERSE	219	18	55.74	GATCTCCGACACCCACTT
	TaHBP1b	3A	TraesCS3A02G190700	FORWARD	3650	20	55.78	ATGGAGGGCAATATAGAAGG	150	TTG	3	TTGTTGTTGTTGTTGTTGTTGTTGTTGTTG	30	10
				REVERSE	3799	21	54.7	ATACAGCACAGAGAAAGATGC
		3A	TraesCS3A02G190700	FORWARD	5798	23	58.42	CCAATGTACAACAATATGCAACA	152	CAT	3	CATCATCATCAT	12	4
				REVERSE	5949	22	60.19	TGATGGGAGTTGTATTGGATGA
	TaCBSX4	4A	TraesCS4A02G247300	FORWARD	1288	21	60.36	TGGTGTTTCCTGTAGGATGGA	151	GTTT	4	GTTTGTTTGTTT	12	3
				REVERSE	1438	21	59.73	ACCATACAATGGCAGTTGACC
	TaSNAC2	3B	TRAES3BF002300010CFD_g	FORWARD	523	21	59.9	AAGAACAGCCTCAGGGTAAGC	142	TTAA	4	TTAATTAATTAA	12	3
				REVERSE	664	21	59.65	TAAAATATCCCCCGTCGATCT
	TaTZF1	3B	TRAES3BF096900170CFD_g	FORWARD	6	18	56.02	GATGATGAGCGAGGGAGT	250	CGG	3	CGGCGGCGGCGG	12	4
				REVERSE	255	20	56.75	CACCTTGAAGTCGTACATGC
	TaMyb3R-2	3D	Traes_3DL_6BBC889A1	FORWARD	4611	21	54.67	CATAGCTGAATAAGGGTCTCA	141	TAA	3	TAATAATAATAA	12	4
				REVERSE	4751	20	54.94	ACACCTCAAATCAACCAAAC
	Tar40c1	2B	Traes_2BS_8D88641BC	FORWARD	365	21	59.75	AGGCCTACTGCCTCACTATCC	160	ACGT	4	ACGTACGTACGT	12	3
				REVERSE	524	20	60.79	CCAAACCCATGCAAAAGTGT
		2B	Traes_2BS_8D88641BC	FORWARD	838	21	59.87	AGTTCTGCAAGGGAGAGAACC	138	CGGGTA	6	CGGGTACGGGTACGGGTA	18	3
				REVERSE	975	19	59.67	GGTAGCCTCCTCCATACGC
	TaHsfA7	2B	Traes_2BS_ECF9B4EB4	FORWARD	338	20	59.69	CTTGTGAGGGAGGGTTCTTG	192	AGG	3	AGGAGGAGGAGGAGGAGGAGG	21	7
				REVERSE	529	21	59.98	TCCACCATGTCGTAGGTCTTC
		2B	Traes_2BS_ECF9B4EB4	FORWARD	2679	21	60.34	ATCGAAAGGTTTTGGACTTGG	152	GAG	3	GAGGAGGAGGAG	12	4
				REVERSE	2830	21	59.58	ACCCCAAATATCGAAAGGTGT
		2B	Traes_2BS_ECF9B4EB4	FORWARD	2686	21	54.98	GGTTTTGGACTTGGTAGAACT	150	GGA	3	GGAGGAGGAGGA	12	4
				REVERSE	2835	20	55.2	CACTAACCCCAAATATCGAA
		2B	Traes_2BS_ECF9B4EB4	FORWARD	101	21	60.8	CCTGCTCCATTCCCAAAATAG	147	CTCTC	5	CTCTCCTCTCCTCTC	15	3
				REVERSE	247	20	61.15	AAAGCAGCTGATGGGGAAGT
		2B	Traes_2BS_ECF9B4EB4	FORWARD	101	21	60.8	CCTGCTCCATTCCCAAAATAG	147	ATCCC	5	ATCCCATCCCATCCC	15	3
				REVERSE	247	20	61.15	AAAGCAGCTGATGGGGAAGT
	TaWRKY45	2B	Traes_2BS_B65714572	FORWARD	2	19	66.22	GTCTCGTCTCCCCGCCTCA	187	CAC	3	CACCACCACCAC	12	4
				REVERSE	188	18	55.67	ACAGTTCCGACACCACAA
	TaWRKY-13	1B	Traes_1BL_794E99FF5	FORWARD	232	21	56.4	GATCATGTGTGACCTGTTTTG	210	GAG	3	GAGGAGGAGGAGGAG	15	5
				REVERSE	441	19	54.86	ACCATTCCTAGCTGCTCAT
	TaBIERF3	2A	Traes_2AL_158F8EE88	FORWARD	613	18	63.62	AACTTCCCGCTCCGCATC	149	TCC	3	TCCTCCTCCTCC	12	4
				REVERSE	761	18	56.21	CCCCTCTTCCTCCTTTTC
	TaSAMDC	2B	Traes_2BL_D80441793	FORWARD	303	21	54.98	GCTGTAGTTGTGCTCCTTTTA	146	GTA	3	GTAGTAGTAGTAGTAGTA	18	6
				REVERSE	448	21	56.09	ACAAGGCATAGCTCATACTCC
	TaYqgF	1A	Traes_1AL_E9CFEDD1C	FORWARD	2402	20	54.98	ATTAGTTGCTCAGGCAATGT	179	ATG	3	ATGATGATGATG	12	4
				REVERSE	2580	21	55.64	CACCTGAGACTGAATTTAGCA
	TaAPX7	2A	Traes_2AL_6FA87E31C	FORWARD	2033	19	55.09	AATATGGACGGGTTGATGT	166	TC	2	TCTCTCTCTCTC	12	6
				REVERSE	2198	18	54.98	GGATGTTTCGCATCTTTG
		2A	Traes_2AL_6FA87E31C	FORWARD	145	21	60.15	GGCCTACGGTCTACTCTCACC	134	GCCG	4	GCCGGCCGGCCG	12	3
				REVERSE	278	20	60.1	GAAGAAGGCAGAGCTGGATG
	TaSDIR1	4A	Traes_4AS_13CE9F8B7	FORWARD	399	20	54.62	CTTTGGAACCCATCTTACAC	147	GTG	3	GTGGTGGTGGTG	12	4
				REVERSE	545	20	54.85	ACAGAAATTCACCATGGAAC
		4A	Traes_4AS_13CE9F8B7	FORWARD	1469	21	59.29	CGACCAATTATAGCGCAGTTT	132	TTGC	4	TTGCTTGCTTGC	12	3
				REVERSE	1600	21	59.95	GGCCCATCACTACTGAATCAA
	TaSERF1	3B	TRAES3BF106000020CFD_g	FORWARD	46	18	56.69	GAGAGGTGCCGGTACAAG	159	GCG	3	GCGGCGGCGGCG	12	4
				REVERSE	204	18	60.91	GCCGCGGAGGAAGTAGAC
	TaTPS1	1D	Traes_1DL_48CC7D8E0	FORWARD	4387	21	59.07	GCGGACTACATGTTCTTGGAT	131	CCGCC	5	CCGCCCCGCCCCGCCCCGCC	20	4
				REVERSE	4517	21	59.3	AGGGAACACCGATGTTATTCA
	TaAKT1	2B	Traes_2BL_B9145D951	FORWARD	1330	21	55.53	GTCCAGAACGTCTACCTCTTC	142	GAT	3	GATGATGATGATGAT	15	5
				REVERSE	1471	21	54.04	GAAACAAGGTAACCAGTTGAG
		2B	Traes_2BL_B9145D951	FORWARD	2263	20	60.2	GGCCGTACAGCACTGGTAGT	149	TTG	3	TTGTTGTTGTTGTTGTTGTTGTTG	24	8
				REVERSE	2411	21	60.38	GAAGCCGCTATATGCTGTTCA
		2B	Traes_2BL_B9145D951	FORWARD	3163	19	60.1	CCCCAGTCAAACTCCTCGT	158	CGG	3	CGGCGGCGGCGG	12	4
				REVERSE	3320	20	60.76	CTGATCGGATTCCTCTCGTG
		2B	Traes_2BL_B9145D951	FORWARD	1956	21	59.8	TGCCACCATAATCATGAACAA	148	CATG	4	CATGCATGCATG	12	3
				REVERSE	2103	21	59.61	GTCACCCTTGTGTTCCTTGAG
		2B	Traes_2BL_B9145D951	FORWARD	14	18	61.74	GAGCGAAACCTGGGCATC	198	CGTCGC	6	CGTCGCCGTCGCCGTCGC	18	3
				REVERSE	211	18	60.4	CCGTGAAGACGCTGAACC
	TaCLC-1	2B	Traes_2BL_1356B2300	FORWARD	2280	20	54.89	CTGTAGTAGTCAGCCCCAAC	170	AG	2	AGAGAGAGAGAG	12	6
				REVERSE	2449	21	55.35	GGGTACTGGAGATTAAACCAG
		2B	Traes_2BL_1356B2300	FORWARD	2668	21	61.33	GAGGCCAGCTTCAACTACGAC	156	ACG	3	ACGACGACGACG	12	4
				REVERSE	2823	21	61.17	GATCTGGGAGGTGGTGTTCAT
		2B	Traes_2BL_1356B2300	FORWARD	4707	21	61	TAACCAGCTGGCAAATCATTG	180	CTT	3	CTTCTTCTTCTT	12	4
				REVERSE	4886	21	59.96	CAAATCCACCTGAAACTCCAA
		2B	Traes_2BL_1356B2300	FORWARD	274	20	60.33	GGATCTCGCCATCGTCTCTA	149	CTCC	4	CTCCCTCCCTCCCTCC	16	4
				REVERSE	422	21	60.36	GCGGAGATGGAAGAGTAGGAG
		2B	Traes_2BL_1356B2300	FORWARD	1794	21	60.22	CGGCGTCTTTATCTGAATGAA	161	CCTAG	5	CCTAGCCTAGCCTAG	15	3
				REVERSE	1954	21	60.12	GCCAGGAACTAAACGGAAAAG
	TaCML11	1A	Traes_1AL_15E99335E	FORWARD	124	20	60.83	CAACAACCTCCAACGCTCTC	153	CCG	3	CCGCCGCCGCCG	12	4
				REVERSE	276	18	61.74	CCTGCTGCTGCTGATTGG
		1A	Traes_1AL_15E99335E	FORWARD	125	18	55.72	AACAACCTCCAACGCTCT	238	CAG	3	CAGCAGCAGCAG	12	4
				REVERSE	362	18	57.55	GTCGAAGGACCGGAAGAT
		1A	Traes_1AL_15E99335E	FORWARD	151	20	59.37	CCCTCTTCCTCTTCCTCCTC	200	GCAGGC	6	GCAGGCGCAGGCGCAGGCGCAGGC	24	4
				REVERSE	350	19	60.91	GAAGATCTGCCGCAACTCC
	TaDBH1	2A	Traes_2AL_C4FD0F855	FORWARD	4597	21	56.45	CCAACTTGTTTGGGACTAAAG	151	TGT	3	TGTTGTTGTTGTTGT	15	5
				REVERSE	4747	21	55.6	AAACGGCACCTCTACATAACT
		2A	Traes_2AL_C4FD0F855	FORWARD	260	21	60.91	CAAGCCCGTACCCTGTTCTAC	163	CTCCGC	6	CTCCGCCTCCGCCTCCGCCTCCGC	24	4
				REVERSE	422	21	60.01	GGAGGAGAAGGAGACTGTGCT
	TaTPC1	3A	Traes_3AL_106CC44CF	FORWARD	1223	21	54.9	TACCCCAAAGTGAGTTCTACA	284	CA	2	CACACACACACACACACACA	20	10
				REVERSE	1506	18	54.65	CACCAGCTTTAGGTGCAT
	TaSRWD5	4A	Traes_4AS_265001E06	FORWARD	2492	21	59.36	TGACCTTGTAAGGCCTCTTTG	168	GTTG	4	GTTGGTTGGTTG	12	3
				REVERSE	2659	21	60.1	TTCAAGAGGTTGGAGTGGATG
		4A	Traes_4AS_265001E06	FORWARD	2184	21	59.68	TCGTGAATCGCCATAGAAGAT	150	AAGAG	5	AAGAGAAGAGAAGAG	15	3
				REVERSE	2333	22	59.25	CAGAGGGAGTAACAGTGAACCA
	OrbHLH001	3A	Traes_3AL_DA1B335B6	FORWARD	24	21	56.36	GACGGTCAGTTCATTTCTTTC	144	TG	2	TGTGTGTGTGTG	12	6
				REVERSE	167	19	54.98	CTCATCCTCACCTCAACCT
		3A	Traes_3AL_DA1B335B6	FORWARD	563	20	61.21	GGTCTCCAGAACGCGATGTA	155	TGA	3	TGATGATGATGA	12	4
				REVERSE	717	21	59.91	AAAAACAAGGAGCAGCACAAA
	TaMyb2	2B	Traes_2BS_E8D2BD66E	FORWARD	17	21	59.11	TTCGAGTTTGGTTCATCATCA	148	TCA	3	TCATCATCATCA	12	4
				REVERSE	164	21	60	TATTCCGTGGTAGCTTGGTTG
		2B	Traes_2BS_E8D2BD66E	FORWARD	311	21	54.88	CTAGCTTCGTTTGTCTGTTGT	148	GCG	3	GCGGCGGCGGCG	12	4
				REVERSE	458	18	54.04	GATGTAGTTGGCGAGGAG
		2B	Traes_2BS_E8D2BD66E	FORWARD	934	18	60.87	CCGACGTGGAGCTGTCAT	221	TCG	3	TCGTCGTCGTCG	12	4
				REVERSE	1154	21	60.03	GTGCTGTTGTTCTTGGGTCAT
		2B	Traes_2BS_E8D2BD66E	FORWARD	1435	21	60.23	CGTCTCCTCTTCCCTCAAAAC	150	CTAG	4	CTAGCTAGCTAG	12	3
				REVERSE	1584	22	59.84	TCCGTATTTACCCAGGAAAGAA
	TaDREB1F	1A	Traes_1AL_88D49649D	FORWARD	132	21	59.64	GTATACGACCAGCTCCACGTC	204	GAC	3	GACGACGACGAC	12	4
				REVERSE	335	21	59.42	CTACGCTTGCTCTTCTTCGTC
		1A	Traes_1AL_88D49649D	FORWARD	132	21	59.64	GTATACGACCAGCTCCACGTC	208	CGA	3	CGACGACGACGA	12	4
				REVERSE	339	20	60.07	GCTGCTACGCTTGCTCTTCT
		1A	Traes_1AL_88D49649D	FORWARD	671	20	55.95	AAGAGGAGACCGTCAAGAAC	155	GGA	3	GGAGGAGGAGGA	12	4
				REVERSE	825	18	56.26	CTCGATGTCGATGAGCAG
	TaCML8	3D	Traes_3DL_5DE96C1D2	FORWARD	3990	21	58.85	CTCGGTTTGCATCTTACTTCC	152	GAAAA	5	GAAAAGAAAAGAAAA	15	3
				REVERSE	4141	21	59.47	GGTACTATTCATGCGGGAGTG
	TaC3H50	2B	Traes_2BS_5DAE613CE	FORWARD	13	21	60.82	CGCTGTCCCTCTCTCTCTCTC	164	GGA	3	GGAGGAGGAGGAGGAGGA	18	6
				REVERSE	176	21	61.31	CAAACCAATCCAAACCCAATC
	TaSRZ1	6D	Traes_6DS_BE03F1702	FORWARD	6199	21	60.7	TGTATCGTGTGCATCGATCTG	150	CAT	3	CATCATCATCAT	12	4
				REVERSE	6348	21	59.84	ACTCGAGGAGGATTTCTTTGC
		6D	Traes_6DS_BE03F1702	FORWARD	6187	21	54.67	GGTCTCTAACCATGTATCGTG	178	AAG	3	AAGAAGAAGAAGAAG	15	5
				REVERSE	6364	21	55.02	AAACTAGTAAGCATGCACTCG
		6D	Traes_6DS_BE03F1702	FORWARD	5463	19	60.32	ACCAGGTGCGTGTTGCTTA	138	CTGTC	5	CTGTCCTGTCCTGTC	15	3
				REVERSE	5600	21	59.88	TGCAGCATATCCAGACACAAG
	TaGMST1	7A	Traes_7AL_EA538BD77	FORWARD	4615	21	60.36	GATCATCTCTTGCGGACAGAA	149	ATAC	4	ATACATACATAC	12	3
				REVERSE	4763	21	60.69	TCAGCCTATGCAGACAAGAGC
		7A	Traes_7AL_EA538BD77	FORWARD	4683	21	58.38	CGCTAGAGCAGTGGCATACTA	144	TTGTG	5	TTGTGTTGTGTTGTG	15	3
				REVERSE	4826	21	59.92	CTGCCCTTACTGACGAAACAG
	TabZIP71	5B	Traes_5BL_FC55C864D	FORWARD	2068	21	54.7	GCATCAGGTTCTGTATCAATC	184	AG	2	AGAGAGAGAGAG	12	6
				REVERSE	2251	21	55.14	ATCAGGAGCCAGTAGAAAATC
		5B	Traes_5BL_FC55C864D	FORWARD	181	21	60.78	AGAAGATTCCGAGCACACCTC	149	CCA	3	CCACCACCACCA	12	4
				REVERSE	329	21	60.06	GAAAAGGGAATTGAAGCTTGG
		5B	Traes_5BL_FC55C864D	FORWARD	1883	21	59.71	CTGCATGAACTCAATCACCAA	175	GAA	3	GAAGAAGAAGAA	12	4
				REVERSE	2057	21	60.15	GCCCTACCAGCTATGACAACA
		5B	Traes_5BL_FC55C864D	FORWARD	14	21	60.3	CTCGACCACCGTTTCTCTACA	153	ACGG	4	ACGGACGGACGG	12	3
				REVERSE	166	21	60.09	CAGCGTCAGGAATCATTTCAT
	TaRacB	6A	Traes_6AS_643BD8239	FORWARD	2720	21	54.83	ATGTGAGATGCTGACAGAGTT	155	GAA	3	GAAGAAGAAGAA	12	4
				REVERSE	2874	21	55.56	TAGATCACAAGATGGAGCAAG
		6A	Traes_6AS_643BD8239	FORWARD	784	21	60.1	TTGTTTCTTTCACGCAAATCC	156	GAAA	4	GAAAGAAAGAAAGAAA	16	4
				REVERSE	939	21	60.32	CCATCATGGGTGGTGGTATTA
		6A	Traes_6AS_643BD8239	FORWARD	194	21	59.88	AGTTCTTGGGTAATGCCAGGT	155	TTCTTG	6	TTCTTGTTCTTGTTCTTG	18	3
				REVERSE	348	21	60.92	GATCAAGAACCAGCCTCTGCT
	TaGR3	4A	Traes_4AS_519B67360	FORWARD	27	18	54.36	CCACACTTCCAGAAAGGA	300	AG	2	AGAGAGAGAGAG	12	6
				REVERSE	326	20	55.84	GTGAAGAGGTCGTAGTCGTG
	TaBIHD1	4B	Traes_4BS_5156DD076	FORWARD	1448	21	55.04	GAGTACAAATGTGAGGCTCTG	152	GT	2	GTGTGTGTGTGT	12	6
				REVERSE	1599	20	52.82	GAGGATGCAACCAATAGTAA
		4B	Traes_4BS_5156DD076	FORWARD	34	21	60.18	GGGAATTGGGTTGTCTGATCT	146	TTTC	4	TTTCTTTCTTTC	12	3
				REVERSE	179	21	59.88	AAAAGCCAAGAAAAGCTCACC
		4B	Traes_4BS_5156DD076	FORWARD	34	21	60.18	GGGAATTGGGTTGTCTGATCT	146	GCAACC	6	GCAACCGCAACCGCAACC	18	3
				REVERSE	179	21	59.88	AAAAGCCAAGAAAAGCTCACC
	TaTIFY11a	4A	Traes_4AS_70BE0A0AB	FORWARD	16	21	61.16	GGAGCTGACCATCTTCTACGG	159	GCG	3	GCGGCGGCGGCG	12	4
				REVERSE	174	18	60.66	ATCGGCATGTCGACGAAC
		4A	Traes_4AS_70BE0A0AB	FORWARD	365	20	55.07	CCGTGATAACCTCTCAACAT	142	TAG	3	TAGTAGTAGTAG	12	4
				REVERSE	506	20	55.93	GACATGTGGCTTGAATTGAT
		4A	Traes_4AS_70BE0A0AB	FORWARD	205	18	60.71	GTCGAAGCGCAAGGACAG	157	CCGCCC	6	CCGCCCCCGCCCCCGCCC	18	3
				REVERSE	361	21	60.89	GTGCATGTCCCCTAAGCTACC
	TaNAC5	5B	Traes_5BL_4497A137C	FORWARD	709	21	59.58	CTCCTGGTTGATTTGGTTCTG	153	TTGA	4	TTGATTGATTGATTGA	16	4
				REVERSE	861	21	60.28	TCCCACTCGTTCTTCTTGTTG
		5B	Traes_5BL_4497A137C	FORWARD	72	21	60.22	CTATTTATCCCCTCCCCCATT	134	CACCA	5	CACCACACCACACCA	15	3
				REVERSE	205	21	60.51	CCATGTCCGCTGATTTGTTAG
	TaPEX11-1	4D	Traes_4DL_0971895E8	FORWARD	444	21	60.04	TCACTCGCCTCTGTTTTGAGT	155	TTAT	4	TTATTTATTTAT	12	3
				REVERSE	598	21	60.55	TACTACGCGTGGCAACAAAAT
		4D	Traes_4DL_0971895E8	FORWARD	126	21	59.84	ACACAAAATCGGATGGTGAAG	153	TCCCC	5	TCCCCTCCCCTCCCC	15	3
				REVERSE	278	20	60.13	CTGGGCAGTGCAATTACCTT
	TaABCG5	4A	Traes_4AS_D81176DF4	FORWARD	183	21	59.42	TTGACTCCTCAAATGGAGAGC	165	TC	2	TCTCTCTCTCTC	12	6
				REVERSE	347	21	60.42	GCTCCCCGCGTATAAATCTAA
		4A	Traes_4AS_D81176DF4	FORWARD	2111	18	54.77	GTACGTGCTCTCCCACAC	248	TTC	3	TTCTTCTTCTTC	12	4
				REVERSE	2358	19	55.7	TGAAGAGCAGGAAGTAGGC
		4A	Traes_4AS_D81176DF4	FORWARD	622	20	61.53	CGTCCCACTACACCATCGAG	148	CGGTGT	6	CGGTGTCGGTGTCGGTGT	18	3
				REVERSE	769	21	60.62	CTGTACGTGAGGTCGGTGAAC
	TaZFP252	5B	Traes_5BS_261B58A2E	FORWARD	66	21	60.95	AACGACTTCGAGTTCCTGCTC	221	GCA	3	GCAGCAGCAGCAGCA	15	5
				REVERSE	286	20	61.11	GCATCCTTCGTTTCCTCCTC
		5B	Traes_5BS_261B58A2E	FORWARD	268	18	55.08	AGGAGGAAACGAAGGATG	202	TCC	3	TCCTCCTCCTCC	12	4
				REVERSE	469	19	65.31	CTGAGGGACGGCTCCTGCT
		5B	Traes_5BS_261B58A2E	FORWARD	857	19	60.15	CAAGTCCGTGTCCGTGTTC	154	CCG	3	CCGCCGCCGCCG	12	4
				REVERSE	1010	20	60.1	ACGTTAATGCGAGGAGGATG
		5B	Traes_5BS_261B58A2E	FORWARD	857	19	60.15	CAAGTCCGTGTCCGTGTTC	154	CAC	3	CACCACCACCACCAC	15	5
				REVERSE	1010	20	60.1	ACGTTAATGCGAGGAGGATG
		5B	Traes_5BS_261B58A2E	FORWARD	1002	21	60.43	CATTAACGTCCGTGTCTGTCC	141	CAC	3	CACCACCACCAC	12	4
				REVERSE	1142	21	60.29	TCGTCAGCCAAAAACAGTAGG
		5B	Traes_5BS_261B58A2E	FORWARD	1309	21	60.24	GATGGTGGTTGTGATGAGACC	158	TGA	3	TGATGATGATGATGATGA	18	6
				REVERSE	1466	21	59.98	TTTTCAGTTTCCGCTTTCTCA
		5B	Traes_5BS_261B58A2E	FORWARD	700	18	58.62	GCAAGGTGGTGTTCAACG	176	GGCG	4	GGCGGGCGGGCG	12	3
				REVERSE	875	19	60.15	GAACACGGACACGGACTTG
	TaglyII	5B	Traes_5BL_D964C548E	FORWARD	182	21	59.78	CGCTTCTCCCCCACTACTACT	179	GCG	3	GCGGCGGCGGCG	12	4
				REVERSE	360	20	60.6	CTTGGAGAACATCCGCATTC
		5B	Traes_5BL_D964C548E	FORWARD	3796	21	54.82	GAGATCTTATGGGTTTCACCT	141	TTG	3	TTGTTGTTGTTGTTGTTG	18	6
				REVERSE	3936	21	56.1	CAAACTCGCACATGCTATTAC
		5B	Traes_5BL_D964C548E	FORWARD	444	21	59.95	CTTCGATTTCTACGGGGTTTC	142	CGCC	4	CGCCCGCCCGCC	12	3
				REVERSE	585	18	59.88	GAGTCCCGCTCCTCCTTC
		5B	Traes_5BL_D964C548E	FORWARD	182	21	59.78	CGCTTCTCCCCCACTACTACT	179	GCGAC	5	GCGACGCGACGCGACGCGAC	20	4
				REVERSE	360	20	60.6	CTTGGAGAACATCCGCATTC
		5B	Traes_5BL_D964C548E	FORWARD	2867	21	59.18	GGTCCAAAATAGCAGACCTGA	156	TTTTA	5	TTTTATTTTATTTTA	15	3
				REVERSE	3022	21	59.65	TGGGCCAATAAATCACATTTC
	TaCPK-21	5B	Traes_5BL_00114E8DE	FORWARD	1630	20	56.08	AGGAACCACTTCCAGAACAT	159	GAC	3	GACGACGACGACGAC	15	5
				REVERSE	1788	18	54.88	TTACATCCGCAGCTCTTC
	TaMIOX	7A	Traes_7AL_1BC53C605	FORWARD	1168	21	59.64	CAGAACTTAAGCTGGGCAAGA	157	ATAA	4	ATAAATAAATAA	12	3
				REVERSE	1324	21	60.22	AAGAAAACGGAAGGCTTTGAA
		7A	Traes_7AL_1BC53C605	FORWARD	1243	21	59.04	CGGGATATGCTAGGAAATTGA	165	TTTC	4	TTTCTTTCTTTC	12	3
				REVERSE	1407	21	60.45	GCGGAAAGGTTTGATAAGCAT
		7A	Traes_7AL_1BC53C605	FORWARD	3256	21	60.03	ACGCTATGCTTCCTGTCTGAA	160	AAAG	4	AAAGAAAGAAAG	12	3
				REVERSE	3415	21	60.18	CGTACGACAGCTTGGAACAAT
	TaMGD	6A	Traes_6AL_04E62B183	FORWARD	542	21	59.92	GCAACGTTTTTCTTGCTTGAC	155	AAAC	4	AAACAAACAAACAAAC	16	4
				REVERSE	696	21	60.15	AGGTCAATTTGCTATGCAACG
		6A	Traes_6AL_04E62B183	FORWARD	4660	21	60.72	CTCTGCGCCTTTCATATCCTT	142	GAAAA	5	GAAAAGAAAAGAAAA	15	3
				REVERSE	4801	21	60.1	GAGGCCATGAACAGAAAAACA
		6A	Traes_6AL_04E62B183	FORWARD	213	21	60.13	ATCTGCCTGTCAATCCAAGTG	141	GATTTC	6	GATTTCGATTTCGATTTC	18	3
				REVERSE	353	21	59.86	AGGAGCTCTCCATGTTGTTGA
	H+- ATPase/OSA3	6D	Traes_6DL_F85A5323A	FORWARD	325	20	55.01	CTCTTCATCAACTCCACCAT	126	CGC	3	CGCCGCCGCCGC	12	4
				REVERSE	450	18	56.11	GTCCATCTCGCTCCACTT
	TaERF922	4D	Traes_4DL_CB92B5ABB	FORWARD	26	20	54.44	ACTACTACGACCAGCAGTCC	152	CGG	3	CGGCGGCGGCGGCGGCGGCGG	21	7
				REVERSE	177	19	54.4	AGAGGTGACGGAGAAAGAG
		4D	Traes_4DL_CB92B5ABB	FORWARD	263	19	60.26	CTGTGACGGCAGTTGATCC	141	GCG	3	GCGGCGGCGGCG	12	4
				REVERSE	403	19	60.79	CAAAGGTTCCGAGCCAGAC
	TaRINO1	4D	Traes_4DL_54A769EAC	FORWARD	2840	21	55.49	ACCGTACGTATGTAGCAAGTG	180	GT	2	GTGTGTGTGTGTGT	14	7
				REVERSE	3019	21	55.37	AGACAGAGAGCCGAAATAGTC
	TaSKIPa	6D	Traes_6DL_6149F16FF	FORWARD	1289	21	59.68	GCAGATATGGATTTGGAGCAG	151	GAGAGG	6	GAGAGGGAGAGGGAGAGG	18	3
				REVERSE	1439	19	60.4	GTGTTCCAGCAGCCTCCTT
	TaDSM1	6D	Traes_6DL_97AE6CBA5	FORWARD	4234	21	59.83	GATTCCTCATGTTTGCTCTGC	143	CAA	3	CAACAACAACAACAACAACAACAACAA	27	9
				REVERSE	4376	21	59.35	AGTTGGTCGCGAGATCTTATG
		6D	Traes_6DL_97AE6CBA5	FORWARD	4234	21	59.83	GATTCCTCATGTTTGCTCTGC	143	AAC	3	AACAACAACAACAACAAC	18	6
				REVERSE	4376	21	59.35	AGTTGGTCGCGAGATCTTATG
		6D	Traes_6DL_97AE6CBA5	FORWARD	4920	19	54.89	AGCATTGACCCCAAATATC	143	CCT	3	CCTCCTCCTCCT	12	4
				REVERSE	5062	21	54.98	TCGAAAGGGTATAGGCTTAGT
		6D	Traes_6DL_97AE6CBA5	FORWARD	11629	18	61.28	AGGCCGGAGGAGTCACAC	163	ACG	3	ACGACGACGACGACGACGACG	21	7
				REVERSE	11791	21	59.16	GATGGGCACTCACATTCTTCT
		6D	Traes_6DL_97AE6CBA5	FORWARD	11629	18	61.28	AGGCCGGAGGAGTCACAC	163	CGA	3	CGACGACGACGA	12	4
				REVERSE	11791	21	59.16	GATGGGCACTCACATTCTTCT
		6D	Traes_6DL_97AE6CBA5	FORWARD	11796	21	59.53	CCACGGACTTTGTTACGTTTC	165	GAC	3	GACGACGACGACGAC	15	5
				REVERSE	11960	21	59.82	CTTCCTCTCATCATCGTCGTC
		6D	Traes_6DL_97AE6CBA5	FORWARD	11876	21	60.76	TATTTTTCTGCAGGACGACGA	166	CGA	3	CGACGACGACGACGA	15	5
				REVERSE	12041	21	60.17	GTCGTCGTCATCACGTTTCTT
		6D	Traes_6DL_97AE6CBA5	FORWARD	11876	21	60.76	TATTTTTCTGCAGGACGACGA	166	GAC	3	GACGACGACGACGAC	15	5
				REVERSE	12041	21	60.17	GTCGTCGTCATCACGTTTCTT
		6D	Traes_6DL_97AE6CBA5	FORWARD	12014	20	59.49	GCGCTACAAGAAACGTGATG	148	GAC	3	GACGACGACGAC	12	4
				REVERSE	12161	21	59.85	CTGCTTCCTATCATCGTCGTC
		6D	Traes_6DL_97AE6CBA5	FORWARD	9590	21	59.85	ATAAACGAATGCCATTGAACG	160	TTTA	4	TTTATTTATTTA	12	3
				REVERSE	9749	21	60.01	TAGGCGCTAGCTATTTGTGGA
	TaDST	5D	Traes_5DL_FEA0E2142	FORWARD	28	21	59.2	CCTCCTTTTCCAAGTCCTTTC	154	GT	2	GTGTGTGTGTGTGTGT	16	8
				REVERSE	181	21	60.06	CAGCCCTACGACTCTCACTTG
		5D	Traes_5DL_FEA0E2142	FORWARD	502	19	55.57	GTTTAATCGCCCACAAATC	237	CGC	3	CGCCGCCGCCGC	12	4
				REVERSE	738	21	54.12	GACTTGAGGAACTTCTTGTTG
	TaUGE-1	5B	Traes_5BL_36B4733ED	FORWARD	676	21	59.11	CCACCGTCTAGTTTGTTCGAT	142	TGAT	4	TGATTGATTGAT	12	3
				REVERSE	817	21	60.13	ACACCTTCTCGAGGTCATCCT
		5B	Traes_5BL_36B4733ED	FORWARD	167	21	60.24	TGCCACAGCATATCAGATCAA	161	GCACGG	6	GCACGGGCACGGGCACGG	18	3
				REVERSE	327	21	60.08	GCCGCCGAAAGATTTATAGAC
	TaACA6	5D	Traes_5DS_955830536	FORWARD	72	18	55.99	ACACACACTCCCCATCCT	172	GCG	3	GCGGCGGCGGCGGCG	15	5
				REVERSE	243	20	55.18	GTTCTCCTCCAGGTAGCTCT
		5D	Traes_5DS_955830536	FORWARD	39	21	59.52	GATCTCATTGGTCAGGGTCAG	199	AGCG	4	AGCGAGCGAGCGAGCG	16	4
				REVERSE	237	21	59.85	CTCCAGGTAGCTCTCCATCCT
		5D	Traes_5DS_955830536	FORWARD	445	21	60.12	CGTTCCCTGCAGTTAATTTGA	168	GCCG	4	GCCGGCCGGCCG	12	3
				REVERSE	612	21	59.83	TCGAAGCTAAATCTTGGTGGA
		5D	Traes_5DS_955830536	FORWARD	604	20	60.16	TAGCTTCGAGCACCCAGAGT	151	GCTTA	5	GCTTAGCTTAGCTTAGCTTA	20	4
				REVERSE	754	21	60.16	GCTCCAACAAAACACGGTAGA
	TaPOP5	5A	Traes_5AS_827B41C2C	FORWARD	969	22	52.95	CTTAACCTGCTAAAGAGTGTTC	144	TCA	3	TCATCATCATCA	12	4
				REVERSE	1112	21	55.38	GGAGTTTTTCAACACTTACCC
	TaSRWD4	7B	Traes_7BS_2F91CE4A5	FORWARD	2788	21	60.1	TTGCAGTTGAGGAATTTGGTC	187	CAAT	4	CAATCAATCAAT	12	3
				REVERSE	2974	21	59.99	ATGAAGCGGAAACAAACAATG
	TaMSRB	7B	Traes_7BL_8930CD1E5	FORWARD	1	22	61.66	CGAAAACAGACGAAAACCCTTT	123	TCCG	4	TCCGTCCGTCCG	12	3
				REVERSE	123	20	59.87	GGACGAGACCAAGGTAGCAG
	TaSRWD3	7A	Traes_7AS_AEBBB2DDE	FORWARD	114	21	59.85	ACCACTTCCTTCTGGGTTGAT	145	TTGA	4	TTGATTGATTGATTGA	16	4
				REVERSE	258	21	59.86	AGAGAAAGGAACCTCGGACAG
	TaABP	7B	Traes_7BL_67BD7284F	FORWARD	642	21	54.54	AGTGATTTAGATGACGACGAG	148	GAT	3	GATGATGATGATGATGATGAT	21	7
				REVERSE	789	21	55.58	AATCCACATCCCTGACTTTAC
	ONAC045	7B	Traes_7BS_BA1111780	FORWARD	1001	21	59.83	CCGATGATGAACGACCACTAT	142	ACC	3	ACCACCACCACC	12	4
				REVERSE	1142	21	60.21	ATCGGCATTTGAATCATGTGT
		7B	Traes_7BS_BA1111780	FORWARD	1025	21	55.17	AGGAATCACCACTACCAGAAT	145	CAA	3	CAACAACAACAACAACAA	18	6
				REVERSE	1169	19	55.13	CCCTCATCTGCACCTATCT
	OrbHLH2	7D	Traes_7DL_2A7EF919F	FORWARD	2606	21	55.08	CAAGTCTGTCGTCAAGTTTTC	171	TTC	3	TTCTTCTTCTTCTTCTTC	18	6
				REVERSE	2776	19	54.82	CTCTCTCCCTCCTACATCG
	TaERF4	2D	TRIAE_CS42_2DL_TGACv1_162895_AA0563810	FORWARD	1350	21	59.88	TGTTTAGTGGTGGGGTTTGAG	148	CTCC	4	CTCCCTCCCTCC	12	3
				REVERSE	1497	21	59.37	GCAGTGTTTGCAAAGAGGAAT
	TaCIPK29	2B	TRIAE_CS42_2BS_TGACv1_146593_AA0468910	FORWARD	1540	20	60.38	CGGGTCTGGAACGTTATGTC	139	GCC	3	GCCGCCGCCGCC	12	4
				REVERSE	1678	21	59.84	GACCCAACGAAAAGAAAAACC
	TaWRKY44	4B	TRIAE_CS42_4BL_TGACv1_321291_AA1058470	FORWARD	1931	22	60.55	GCTGGGTTACCTACAGGCTACA	160	GA	2	GAGAGAGAGAGA	12	6
				REVERSE	2090	21	61	CACCTTCTGGATCGAAGTTCC
		4B	TRIAE_CS42_4BL_TGACv1_321291_AA1058470	FORWARD	1647	21	60.46	TGCCACTTGCTAGTTGCTACC	144	AGC	3	AGCAGCAGCAGC	12	4
				REVERSE	1790	21	59.93	TGCTGTTTGTTATGCTGTTGC
		4B	TRIAE_CS42_4BL_TGACv1_321291_AA1058470	FORWARD	3302	21	60.11	CATATGCCAGAGCCATGAGTT	150	TTG	3	TTGTTGTTGTTGTTGTTGTTGTTG	24	8
				REVERSE	3451	21	59.48	TTCCAAATTACTCGTCGTGGT
		4B		FORWARD	3692	21	59.69	TTCTCACCAAATCAAGCCCTA	143	CAG	3	CAGCAGCAGCAG	12	4
				REVERSE	3834	20	60.14	GCTGTGCTCTTCCACTCCTC
		4B	TRIAE_CS42_4BL_TGACv1_321291_AA1058470	FORWARD	3775	20	59.99	GAGGAGTGGAGGAGCACAAG	139	CAG	3	CAGCAGCAGCAG	12	4
				REVERSE	3913	21	59.61	CTCACCCTGACCTAACCCTCT
		4B	TRIAE_CS42_4BL_TGACv1_321291_AA1058470	FORWARD	12220	21	60.18	TGAACTTCTTTGCGAAGTGCT	169	GTT	3	GTTGTTGTTGTTGTTGTTGTT	21	7
				REVERSE	12388	21	60.31	AACACCAAGACGAGCAAGATG
		4B	TRIAE_CS42_4BL_TGACv1_321291_AA1058470	FORWARD	14175	21	60.24	TCAACAACAGGATTCGAGAGG	160	GAG	3	GAGGAGGAGGAG	12	4
				REVERSE	14334	21	58.69	CGGTGTGGTGTGGTTATATTG
		4B	TRIAE_CS42_4BL_TGACv1_321291_AA1058470	FORWARD	19265	21	59.8	GAGAGGGGAGCAGGAAGAATA	150	GAG	3	GAGGAGGAGGAG	12	4
				REVERSE	19414	21	59.33	GTGTTCGATGTGGTGTGGTTA
		4B	TRIAE_CS42_4BL_TGACv1_321291_AA1058470	FORWARD	1375	21	59.53	GATACGGGATACGGGATTTTC	159	ATAAA	5	ATAAAATAAAATAAA	15	3
				REVERSE	1533	21	61.3	CACCAAATGGGGCAGTACTCT
		4B	TRIAE_CS42_4BL_TGACv1_321291_AA1058470	FORWARD	1969	21	59.85	GAGGCGAGGAGAGAGAGAGAC	122	TGCTGG	6	TGCTGGTGCTGGTGCTGG	18	3
				REVERSE	2090	21	61	CACCTTCTGGATCGAAGTTCC
	TaSnRK2.4	3D	TRIAE_CS42_3DL_TGACv1_249059_AA0836450	FORWARD	58	19	59.84	ACCTACCGACCCAACGAAC	260	GGAG	4	GGAGGGAGGGAG	12	3
				REVERSE	317	20	61.04	ACCGCCTCGTACTTCTCCAT
		3D	TRIAE_CS42_3DL_TGACv1_249059_AA0836450	FORWARD	2526	21	59.81	ATTTGGTGAATGCAGACCATC	184	TAGG	4	TAGGTAGGTAGG	12	3
				REVERSE	2709	21	60.62	CCGCGCTGGACTTACTATTTT
		3D	TRIAE_CS42_3DL_TGACv1_249059_AA0836450	FORWARD	58	19	59.84	ACCTACCGACCCAACGAAC	260	GCCTC	5	GCCTCGCCTCGCCTC	15	3
				REVERSE	317	20	61.04	ACCGCCTCGTACTTCTCCAT
	TaAIDFa	3B	TRIAE_CS42_3B_TGACv1_222345_AA0762610	FORWARD	273	21	59.57	CCTCTCCACCTCCACCTCTAT	147	GGC	3	GGCGGCGGCGGC	12	4
				REVERSE	419	21	60.09	TGCTTTAGATGGGCATGTTTC
	TaSnRK2.7	2B	TRIAE_CS42_2BL_TGACv1_131630_AA0430040	FORWARD	1821	21	60.17	CGCTGGCTCTGAGATAGTGTC	150	TGC	3	TGCTGCTGCTGCTGC	15	5
				REVERSE	1970	21	60.1	TCAACAAAATCCACTGCCTTC
		2B	TRIAE_CS42_2BL_TGACv1_131630_AA0430040	FORWARD	33	21	60.98	CCAGCGGAGAAGAAGAAAAGA	143	CCCT	4	CCCTCCCTCCCT	12	3
				REVERSE	175	20	60.12	AAGATTGGGGGATCCTTTTG
	TaMYB3R1	3B	TRIAE_CS42_3B_TGACv1_221577_AA0744740	FORWARD	138	21	59.27	GCGTGATAAAAAGCTCTGCTC	175	CCCG	4	CCCGCCCGCCCG	12	3
				REVERSE	312	21	60.52	ACGAATCTAACGAGGCGTACC
	TaERF3	2A	TRIAE_CS42_2AL_TGACv1_094549_AA0299530	FORWARD	819	19	59.65	ACCTCGGACTCGTCATCCT	249	TCC	3	TCCTCCTCCTCC	12	4
				REVERSE	1067	20	61.25	ACTTGCGCATTGTCTTCCAC
	TaEXPA2	3B	TRIAE_CS42_3B_TGACv1_223925_AA0789720	FORWARD	1	19	60.26	TTCACAGCCAAGCAACCAT	131	GTCG	4	GTCGGTCGGTCG	12	3
				REVERSE	131	21	60.82	AGAAGAGCAGGAGCAGAGCAT
		3B	TRIAE_CS42_3B_TGACv1_223925_AA0789720	FORWARD	230	21	59.84	ACAATGGGTGAGTTCATCAGG	155	ACCT	4	ACCTACCTACCTACCT	16	4
				REVERSE	384	20	59.62	CTGTACAGGTTCCCGTAGCC
	TaST	3A	TRIAE_CS42_3AL_TGACv1_198933_AA0669280	FORWARD	770	21	60.18	GGTTGAGATTGGGGTTCAGAT	143	TG	2	TGTGTGTGTGTGTGTGTG	18	9
				REVERSE	912	21	60.3	CACCCACTTCAGAAGGCAGTA
	TaPIMP1	1D	TRIAE_CS42_1DS_TGACv1_080368_AA0246900	FORWARD	348	21	60.03	TGCTCCTCGTCGACTACATCT	137	CTCG	4	CTCGCTCGCTCG	12	3
				REVERSE	484	21	60.26	ATGCATGATCTTGCCACTAGC
	TdSHN1	1D	TRIAE_CS42_1DL_TGACv1_061441_AA0195350	FORWARD	987	21	60.08	TTGCCCCTAGTAGGAAGGAAA	160	GATG	4	GATGGATGGATGGATG	16	4
				REVERSE	1146	21	60.13	GACTTGTCTTGGGCGACAATA
		1D	TRIAE_CS42_1DL_TGACv1_061441_AA0195350	FORWARD	713	21	59.81	TGTCGCACCCGTACTACTTCT	136	GGCCGC	6	GGCCGCGGCCGCGGCCGC	18	3
				REVERSE	848	18	59.45	AGATCCACCACCGACGAC
	TaMYBsdu1	7A	TRIAE_CS42_7AS_TGACv1_570884_AA1842010	FORWARD	645	21	59.96	GGAACACCCACATCAAGAAGA	180	CCG	3	CCGCCGCCGCCGCCG	15	5
				REVERSE	824	19	59.78	CCTTCACGTCCTCCTCCTC
		7A	TRIAE_CS42_7AS_TGACv1_570884_AA1842010	FORWARD	723	18	59.13	CTCCTCCCCTGCAACATC	177	GGA	3	GGAGGAGGAGGA	12	4
				REVERSE	899	20	60.82	CAGGGGAAACAGAGCAGTTG
	W69	U	TRIAE_CS42_U_TGACv1_641855_AA2105830	FORWARD	14167	21	59.04	ACCACTCCATTTTCATTCGAG	152	TC	2	TCTCTCTCTCTCTCTCTCTCTCTCTCTC	28	14
				REVERSE	14318	21	59.86	TCAAGTGCCTTCTGGATGTCT
		U	TRIAE_CS42_U_TGACv1_641855_AA2105830	FORWARD	14169	21	59.04	CACTCCATTTTCATTCGAGGT	150	CA	2	CACACACACACACACACACACACACACACACACACACA	38	19
				REVERSE	14318	21	59.86	TCAAGTGCCTTCTGGATGTCT
	TaSOD2	4B	TRIAE_CS42_4BL_TGACv1_321588_AA1062590	FORWARD	3321	21	60.4	GCGCAGACAAGGAAATACTGA	194	TAAA	4	TAAATAAATAAA	12	3
				REVERSE	3514	20	60.07	GGACTGGGAGCAGGTTGATA
	TaNAC67	6B	TRIAE_CS42_6BS_TGACv1_514379_AA1659010	FORWARD	34	21	59.96	TGAAACCCCTTTGACTCCTTT	173	GCA	3	GCAGCAGCAGCA	12	4
				REVERSE	206	20	61.4	GTCGACGGGATTGAGATCCT
	TaNAC2	5A	TRIAE_CS42_5AL_TGACv1_373971_AA1185940	FORWARD	741	21	60.15	GATTTGGTCGGGATTTCAGAT	156	TGAT	4	TGATTGATTGATTGATTGATTGATTGATTGAT	32	8
				REVERSE	896	21	60.28	TCCCACTCGTTCTTCTTGTTG
		5A	TRIAE_CS42_5AL_TGACv1_373971_AA1185940	FORWARD	1348	21	59.78	CCGTTCTAAGCAGAGCAAAGA	127	GCGA	4	GCGAGCGAGCGA	12	3
				REVERSE	1474	21	58.59	TCCCGTTTCCTATGCTGTATT
		5A	TRIAE_CS42_5AL_TGACv1_373971_AA1185940	FORWARD	1442	23	60.09	CGGTGCAGTGTAAATACAGCATA	169	GGGA	4	GGGAGGGAGGGA	12	3
				REVERSE	1610	21	59.75	TCCGCATTGAGAGTACAAGGT
	TaSnRK2.8	5A	TRIAE_CS42_5AL_TGACv1_374505_AA1201860	FORWARD	30	21	60.25	CGAAAGCTGACGTCCAATAAA	153	TC	2	TCTCTCTCTCTCTCTCTC	18	9
				REVERSE	182	19	60.31	GACGAGTCCGTCACACTGG
		5A	TRIAE_CS42_5AL_TGACv1_374505_AA1201860	FORWARD	6330	21	58.76	TGAACCTGTGACTGAACTTGG	140	AAAT	4	AAATAAATAAAT	12	3
				REVERSE	6469	23	59.25	AAACGGTTATTTACTTCCCCTGT
	TaMAPK1	7D	TRIAE_CS42_7DL_TGACv1_604680_AA2000630	FORWARD	445	21	60.34	GAGAGTGAGTGAGCTGCCTTG	142	GAG	3	GAGGAGGAGGAGGAGGAG	18	6
				REVERSE	586	20	60.4	CCCATGTATCCCCTCCCTAC
	TaNAC47	6A	TRIAE_CS42_6AS_TGACv1_487653_AA1572080	FORWARD	6019	21	59.78	ATACAAGGCACACGGCTAGAA	165	TAT	3	TATTATTATTAT	12	4
				REVERSE	6183	21	59.92	TGCCTGCAGCGTATAACTTTT
		6A	TRIAE_CS42_6AS_TGACv1_487653_AA1572080	FORWARD	13916	21	60.76	CCTCCTCTCCCCGCTATTTAT	149	GCA	3	GCAGCAGCAGCAGCA	15	5
				REVERSE	14064	21	60.01	TCACCATTGCTTCTTCTTGCT
		6A	TRIAE_CS42_6AS_TGACv1_487653_AA1572080	FORWARD	14563	21	60.64	AGAACCAGTGGGAGAAGATGC	205	AGG	3	AGGAGGAGGAGGAGG	15	5
				REVERSE	14767	21	59.59	ACCTCCTCCTTTGGCAGTATC
		6A	TRIAE_CS42_6AS_TGACv1_487653_AA1572080	FORWARD	31	21	59.95	GTCGTCCCCTTCTCCTACATC	150	CGAT	4	CGATCGATCGAT	12	3
				REVERSE	180	19	61.93	TACAGGAGCAGCAGCGACA
		6A	TRIAE_CS42_6AS_TGACv1_487653_AA1572080	FORWARD	13561	20	60.56	AAGTCGCCGTCACAACATTT	198	AACC	4	AACCAACCAACC	12	3
				REVERSE	13758	19	60.05	GCCGTCGATCCTTTATCGT
		6A	TRIAE_CS42_6AS_TGACv1_487653_AA1572080	FORWARD	13596	21	60.64	TTCAATGAACCAACCAACCAC	163	GCCT	4	GCCTGCCTGCCTGCCT	16	4
				REVERSE	13758	19	60.05	GCCGTCGATCCTTTATCGT
		6A	TRIAE_CS42_6AS_TGACv1_487653_AA1572080	FORWARD	13737	19	59.24	CGCACGATAAAGGATCGAC	143	CCTT	4	CCTTCCTTCCTTCCTTCCTT	20	5
				REVERSE	13879	21	59.93	GAGGAGTCAAAGGGGTTCATC
	TaSC	5D	TRIAE_CS42_5DL_TGACv1_433200_AA1405330	FORWARD	2	21	60.48	GCGCAAAAAGAAAAGAGAAGG	156	GAAG	4	GAAGGAAGGAAG	12	3
				REVERSE	157	19	61.3	GATGATCCCCCACAGCATC
		5D	TRIAE_CS42_5DL_TGACv1_433200_AA1405330	FORWARD	2954	21	60.28	GGATTACTTGGTGTCCGTGTG	152	TACG	4	TACGTACGTACG	12	3
				REVERSE	3105	21	60.62	TCGTGATCCAATCTCAATGCT
	TaSRG	2D	TRIAE_CS42_2DL_TGACv1_159745_AA0542250	FORWARD	194	21	59.78	AGAATACCACTGCGCCAACTA	121	AGGA	4	AGGAAGGAAGGAAGGA	16	4
				REVERSE	314	21	59.41	CCCTGCATCCTATCCTATCCT
		2D	TRIAE_CS42_2DL_TGACv1_159745_AA0542250	FORWARD	763	21	59.98	GGACTTCCTGGACGTGACATA	144	TACT	4	TACTTACTTACT	12	3
				REVERSE	906	21	59.86	GTACGCCTCGAGAATCTCCTT
		2D	TRIAE_CS42_2DL_TGACv1_159745_AA0542250	FORWARD	264	21	59.91	ATCCCTAGGAAGGAAGGAAGG	205	AGGAT	5	AGGATAGGATAGGAT	15	3
				REVERSE	468	21	60.62	CTTCCTCTCGATCTGCTCCTC
	TaGly-I	5A	TRIAE_CS42_5AL_TGACv1_375415_AA1221240	FORWARD	89	21	60.09	TGAGGATAGATAGCGCGAGAA	172	GCC	3	GCCGCCGCCGCC	12	4
				REVERSE	260	20	59.21	GTGGAGAGGAGCATGGATCT
	TaCIPK14	4B	TRIAE_CS42_4BS_TGACv1_330992_AA1109300	FORWARD	22	21	60.64	TTGGTCAAATCCACCACAAAC	157	CTGCT	5	CTGCTCTGCTCTGCT	15	3
				REVERSE	178	21	60.03	AGGTGCTGGAGTTTTGGTTTT
	TaSOS1	3A	TRIAE_CS42_3AS_TGACv1_210796_AA0679230	FORWARD	423	21	59.76	CTCTTGGATGCTGCTCAGAGT	165	GTA	3	GTAGTAGTAGTAGTA	15	5
				REVERSE	587	21	59.59	AGCAGGGGATTGAGGTTAGTC
		3A	TRIAE_CS42_3AS_TGACv1_210796_AA0679230	FORWARD	1240	21	60.17	GCGTGGTGATCTCAACAGTTT	151	GTAT	4	GTATGTATGTAT	12	3
				REVERSE	1390	21	59.04	CCAGTTCCAGTCATAGGGAAA
		3A	TRIAE_CS42_3AS_TGACv1_210796_AA0679230	FORWARD	9298	21	59.36	GGGTTAAAATTCCTGCTGGTT	159	GGGT	4	GGGTGGGTGGGT	12	3
				REVERSE	9456	22	60.61	TGGTAACCCTTGGTTTAGGACA
		3A	TRIAE_CS42_3AS_TGACv1_210796_AA0679230	FORWARD	1795	21	60.53	AGAAGACACAGGAAGGGGTTG	150	TGGGG	5	TGGGGTGGGGTGGGG	15	3
				REVERSE	1944	21	60.86	AGTTCTGTGGGGGCAGAATTA
	TVP1	7A	TRIAE_CS42_7AL_TGACv1_556045_AA1753580	FORWARD	454	20	60.35	CACAACGTCGTCCTCAAGTG	125	CA	2	CACACACACACA	12	6
				REVERSE	578	21	59.21	CGGAGCGCGAACTACTACTAC
		7A	TRIAE_CS42_7AL_TGACv1_556045_AA1753580	FORWARD	325	21	61.2	CTCGTCTCCAAGGTCAAGGTC	148	GAG	3	GAGGAGGAGGAG	12	4
				REVERSE	472	20	61.16	ACTTGAGGACGACGTTGTGG
		7A	TRIAE_CS42_7AL_TGACv1_556045_AA1753580	FORWARD	4810	21	59.98	CCATTCGACAGGTTTGGACTA	159	GAT	3	GATGATGATGATGAT	15	5
				REVERSE	4968	21	60.23	TCCAGTCACCCACAAAATGAT
		7A	TRIAE_CS42_7AL_TGACv1_556045_AA1753580	FORWARD	518	21	59.91	CCACACACACACAGATGGTTC	191	GGGT	4	GGGTGGGTGGGT	12	3
				REVERSE	708	21	59.77	AACCGGCAGAGAAACTACTCC
		7A	TRIAE_CS42_7AL_TGACv1_556045_AA1753580	FORWARD	26	21	60.96	ATCCTCTTCCTCTCCCCAGTC	142	CCTCT	5	CCTCTCCTCTCCTCT	15	3
				REVERSE	167	21	60.58	CCTTCAGCGGAGGATTAGGTA
	TaMYB56-B	3D	TRIAE_CS42_3DL_TGACv1_250135_AA0862760	FORWARD	135	21	59.77	GAAAGCAAAAGCAAGCAAAGA	156	GCCC	4	GCCCGCCCGCCCGCCC	16	4
				REVERSE	290	21	59.15	GTATGGAAATGGAACGGAATG
		3D	TRIAE_CS42_3DL_TGACv1_250135_AA0862760	FORWARD	545	21	60.15	TAAGGTGTCAGGTTTGCAAGG	155	GCAT	4	GCATGCATGCATGCAT	16	4
				REVERSE	699	21	59.8	AGGCAGACACAAGAGCAAGAG
	TaSOS3	1D	TRIAE_CS42_1DL_TGACv1_063523_AA0228220	FORWARD	2302	21	61.01	GAGGGGCAACAGAGACAATTC	145	TG	2	TGTGTGTGTGTG	12	6
				REVERSE	2446	21	59.74	AGACACTCAGCGGCCATATTA
		1D	TRIAE_CS42_1DL_TGACv1_063523_AA0228220	FORWARD	159	21	60.73	CGGGAAGTACCATTTGACCTC	158	GAG	3	GAGGAGGAGGAG	12	4
				REVERSE	316	21	60.53	TCTCCTCTCTCCTGTCCGTCT
		1D	TRIAE_CS42_1DL_TGACv1_063523_AA0228220	FORWARD	159	21	60.73	CGGGAAGTACCATTTGACCTC	158	CGCCC	5	CGCCCCGCCCCGCCCCGCCC	20	4
				REVERSE	316	21	60.53	TCTCCTCTCTCCTGTCCGTCT
		1D	TRIAE_CS42_1DL_TGACv1_063523_AA0228220	FORWARD	297	21	60.4	GACGGACAGGAGAGAGGAGAC	151	GGCGCC	6	GGCGCCGGCGCCGGCGCC	18	3
				REVERSE	447	21	60.26	CACCAAACCGAAAACACAATC
		1D	TRIAE_CS42_1DL_TGACv1_063523_AA0228220	FORWARD	520	19	61.25	CAGCTGCAGAGTGCAGAGC	185	CGTCGC	6	CGTCGCCGTCGCCGTCGC	18	3
				REVERSE	704	21	60.62	AAACTTCTGGAGCTGGGAATG
	TaNIP	7D	TRIAE_CS42_7DS_TGACv1_621532_AA2018550	FORWARD	3541	21	59.66	TGCATCTACGTGTTTGTACGG	150	GT	2	GTGTGTGTGTGT	12	6
				REVERSE	3690	21	59.11	ACAAATGCGTTACACCAGACA
		7D	TRIAE_CS42_7DS_TGACv1_621532_AA2018550	FORWARD	1883	21	60.18	CGTGTGCACAAAGATCATCAC	139	GCCG	4	GCCGGCCGGCCG	12	3
				REVERSE	2021	21	60.15	GTTTACGTCTATGGCCAGCAA
		7D	TRIAE_CS42_7DS_TGACv1_621532_AA2018550	FORWARD	3419	21	59.49	ACTACACCCCACCCCAACTAT	152	CGTA	4	CGTACGTACGTA	12	3
				REVERSE	3570	21	59.69	ACGGTACACCCGTACAAACAC
	TaWRKY19	2B	TRIAE_CS42_2BS_TGACv1_147253_AA0480620	FORWARD	13	21	59.49	ACCAATCTGACAGCAGAAAGC	158	TCCC	4	TCCCTCCCTCCC	12	3
				REVERSE	170	18	60.91	GGGGAAGAGGCTGTCGAG
		2B	TRIAE_CS42_2BS_TGACv1_147253_AA0480620	FORWARD	3250	21	60.1	TCTGAACGATCTCGCCTTCTA	136	GAAA	4	GAAAGAAAGAAAGAAA	16	4
				REVERSE	3385	21	60.04	AGCAAACAGAGCATGAGCAAT
	TaWRKY93	6A	TRIAE_CS42_6AS_TGACv1_486199_AA1558070	FORWARD	1087	18	61.89	GGCAAGAACGCTGGGAAG	162	GCA	3	GCAGCAGCAGCA	12	4
				REVERSE	1248	18	61.42	CGTCATGGCCATCTGCTC
		6A	TRIAE_CS42_6AS_TGACv1_486199_AA1558070	FORWARD	1436	21	60.13	CCGTCAAAACCTCACAGAAAA	135	GCC	3	GCCGCCGCCGCC	12	4
				REVERSE	1570	21	59.62	CTCGTGTTGGCGATGTATGTA
	TaSK5	5D	TraesCS5D02G512300	FORWARD	1	21	60.68	GGCATCAGAAGGGTATTTTGG	148	CCCCA	5	CCCCACCCCACCCCACCCCA	20	4
				REVERSE	148	20	60.15	CCACTCCAGTCCAGTCCAGT
		5D	TraesCS5D02G512300	FORWARD	18	21	59.8	TTGGGAACTCCATTTCCTTTT	298	GACTG	5	GACTGGACTGGACTG	15	3
				REVERSE	315	18	59.61	GATTCCAGCGGCAGAGAG
		5D	TraesCS5D02G512300	FORWARD	129	20	60.15	ACTGGACTGGACTGGAGTGG	187	CGCCCG	6	CGCCCGCGCCCGCGCCCG	18	3
				REVERSE	315	18	59.61	GATTCCAGCGGCAGAGAG
	TaMYB30-B	2B	TraesCS2B02G184500	FORWARD	96	20	60.85	CCAAACTCCAAACCCTAGCC	216	CGC	3	CGCCGCCGCCGC	12	4
				REVERSE	311	21	60.15	AGACGGAGAGAAGAGCGAAAC
	TaSP	5B	TraesCS5B02G010400	FORWARD	547	21	60.16	AACAGAATCGTCGGACAACAG	147	AAGC	4	AAGCAAGCAAGC	12	3
				REVERSE	693	21	59.87	GTTGTAATCATGGGTCGTGCT
	TaCRT1	2D	TraesCS2D02G546500	FORWARD	19	21	60	CGCATCTGACCTCAGAAACTC	137	CCCGG	5	CCCGGCCCGGCCCGG	15	3
				REVERSE	155	21	59.84	CTGGTAAATGGTTCCAGTCCA
	TaPP2C1	2A	TraesCS2A02G500200	FORWARD	4339	23	58.45	GATGGGTCTTAATTTCGATGTTT	130	TG	2	TGTGTGTGTGTGTGTGTGTGTGTG	24	12
				REVERSE	4468	21	59.62	CACAATGTACAAGGCCACTCA
		2A	TraesCS2A02G500200	FORWARD	9	21	61.51	CCGACAGCAAAGCAAGGTAAT	112	GAG	3	GAGGAGGAGGAG	12	4
				REVERSE	120	21	59.94	GGGCGAGGGATTTCTATAGTG
		2A	TraesCS2A02G500200	FORWARD	5337	21	59.93	AACCGAACTTAGCAACAGCAA	149	GAG	3	GAGGAGGAGGAG	12	4
				REVERSE	5485	21	59.92	AGCTTCTTGCAAGCTCTCCTT
		2A	TraesCS2A02G500200	FORWARD	616	21	60.1	CCAAGGATGGTGTTGTATTGG	141	TTTA	4	TTTATTTATTTA	12	3
				REVERSE	756	22	59.78	TTAGGTGTCTTGACGAACGAAA
		2A	TraesCS2A02G500200	FORWARD	312	21	59.58	GGAATCTCTTTTGCCCTTTGT	149	ATTCG	5	ATTCGATTCGATTCG	15	3
				REVERSE	460	21	60.14	CGACGGGAACTACTGCATTTA
		2A	TraesCS2A02G500200	FORWARD	1215	21	60.86	GGTTCTGTCCTATTGGCTTGG	148	CTGCT	5	CTGCTCTGCTCTGCT	15	3
				REVERSE	1362	21	59.91	ACCAAACCAACCTGCCTAGTT
	TaWRKY79	7B	TraesCS7B02G418500	FORWARD	242	21	59.32	GTCTTCCAAGAAGAACCACGA	185	GGC	3	GGCGGCGGCGGC	12	4
				REVERSE	426	21	59.85	ACGTAGACAACGACTGCTGGT
		7B	TraesCS7B02G418500	FORWARD	1206	21	59.85	TCTCGCCGTCTGATAGTTGAT	123	CTTCGT	6	CTTCGTCTTCGTCTTCGT	18	3
				REVERSE	1328	21	60.35	CTGGATAAGCGAGCAATTCAA
	TaNHX2	2A	TraesCS2A02G121000	FORWARD	116	21	60.22	CCAAATTACGACGGAACCTTT	188	TCT	3	TCTTCTTCTTCTTCTTCTTCTTCT	24	8
				REVERSE	303	21	59.95	GGCAGGGAAGAAAGAAGAGAA
		2A	TraesCS2A02G121000	FORWARD	1079	21	59.36	TGTGCGTTCTTTATTCAACGA	153	CAG	3	CAGCAGCAGCAG	12	4
				REVERSE	1231	21	59.6	CAGCTGCTGGATCCTAAGAAA
		2A	TraesCS2A02G121000	FORWARD	728	21	59.99	AATTTCGGTGCAATGTTTCTG	168	GGAC	4	GGACGGACGGACGGAC	16	4
				REVERSE	895	21	60.14	AAGAAGAGGTCCTCGCTGAAG
		2A	TraesCS2A02G121000	FORWARD	1178	21	60.61	CAGCAGCTGGAGCTGTACATT	170	AATA	4	AATAAATAAATA	12	3
				REVERSE	1347	21	60.69	TGGTGGTCCTAGTCGCAGTAA
		2A	TraesCS2A02G121000	FORWARD	4254	21	60.27	TCCTGCGTCTACCATCACTTC	156	TATC	4	TATCTATCTATC	12	3
				REVERSE	4409	22	60.13	CGACATACAAGAGGCAAATTCA
	TaGBF1	1A	TraesCS1A02G409800	FORWARD	999	22	59.74	TTCTTTTCGGGAAGAAACAGTC	155	TGGT	4	TGGTTGGTTGGT	12	3
				REVERSE	1153	21	60.23	GCCTCTGCCATGTAGAAATCA
		1A	TraesCS1A02G409800	FORWARD	141	21	60.46	CCATCCTTCCAGGTGAGAGAT	128	CCCCCG	6	CCCCCGCCCCCGCCCCCG	18	3
				REVERSE	268	20	59.49	CATTCGTAACAGCGAAGACG
	TabZIP60	6A	TRIAE_CS42_6AL_TGACv1_471610_AA1511740	FORWARD	150	21	60.18	CCTCCGATCTCTATCCCTCTG	108	CT	2	CTCTCTCTCTCTCTCT	16	8
				REVERSE	257	21	60.39	GCAGTGCCAATTTTAGCAAGA
		6A	TRIAE_CS42_6AL_TGACv1_471610_AA1511740	FORWARD	753	19	61.12	GGACGCTCAGCCAGAAGAC	135	CCG	3	CCGCCGCCGCCG	12	4
				REVERSE	887	21	59.86	GGAACTCCTCGAGAGTGACCT
		6A	TRIAE_CS42_6AL_TGACv1_471610_AA1511740	FORWARD	859	18	60.36	GCTCGGGGAGGTCACTCT	153	GCC	3	GCCGCCGCCGCC	12	4
				REVERSE	1011	20	59.45	GCAAACATGTTGCTCTGAGG
		6A	TRIAE_CS42_6AL_TGACv1_471610_AA1511740	FORWARD	1016	21	59	ATGGTGAATCCTCTGTCCTTG	158	GGT	3	GGTGGTGGTGGTGGT	15	5
				REVERSE	1173	21	60.62	AAGTTGAGGCCTTCCATCTTG
		6A	TRIAE_CS42_6AL_TGACv1_471610_AA1511740	FORWARD	255	21	60.1	TGCCAGCCATACTTAATCCAG	155	CGCC	4	CGCCCGCCCGCC	12	3
				REVERSE	409	20	60.61	CGAGTCAGAGCCTCACAGGT
		6A	TRIAE_CS42_6AL_TGACv1_471610_AA1511740	FORWARD	255	21	60.1	TGCCAGCCATACTTAATCCAG	155	CTGG	4	CTGGCTGGCTGG	12	3
				REVERSE	409	20	60.61	CGAGTCAGAGCCTCACAGGT
	TaSST	3B	TraesCS3B02G209100	FORWARD	846	20	60.49	CTCAGGGAGATGCTCAAGGA	133	CT	2	CTCTCTCTCTCTCTCTCTCT	20	10
				REVERSE	978	21	60.25	TAGCACTGTTCACAGCAGACG
		3B	TraesCS3B02G209100	FORWARD	1347	21	60.64	CGCCTACTGGTTCTTGAGGAT	155	CGG	3	CGGCGGCGGCGGCGG	15	5
				REVERSE	1501	21	60.6	CCGCCAGAAAGCAAGTAATTT
		3B	TraesCS3B02G209100	FORWARD	457	19	60.25	CTCTCCGTCCAGGAGTGGT	157	CACCGC	6	CACCGCCACCGCCACCGCCACCGC	24	4
				REVERSE	613	21	60.38	GAGGAAAGAGGACGGAGTCAG
	TaERF1	7B	TraesCS7B02G062200	FORWARD	227	18	60.77	GTGCCCGAGGAGGAGTTC	145	AGG	3	AGGAGGAGGAGG	12	4
				REVERSE	371	21	59.84	TTCTTTTACCTCCGGAGAAGC
		7B	TraesCS7B02G062200	FORWARD	404	21	60.57	GGTTTTGTTGCTCTGCTCTGA	159	AGAT	4	AGATAGATAGAT	12	3
				REVERSE	562	21	60.14	ACCACCAACCCACCTAAGAAC
	Ta-sro1	5B	TraesCS5B02G557500	FORWARD	6829	21	60.45	TCTGTATGAATTTGGGGCTCA	145	TA	2	TATATATATATATA	14	7
				REVERSE	6973	23	60.25	GGCCTGTCAAATACTGTATGGAA
		5B	TraesCS5B02G557500	FORWARD	6869	21	60.25	CCCCATCCATTCCAAATTAAC	254	AT	2	ATATATATATATAT	14	7
				REVERSE	7122	22	60.01	AAAGGTCTGGTTTTGTCCTCAA
		5B	TraesCS5B02G557500	FORWARD	1256	22	60.01	TGCTTTTATTTGTCAACCATGC	150	AAC	3	AACAACAACAACAAC	15	5
				REVERSE	1405	23	60.71	GGTTGTTTGGGACTAAAGGCTTA
		5B	TraesCS5B02G557500	FORWARD	1767	21	60.28	GTTTACAACCAGGCCACAATG	156	GCA	3	GCAGCAGCAGCAGCAGCAGCAGCA	24	8
				REVERSE	1922	21	60.52	TTTACCCATGCAGCTTCACAT
		5B	TraesCS5B02G557500	FORWARD	4853	21	59.25	GGACTCCGCAGTTGGTACTTA	149	TTTG	4	TTTGTTTGTTTGTTTG	16	4
				REVERSE	5001	21	59.53	AACCTGGGTGCTTGTTGTTTA
		5B	TraesCS5B02G557500	FORWARD	399	21	60.4	CTGTGCTTCGATTTGATGCTT	156	AGCAG	5	AGCAGAGCAGAGCAG	15	3
				REVERSE	554	21	60.49	CCCCGCATAAGAAACTGAACT
		5B	TraesCS5B02G557500	FORWARD	7738	21	60.03	TGCTGCTCTGCTGGTATTTTT	183	AAATT	5	AAATTAAATTAAATT	15	3
				REVERSE	7920	21	59.98	GGGTGCCTAGGAAAATAGTGC
	TaWRKY2	1D	TraesCS1D02G072900	FORWARD	831	21	58.74	CAGTCGTAGCTCACAAAGACG	137	AGC	3	AGCAGCAGCAGCAGC	15	5
				REVERSE	967	21	60.12	CTCCAGTTGTATCCGTCCTCA
		1D	TraesCS1D02G072900	FORWARD	831	21	58.74	CAGTCGTAGCTCACAAAGACG	137	CAA	3	CAACAACAACAA	12	4
				REVERSE	967	21	60.12	CTCCAGTTGTATCCGTCCTCA
	TaSIP	3B	TraesCS3B02G123100	FORWARD	181	20	60.85	ACCCAGTCCAAGCACAGCTA	164	CCG	3	CCGCCGCCGCCG	12	4
				REVERSE	344	18	60.22	GGCGCTGGTACATCTTGG
		3B	TraesCS3B02G123100	FORWARD	334	18	59.63	GTACCAGCGCCCCATCTA	170	GCT	3	GCTGCTGCTGCTGCT	15	5
				REVERSE	503	21	61.59	GGCGGTAGAGGAGGTAGAAGC
MIR gene based SSR
	Tamir169m	5D	EPlTAEG00000007781	FORWARD	584	21	55.18	TATATCCACAGGCAAGTCATC	152	TCT	3	TCTTCTTCTTCTTCTTCTTCTTCTTCTTCTTCTTCT	36	12
				REVERSE	735	21	55.25	TGCCATGTAGAGAGAGAGAGA
	Tamir169a	5D	EPlTAEG00000007608	FORWARD	648	21	55.02	GCCTCTCTCTCTTTGTCTCTC	147	TCC	3	TCCTCCTCCTCC	12	4
				REVERSE	794	21	55.21	GAGATGCTTAGAGGGACACTT
	Tamir171a	6B	EPlTAEG00000007580	FORWARD	384	21	55.34	CGACGAGCAGTGAGATATAAG	171	GT	2	GTGTGTGTGTGT	12	6
				REVERSE	554	21	54.48	GTCCGTCGTAAACCTAACATA
	Tamir172d	6A	EPlTAEG00000000231	FORWARD	279	20	55.16	TATTAAGTGCCTCTGCCAGT	158	TTC	3	TTCTTCTTCTTCTTC	15	5
				REVERSE	436	21	55.1	GAGATTATTGTGGTACGTGGA
	Tamir172c	1A	EPlTAEG00000004496	FORWARD	521	20	54.67	ATCAAGATTCACATCCATCC	160	TC	2	TCTCTCTCTCTCTCTCTC	18	9
				REVERSE	680	21	55.03	ATGTATAGGACAAAGGGAAGC
	Tamir169k	5B	EPlTAEG00000008126	FORWARD	401	21	55.32	GTGTGTGTGGAGAGAGAGAGA	149	GAA	3	GAAGAAGAAGAAGAA	15	5
				REVERSE	549	21	55.18	TATATCCACAGGCAAGTCATC
	Tamir160a	5D	EPlTAEG00000001376	FORWARD	484	20	54.97	GAGGTGAAAACAATGGGATA	174	TC	2	TCTCTCTCTCTCTCTCTCTCTCTCTCTCTCTCTCTCTC	38	19
				REVERSE	657	19	54.86	CCAGGAATCTAAAGCAACC
	Tamir171b	1A	EPlTAEG00000003067	FORWARD	690	21	55.01	TAGCTAGAGATCGACGCATAC	148	TAGC	4	TAGCTAGCTAGC	12	3
				REVERSE	837	18	55.11	CCTTCCCTTCAAACCCTA
	Tamir169n	7B	EPlTAEG00000000696	FORWARD	615	21	54.53	GTGACTCTTATCGTTCATGCT	151	TG	2	TGTGTGTGTGTGTGTGTGTGTGTG	24	12
				REVERSE	765	21	54.63	ACTCCTACAAAACATGCAGAG
	Tamir169e	5D	EPlTAEG00000000922	FORWARD	601	21	55.18	TATATCCACAGGCAAGTCATC	152	TCT	3	TCTTCTTCTTCTTCTTCTTCTTCTTCTTCTTCTTCT	36	12
				REVERSE	752	21	55.25	TGCCATGTAGAGAGAGAGAGA
